# Supplementary material for: Clinical and genomic features of Lynch syndrome differ by tumor site and disease spectrum
Source: Nat Commun. 2025 Nov 19;16:10179. doi: 10.1038/s41467-025-65164-6 (PMC12630928; doi:10.1038/s41467-025-65164-6)
Supplement: Supplementary file 5 — Supplementary Data 1-3 [file 41467_2025_65164_MOESM5_ESM.xlsx]

## Sheet: Supplementary Data 1
Supplementary Data 1. The incidence ratio of each cancer type in our cohort and TCGA cohort
group	sim_cancer_type	sim_count	sim_overall	sim_freq	tcga_cancer_type_raw	tcga_count	tcga_overall	tcga_freq	chi_square
CNS LS tumor	Ependymoma	1	269	0.0037		0	0
CNS LS tumor	Glioma	64	5055	0.0127	LGG+GBM	5	908	0.00550661	0.09488
CNS LS tumor	Medulloblastoma	3	331	0.0091		0	0
Non-CNS LS-related tumor	Colorectal cancer	72	3681	0.0196	COAD+READ	6	564	0.0106383	0.2012
Non-CNS LS-related tumor	Endometrial cancer	15	264	0.0568	UCEC	9	543	0.0165746	0.004718
Non-CNS LS-related tumor	Gastric cancer	3	1953	0.0015	STAD	2	443	0.00451467	0.5089
Non-CNS LS-related tumor	Intestinal cancer	1	182	0.0055		0	0
Non-CNS LS-related tumor	Ovarian cancer	5	550	0.0091	OV	1	412	0.00242718	0.3802
Non-CNS LS-related tumor	Prostate cancer	1	261	0.0038	PRAD	4	498	0.00803213	0.8392
Non-CNS LS-related tumor	Urothelial cancer	6	167	0.0359	BLCA	0	412	0
Non-CNS LS-related tumor	Biliary tract cancer	14	1909	0.0073	CHOL	0	45	0
Non-CNS non-LS-related tumor	Breast cancer	1	775	0.0013	BRCA	2	1076	0.00185874	1
Non-CNS non-LS-related tumor	Esophagus cancer	1	423	0.0024	ESCA	0	184	0
Non-CNS non-LS-related tumor	Head and neck cancer	2	615	0.0033	HNSC	3	526	0.00570342	0.863
Non-CNS non-LS-related tumor	Lung cancer	33	17888	0.0018	LUAD+LUSC	4	1017	0.00393314	0.2726
Non-CNS non-LS-related tumor	Lymphoma	1	166	0.006	DLBC	0	41	0
Non-CNS non-LS-related tumor	Melanoma	2	341	0.0059	SKCM+UVM	0	550	0
Non-CNS non-LS-related tumor	Bone and soft tissue sarcoma	6	1744	0.0034	UCS+SARC	3	312	0.00961538	0.295
Non-CNS non-LS-related tumor	Liver cancer	7	2556	0.0027	LIHC	5	375	0.0133333	0.01092
Total	Total	239	44040	0.0054	Total	44	7906	0.00556539	0.944

## Sheet: Supplementary Data 2
Supplementary Data 2. The counts and statistical results of the MSI status corresponding to different genes in each group
		MLH1	MSH2	MSH6	PMS2	Total
CNS LS tumor	MSI-H	6	11			17
	MSI-L	1	7	1	1	10
	MSS	3	11	16	11	41
Non-CNS LS-related tumor	MSI-H	31	25	15	11	82
	MSI-L		1	1		2
	MSS	4	5	9	10	28
Non-CNS non-LS-related tumor	MSI-H	2			1	3
	MSI-L	1				1
	MSS	2	8	13	21	44

## Sheet: Supplementary Data 3
Supplementary Data 3. The gene lists for each panel
551-gene panel	131-gene panel	353-gene panel
A2M	MGMT	ACVR1		MSI Score	MSI-H	MSI-L	MSS
ABCB1	ACVR1	AIP		551-gene panel	>=0.15	0.05-0.15	<0.05
ABL1	AKT1	AKT1		131-gene panel	>=0.10	0.05-0.10	<0.05
ABRAXAS1	AKT2	AKT2		353-gene panel	>=0.20	0.15-0.2	<0.15
ACTL6A	ALK	AKT3
ACTL6B	APC	ALK
ACVR1B	AR	APC
ACVR2A	ARAF	ARAF
ADH1B	ARID2	ARID1A
AKT1	ATM	ARID1B
AKT2	ATRX	ARID2
AKT3	B2M	ATM
ALDH2	BCL2L11	ATR
ALK	BCOR	ATRX
ALOX12B	BRAF	AURKA
AMER1	BRCA1	AVIL
APC	BRCA2	B2M
APLNR	CBL	B4GALNT1
AR	CCND2	BAP1
ARAF	CDK4	BARD1
ARFRP1	CDK6	BCL2
ARID1A	CDKN2A	BCL2L11
ARID1B	CDKN2B	BCOR
ARID2	CDKN2C	BCORL1
ARID5B	CHEK2	BLM
ASXL1	CIC	BRAF
ATG13	CTNNB1	BRCA1
ATG2A	DAXX	BRCA2
ATG7	DDR2	BRIP1
ATM	DDX3X	BTK
ATR	DICER1	BUB1B
ATRX	DNMT3A	C19MC
AURKA	EGFR	CABLES1
AURKB	EPCAM	CACNG6
AXIN1	ERBB2	CBL
AXIN2	ERBB3	CCM2
AXL	ERBB4	CCND1
B2M	ESR1	CCND2
BAK1	FAT1	CD274
BAP1	FBXW7	CD79A
BARD1	FGF4	CD79B
BCL10	FGFR1	CDH1
BCL2	FGFR2	CDH23
BCL2L1	FGFR3	CDK12
BCL2L11	FGFR4	CDK4
BCL2L2	FLT3	CDK6
BCL6	FLT4	CDKN1B
BCOR	FUBP1	CDKN2A
BCORL1	GNA11	CDKN2B
BIRC3	GNAQ	CDKN2C
BLM	GNAS	CHEK1
BMPR1A	H3-3A	CHEK2
BRAF	HDAC4	CIC
BRCA1	H3C2	COQ6
BRCA2	H3C3	CREBBP
BRD4	HMCN1	CSF1R
BRD7	HNF1A	CSNK2B
BRIP1	HRAS	CTNNB1
BTG1	IDH1	DAXX
BTG2	IDH2	DDB2
BTK	IRS2	DDR2
BUB1B	JAK1	DDX3X
LRMDA	JAK2	DEPDC5
CALR	KDM5A	DGCR8
CARD11	KIT	DICER1
CASP8	KLF4	DLST
CBFB	KRAS	DMD
CBL	MAP2K1	DNMT3A
CBR3	MAPK1	DNMT3B
CCN6	MDM2	DROSHA
CCND1	MDM4	DYNC2H1
CCND2	MEN1	EED
CCND3	MET	EGFR
CCNE1	MLH1	EIF1AX
CD274	MPL	ELP1
CD70	MSH2	EP300
CD74	MSH6	EPCAM
CD79A	MTOR	ERBB2
CD79B	MYB	ERBB3
CDA	MYC	ERBB4
CDC42	MYCN	ERCC1
CDC73	NAB2	ERCC2
CDH1	NF1	ERCC3
CDK12	NF2	ERCC4
CDK4	NOTCH1	ERCC5
CDK6	NR3C1	ERCC6
CDK8	NRAS	ERCC8
CDKN1A	NTRK1	ESR1
CDKN1B	NTRK2	EWSR1
CDKN1C	NTRK3	EZH1
CDKN2A	PDGFRA	EZH2
CDKN2B	PDGFRB	FANCA
CDKN2C	PIK3CA	FANCB
CEBPA	PIK3CB	FANCC
CFH	PIK3R1	FANCD2
CFHR1	PLCG1	FANCE
CHD4	PMS2	FANCG
CHEK1	POLE	FANCI
CHEK2	POLR2A	FANCL
CIC	PPM1D	FANCM
CIITA	PTCH1	FAT1
CREBBP	PTEN	FBXW7
CRKL	PTPN11	FGF4
CRLF2	RAF1	FGFR1
CSF1R	RB1	FGFR2
CSF3R	RELA	FGFR3
CTCF	RET	FGFR4
CTLA4	RGPD3	FH
CTNNA1	RICTOR	FLCN
CTNNB1	ROS1	FLT1
CUL3	SDHA	FLT3
CUL4A	SETD2	FLT4
CXCR4	SMAD4	FOXO1
CYLD	SMARCA4	FOXO3
CYP17A1	SMARCB1	FOXO4
CYP19A1	SMARCE1	FUBP1
CYP2C19	SMO	FUS
CYP2C8	SRC	GLI1
CYP2D6	STAG2	GLI2
CYP2E1	TERT	GLI3
DAPK1	TP53	GNA11
DAXX	TRAF7	GNAQ
DDR1	TSC1	GNAS
DDR2	TSC2	GPC3
DHFR	USP8	GPR161
DICER1	VEGFA	H3-3A
DIS3	VEGFB	H3-3B
DNMT1	FLT1	HDAC1
DNMT3A	KDR	HDAC2
DOT1L	VHL	HDAC4
DPYD	YAP1	HDAC9
DYNC2H1	STAT6	HEY1
EED		H3C1
EGFR		H3C2
EML4		H3C3
EMSY		H3C6
EP300		H3C8
EPAS1		H3C12
EPCAM		HMCN1
EPHA2		HNF1A
EPHA3		HRAS
EPHA5		ID2
EPHA7		IDH1
EPHB1		IDH2
EPHB4		IDH3A
ERBB2		IDH3B
ERBB3		IRS2
ERBB4		JAK1
ERCC1		JAK2
ERCC2		JMJD1C
ERCC3		KBTBD4
ERCC4		KCNJ14
ERCC5		KCNJ5
ERG		KDM5A
ERRFI1		KDM5B
ESR1		KDM5C
ETV1		KDM6A
ETV4		KDM6B
EWSR1		KDR
EXT1		KIAA1549
EXT2		KIT
EZH2		KLF4
EZR		KMT2A
FANCA		KMT2B
FANCC		KMT2C
FANCD2		KMT2D
FANCE		KRAS
FANCF		KRIT1
FANCG		LATS1
FANCI		LATS2
FANCL		LRP1B
FAS		LYST
FAT1		LZTR1
FAT2		MALT1
FAT3		MAP2K1
FAT4		MAP2K2
FBXW7		MAPK1
FGA		MAX
FGF10		MDM2
FGF12		MDM4
FGF14		MEN1
FGF19		MET
FGF23		MIR17
FGF3		MIR17HG
FGF4		MIR92A1
FGF6		MLH1
FGFR1		MN1
FGFR2		MPL
FGFR3		MRE11
FGFR4		MSH2
FH		MSH3
FLCN		MSH6
FLT1		MTAP
FLT3		MTOR
FLT4		MUC16
FOXA1		MUTYH
FOXL2		MYB
FOXO1		MYBL1
FOXP1		MYC
FUBP1		MYCL
FYN		MYCN
FZR1		MYD88
GABRA6		MYOD1
GATA1		NAB2
GATA2		NBN
GATA3		NCOA2
GATA4		NDRG4
GATA6		NF1
GGH		NF2
GLI1		NFKBIA
GNA11		NOTCH1
GNA13		NOTCH2
GNAQ		NOTCH3
GNAS		NOTCH4
GREM1		NPRL2
GRIN2A		NPRL3
GRM3		NR3C1
GSK3B		NRAS
GSTM1		NRG1
GSTP1		NSD1
GSTT1		NT5E
H3-3A		NTRK1
H3-3B		NTRK2
H3-5		NTRK3
HDAC1		OTX2
HDAC2		PALB2
HGF		PARP1
H1-2		PATZ1
H2BC5		PBRM1
H3C1		PDCD1
H3C2		PDCD10
H3C3		PDGFRA
H3C4		PDGFRB
H3C6		PHOX2B
H3C8		PIK3C2B
H3C10		PIK3C2G
H3C11		PIK3CA
H3C12		PIK3CB
H3C13		PIK3CD
H3-4		PIK3CG
HLA-A		PIK3R1
HLA-B		PIK3R2
HLA-C		PIK3R3
HLA-DQB1		PIM1
HNF1A		PIM2
HNF1B		PLAG1
HRAS		PLCB4
HSD3B1		PLCG1
HUWE1		PMS1
ID3		PMS2
IDH1		POLD1
IDH2		POLE
IFNGR1		POLH
IFNGR2		POLQ
IGF1		POLR2A
IGF1R		POT1
IGF2		PPM1D
IGFN1		PRDM1
IKBKE		PRDM6
IKZF1		PRKACA
IL6R		PRKACB
IL6ST		PRKAR1A
IL7R		PRKAR1B
INHBA		PRKCA
INPP4B		PTCH1
INSR		PTCH2
IRF2		PTEN
IRF4		PTPN11
IRS1		QKI
IRS2		RAD50
JAK1		RAD51
JAK2		RAD51B
JAK3		RAD51C
JUN		RAD51D
KDM5A		RAD52
KDM5C		RAD54L
KDM6A		RAF1
KDR		RB1
KEAP1		RECQL4
KEL		RELA
KIT		RET
KLF4		RICTOR
KLHL6		RIT1
KMT2C		ROS1
KRAS		SDHA
LATS1		SDHAF2
LATS2		SDHB
LIG3		SDHC
LMO1		SDHD
LRP1B		SEC23B
LTK		SETD2
LYN		SF3B1
MAF		SGK1
MAP2K1		SHH
MAP2K2		SHOC2
MAP2K4		SLC25A11
MAP3K1		SLC35A2
MAP3K13		SLC44A1
MAPK1		SLX4
MAPK3		SMAD4
MAX		SMARCA1
MCL1		SMARCA2
MDM2		SMARCA4
MDM4		SMARCAL1
MED12		SMARCB1
MEF2B		SMARCC1
MEN1		SMARCC2
MERTK		SMARCD1
MET		SMARCE1
MITF		SMO
MKNK1		SNCAIP
MLH1		SOS1
MPL		SRC
MRE11		STAG2
MSH2		STAT3
MSH3		STAT6
MSH6		STK11
MST1R		SUFU
MTAP		SUZ12
MTHFR		SYK
MTOR		TACC1
MUC16		TACC3
MUTYH		TERT
MYB		TET1
MYC		TET2
MYCL		TMEM127
MYCN		TP53
MYD88		TP73
NBN		TRAF7
NCOR1		TRIM28
NF1		TSC1
NF2		TSC2
NFE2L1		TTYH1
NFE2L2		TTYH2
NFKBIA		TTYH3
NKX2-1		USF3
NKX3-1		USP48
NOTCH1		USP8
NOTCH2		VEGFA
NOTCH3		VEGFB
NOTCH4		VEGFC
NPM1		VHL
NQO1		WRN
NRAS		WWP1
NSD1		WWTR1
NSD2		XPA
NSD3		XPC
NT5C2		XRCC1
NTHL1		XRCC2
NTRK1		YAP1
NTRK2		ZC3H13
NTRK3		ZFTA
NUP93		SLC38A4
NUTM1
P2RY8
PAK1
PAK3
PAK5
PALB2
PARP1
PARP2
PARP3
PAX5
PBRM1
PDCD1
PDCD1LG2
PDE4D
PDGFRA
PDGFRB
PDK1
PHOX2B
PIGR
PIK3C2B
PIK3C2G
PIK3C3
PIK3CA
PIK3CB
PIK3CG
PIK3R1
PIK3R2
PIM1
PLCG2
PLK1
PMS1
PMS2
POLD1
POLE
PPARG
PPP2R1A
PRDM1
PREX2
PRKAR1A
PRKCI
PRKDC
PRKN
PRSS1
PTCH1
PTEN
PTK2
PTPN11
PTPRB
PTPRD
PTPRO
QKI
RAC1
RAC2
RAD17
RAD21
RAD50
RAD51
RAD51B
RAD51C
RAD51D
RAD52
RAD54L
RAF1
RARA
RB1
RBM10
RECQL4
REL
RET
RHEB
RHOA
RICTOR
RNF43
ROS1
RPS6KA3
RPTOR
RRM1
RSPO2
RUNX1
RXRA
SBDS
SDC4
SDHA
SDHAF2
SDHB
SDHC
SDHD
SERPINB3
SERPINB4
SETD2
SF3B1
SGK1
SH2D1A
SLC34A2
SLCO1B1
SLX4
SMAD2
SMAD3
SMAD4
SMARCA1
SMARCA2
SMARCA4
SMARCB1
SMARCC1
SMARCC2
SMARCD1
SMARCE1
SMO
SNCAIP
SOCS1
SOD2
SOS1
SOX10
SOX17
SOX2
SOX9
SPEN
SPOP
SPTA1
SRC
SRSF2
STAG2
STAT1
STAT2
STAT3
STAT4
STAT5A
STAT5B
STAT6
STK11
SUFU
SUZ12
SYK
TBX3
TCF7L2
TEK
TENT5C
TERT
TET1
TET2
TFG
TGFBR1
TGFBR2
THADA
TIPARP
TMEM127
STING1
TMPRSS2
TNFAIP3
TNFRSF11A
TNFRSF14
TNFSF11
TOP1
TOP2A
TP53
TP63
TPMT
TRAF7
TSC1
TSC2
TSHR
TYMS
TYRO3
U2AF1
UGT1A1
UMPS
VEGFA
VEGFB
VHL
VTCN1
WAS
WNT10A
WNT10B
WNT7B
WRN
WT1
XBP1
XIAP
XPA
XPC
XPO1
XRCC1
XRCC2
YAP1
YES1
ZNF217
ZNF703
PGR
NAT1
CHD2
FANCM
GEN1
PAX8
HOXB13
NRG1
RELA
POLR2A
DDX3X
