# Supplementary material for: Clinical and genomic features of Lynch syndrome differ by tumor site and disease spectrum
Source: Nat Commun. 2025 Nov 19;16:10179. doi: 10.1038/s41467-025-65164-6 (PMC12630928; doi:10.1038/s41467-025-65164-6)
Supplement: Supplementary file 6 — Source data [file 41467_2025_65164_MOESM6_ESM.xlsx]

## Sheet: Figure 1A-D
Figure 1A-D
Patient_number	Age Range	Gender	Group
PLS001	31-40	Male	Non-CNS LS-related tumor
PLS002	41-50	Male	Non-CNS LS-related tumor
PLS003	51-60	Male	Non-CNS LS-related tumor
PLS004	0-10	Male	CNS LS tumor
PLS005	61-70	Female	Non-CNS non-LS-related tumor
PLS006	51-60	Female	Non-CNS LS-related tumor
PLS007	61-70	Male	Non-CNS LS-related tumor
PLS008	11-20	Female	CNS LS tumor
PLS009	11-20	Male	CNS LS tumor
PLS010	51-60	Male	Non-CNS LS-related tumor
PLS011	61-70	Female	Non-CNS non-LS-related tumor
PLS012	21-30	Female	CNS LS tumor
PLS013	41-50	Female	Non-CNS LS-related tumor
PLS014	0-10	Female	CNS LS tumor
PLS015	51-60	Female	Non-CNS non-LS-related tumor
PLS016	31-40	Female	CNS LS tumor
PLS017	11-20	Male	CNS LS tumor
PLS018	＞70	Male	Non-CNS non-LS-related tumor
PLS019	31-40	Male	CNS LS tumor
PLS020	51-60	Male	Non-CNS non-LS-related tumor
PLS021	11-20	Male	CNS LS tumor
PLS022	41-50	Female	Non-CNS LS-related tumor
PLS023	51-60	Female	Non-CNS non-LS-related tumor
PLS024	51-60	Male	Non-CNS LS-related tumor
PLS025	41-50	Male	Non-CNS non-LS-related tumor
PLS026	51-60	Female	Non-CNS LS-related tumor
PLS027	41-50	Male	Non-CNS non-LS-related tumor
PLS028	11-20	Male	CNS LS tumor
PLS029	41-50	Male	Non-CNS LS-related tumor
PLS030	31-40	Male	Non-CNS LS-related tumor
PLS031	41-50	Male	Non-CNS LS-related tumor
PLS032	41-50	Male	Non-CNS LS-related tumor
PLS033	41-50	Female	Non-CNS non-LS-related tumor
PLS034	61-70	Female	Non-CNS LS-related tumor
PLS035	51-60	Male	Non-CNS LS-related tumor
PLS036	31-40	Male	CNS LS tumor
PLS037	＞70	Male	Non-CNS LS-related tumor
PLS038	21-30	Male	Non-CNS LS-related tumor
PLS039	31-40	Female	Non-CNS LS-related tumor
PLS040	21-30	Female	Non-CNS LS-related tumor
PLS041	0-10	Male	CNS LS tumor
PLS042	61-70	Female	Non-CNS LS-related tumor
PLS043	41-50	Male	Non-CNS non-LS-related tumor
PLS044	31-40	Male	Non-CNS LS-related tumor
PLS045	51-60	Male	Non-CNS LS-related tumor
PLS046	31-40	Male	CNS LS tumor
PLS047	51-60	Female	Non-CNS non-LS-related tumor
PLS048	41-50	Male	Non-CNS LS-related tumor
PLS049	31-40	Male	Non-CNS LS-related tumor
PLS050	51-60	Male	Non-CNS LS-related tumor
PLS051	31-40	Female	Non-CNS LS-related tumor
PLS052S1	61-70	Male	Non-CNS LS-related tumor
PLS052S2	61-70	Male	Non-CNS LS-related tumor
PLS053	61-70	Female	Non-CNS LS-related tumor
PLS054	＞70	Female	Non-CNS LS-related tumor
PLS055	51-60	Female	CNS LS tumor
PLS056	21-30	Male	CNS LS tumor
PLS057	41-50	Female	Non-CNS LS-related tumor
PLS058	＞70	Female	Non-CNS LS-related tumor
PLS059	31-40	Male	Non-CNS LS-related tumor
PLS060	61-70	Male	Non-CNS LS-related tumor
PLS061	41-50	Male	Non-CNS LS-related tumor
PLS062	51-60	Male	Non-CNS LS-related tumor
PLS063	61-70	Male	CNS LS tumor
PLS064	41-50	Male	Non-CNS LS-related tumor
PLS065	＞70	Male	Non-CNS LS-related tumor
PLS066	51-60	Female	Non-CNS LS-related tumor
PLS067	11-20	Male	CNS LS tumor
PLS068	51-60	Female	Non-CNS LS-related tumor
PLS069	41-50	Male	Non-CNS LS-related tumor
PLS070	51-60	Male	Non-CNS LS-related tumor
PLS071	61-70	Male	Non-CNS non-LS-related tumor
PLS072	41-50	Female	Non-CNS non-LS-related tumor
PLS073	51-60	Male	Non-CNS LS-related tumor
PLS074	61-70	Male	Non-CNS non-LS-related tumor
PLS075	41-50	Male	Non-CNS LS-related tumor
PLS076S1	51-60	Female	Non-CNS non-LS-related tumor
PLS076S2	51-60	Female	Non-CNS non-LS-related tumor
PLS076S3	51-60	Female	Non-CNS non-LS-related tumor
PLS077	31-40	Male	Non-CNS LS-related tumor
PLS078	61-70	Female	Non-CNS LS-related tumor
PLS079	51-60	Male	Non-CNS non-LS-related tumor
PLS080S1	61-70	Male	Non-CNS non-LS-related tumor
PLS080S2	61-70	Male	Non-CNS LS-related tumor
PLS081	11-20	Female	CNS LS tumor
PLS082	31-40	Male	CNS LS tumor
PLS083	51-60	Male	CNS LS tumor
PLS084	51-60	Male	Non-CNS non-LS-related tumor
PLS085	31-40	Male	Non-CNS LS-related tumor
PLS086	31-40	Male	CNS LS tumor
PLS087S1	31-40	Female	Non-CNS LS-related tumor
PLS087S2	31-40	Female	Non-CNS LS-related tumor
PLS088	61-70	Male	Non-CNS non-LS-related tumor
PLS089	21-30	Female	CNS LS tumor
PLS090	51-60	Male	Non-CNS LS-related tumor
PLS091	51-60	Male	Non-CNS LS-related tumor
PLS092	21-30	Male	Non-CNS non-LS-related tumor
PLS093	31-40	Female	CNS LS tumor
PLS094	31-40	Male	Non-CNS LS-related tumor
PLS095	＞70	Male	Non-CNS LS-related tumor
PLS096	41-50	Male	Non-CNS LS-related tumor
PLS097	61-70	Female	Non-CNS non-LS-related tumor
PLS098	＞70	Male	Non-CNS LS-related tumor
PLS099	51-60	Female	Non-CNS LS-related tumor
PLS100	51-60	Female	CNS LS tumor
PLS101	51-60	Male	Non-CNS non-LS-related tumor
PLS102	21-30	Female	Non-CNS LS-related tumor
PLS103S1	61-70	Female	Non-CNS LS-related tumor
PLS103S2	61-70	Female	Non-CNS LS-related tumor
PLS104	31-40	Female	CNS LS tumor
PLS105	41-50	Female	CNS LS tumor
PLS106	41-50	Male	CNS LS tumor
PLS107	41-50	Female	CNS LS tumor
PLS108	51-60	Female	Non-CNS non-LS-related tumor
PLS109	61-70	Male	CNS LS tumor
PLS110	51-60	Male	Non-CNS non-LS-related tumor
PLS111	61-70	Male	Non-CNS non-LS-related tumor
PLS112	31-40	Female	CNS LS tumor
PLS113	51-60	Female	CNS LS tumor
PLS114	41-50	Female	Non-CNS LS-related tumor
PLS115	＞70	Male	CNS LS tumor
PLS116	51-60	Male	Non-CNS LS-related tumor
PLS117	＞70	Male	CNS LS tumor
PLS118	51-60	Male	CNS LS tumor
PLS119	0-10	Male	CNS LS tumor
PLS120	51-60	Male	Non-CNS non-LS-related tumor
PLS121	51-60	Female	Non-CNS LS-related tumor
PLS122	51-60	Male	Non-CNS LS-related tumor
PLS123	51-60	Male	Non-CNS LS-related tumor
PLS124	11-20	Female	CNS LS tumor
PLS125	51-60	Female	Non-CNS non-LS-related tumor
PLS126	51-60	Female	Non-CNS LS-related tumor
PLS127	41-50	Male	Non-CNS LS-related tumor
PLS128	51-60	Male	Non-CNS non-LS-related tumor
PLS129	51-60	Female	Non-CNS LS-related tumor
PLS130	41-50	Female	Non-CNS LS-related tumor
PLS131	31-40	Male	Non-CNS LS-related tumor
PLS132	51-60	Male	Non-CNS LS-related tumor
PLS133	21-30	Male	CNS LS tumor
PLS134	61-70	Male	Non-CNS non-LS-related tumor
PLS135	51-60	Male	Non-CNS non-LS-related tumor
PLS136	21-30	Male	CNS LS tumor
PLS137	61-70	Male	Non-CNS non-LS-related tumor
PLS138	41-50	Female	Non-CNS non-LS-related tumor
PLS139	51-60	Female	Non-CNS non-LS-related tumor
PLS140	61-70	Female	Non-CNS LS-related tumor
PLS141	61-70	Male	CNS LS tumor
PLS142	51-60	Female	Non-CNS non-LS-related tumor
PLS143	31-40	Male	CNS LS tumor
PLS144	51-60	Female	Non-CNS LS-related tumor
PLS145	21-30	Male	CNS LS tumor
PLS146	31-40	Male	CNS LS tumor
PLS147	41-50	Male	Non-CNS LS-related tumor
PLS148	11-20	Female	Non-CNS LS-related tumor
PLS149	51-60	Male	Non-CNS LS-related tumor
PLS150	51-60	Female	CNS LS tumor
PLS151	＞70	Male	Non-CNS LS-related tumor
PLS152	41-50	Female	Non-CNS LS-related tumor
PLS153	61-70	Male	Non-CNS non-LS-related tumor
PLS154	61-70	Male	Non-CNS LS-related tumor
PLS155	61-70	Male	Non-CNS non-LS-related tumor
PLS156	51-60	Female	Non-CNS LS-related tumor
PLS157S1	51-60	Female	Non-CNS LS-related tumor
PLS157S2	51-60	Female	Non-CNS LS-related tumor
PLS158	＞70	Female	Non-CNS LS-related tumor
PLS159	41-50	Female	Non-CNS non-LS-related tumor
PLS160	41-50	Male	Non-CNS non-LS-related tumor
PLS161	61-70	Male	Non-CNS LS-related tumor
PLS162	51-60	Male	Non-CNS LS-related tumor
PLS163S1	41-50	Female	Non-CNS LS-related tumor
PLS163S2	41-50	Female	CNS LS tumor
PLS164	41-50	Male	Non-CNS non-LS-related tumor
PLS165	＞70	Female	CNS LS tumor
PLS166	51-60	Male	Non-CNS non-LS-related tumor
PLS167	31-40	Male	Non-CNS LS-related tumor
PLS168	31-40	Female	CNS LS tumor
PLS169	61-70	Male	Non-CNS LS-related tumor
PLS170	11-20	Male	CNS LS tumor
PLS171	21-30	Male	Non-CNS non-LS-related tumor
PLS172	51-60	Female	Non-CNS non-LS-related tumor
PLS173	51-60	Female	Non-CNS LS-related tumor
PLS174	61-70	Male	CNS LS tumor
PLS175	31-40	Female	Non-CNS LS-related tumor
PLS176	61-70	Male	Non-CNS LS-related tumor
PLS177	31-40	Female	CNS LS tumor
PLS178	51-60	Female	Non-CNS non-LS-related tumor
PLS179	＞70	Female	Non-CNS LS-related tumor
PLS180	61-70	Female	Non-CNS LS-related tumor
PLS181	0-10	Male	CNS LS tumor
PLS182	0-10	Male	CNS LS tumor
PLS183	41-50	Female	Non-CNS LS-related tumor
PLS184	31-40	Male	CNS LS tumor
PLS185	21-30	Male	CNS LS tumor
PLS186	51-60	Female	Non-CNS LS-related tumor
PLS187	31-40	Female	Non-CNS LS-related tumor
PLS188	51-60	Male	Non-CNS LS-related tumor
PLS189	31-40	Female	Non-CNS LS-related tumor
PLS190	61-70	Male	Non-CNS LS-related tumor
PLS191	41-50	Male	Non-CNS LS-related tumor
PLS192	61-70	Male	Non-CNS non-LS-related tumor
PLS193	51-60	Male	Non-CNS LS-related tumor
PLS194	61-70	Female	Non-CNS LS-related tumor
PLS195	51-60	Female	CNS LS tumor
PLS196	51-60	Male	CNS LS tumor
PLS197	＞70	Male	Non-CNS LS-related tumor
PLS198	31-40	Female	Non-CNS non-LS-related tumor
PLS199	11-20	Male	CNS LS tumor
PLS200	＞70	Male	Non-CNS LS-related tumor
PLS201	＞70	Male	Non-CNS LS-related tumor
PLS202	61-70	Female	Non-CNS LS-related tumor
PLS203	51-60	Male	Non-CNS LS-related tumor
PLS204	61-70	Female	CNS LS tumor
PLS205	51-60	Female	Non-CNS non-LS-related tumor
PLS206	51-60	Male	Non-CNS non-LS-related tumor
PLS207	61-70	Male	CNS LS tumor
PLS208	51-60	Female	Non-CNS non-LS-related tumor
PLS209	51-60	Female	CNS LS tumor
PLS210S1	31-40	Female	Non-CNS LS-related tumor
PLS210S2	31-40	Female	Non-CNS LS-related tumor
PLS211	51-60	Female	Non-CNS LS-related tumor
PLS212	＞70	Female	CNS LS tumor
PLS213	31-40	Female	Non-CNS non-LS-related tumor
PLS214	51-60	Female	CNS LS tumor
PLS215	41-50	Male	Non-CNS non-LS-related tumor
PLS216	51-60	Male	Non-CNS LS-related tumor
PLS217	51-60	Male	CNS LS tumor
PLS218S1	61-70	Male	Non-CNS LS-related tumor
PLS218S2	61-70	Male	CNS LS tumor
PLS219	31-40	Female	CNS LS tumor
PLS220	51-60	Female	Non-CNS LS-related tumor
PLS221	41-50	Female	Non-CNS LS-related tumor
PLS222	61-70	Female	CNS LS tumor
PLS223	＞70	Male	CNS LS tumor
PLS224	31-40	Male	Non-CNS LS-related tumor
PLS225	51-60	Male	Non-CNS LS-related tumor
PLS226	61-70	Male	Non-CNS non-LS-related tumor
PLS227	11-20	Female	CNS LS tumor
PLS228	0-10	Female	CNS LS tumor

## Sheet: Figure 1E
Figure 1E
group	sim_cancer_type	sim_count	sim_overall	sim_freq	tcga_cancer_type_raw	tcga_count	tcga_overall	tcga_freq	chi_square
CNS LS tumor	Ependymoma	1	269	0.0037		0	0
CNS LS tumor	Glioma	64	5055	0.0127	LGG+GBM	5	908	0.00550661	0.09488
CNS LS tumor	Medulloblastoma	3	331	0.0091		0	0
Non-CNS LS-related tumor	Colorectal cancer	72	3681	0.0196	COAD+READ	6	564	0.0106383	0.2012
Non-CNS LS-related tumor	Endometrial cancer	15	264	0.0568	UCEC	9	543	0.0165746	0.004718
Non-CNS LS-related tumor	Gastric cancer	3	1953	0.0015	STAD	2	443	0.00451467	0.5089
Non-CNS LS-related tumor	Intestinal cancer	1	182	0.0055		0	0
Non-CNS LS-related tumor	Ovarian cancer	5	550	0.0091	OV	1	412	0.00242718	0.3802
Non-CNS LS-related tumor	Prostate cancer	1	261	0.0038	PRAD	4	498	0.00803213	0.8392
Non-CNS LS-related tumor	Urothelial cancer	6	167	0.0359	BLCA	0	412	0
Non-CNS LS-related tumor	Biliary tract cancer	14	1909	0.0073	CHOL	0	45	0
Non-CNS non-LS-related tumor	Breast cancer	1	775	0.0013	BRCA	2	1076	0.00185874	1
Non-CNS non-LS-related tumor	Esophagus cancer	1	423	0.0024	ESCA	0	184	0
Non-CNS non-LS-related tumor	Head and neck cancer	2	615	0.0033	HNSC	3	526	0.00570342	0.863
Non-CNS non-LS-related tumor	Lung cancer	33	17888	0.0018	LUAD+LUSC	4	1017	0.00393314	0.2726
Non-CNS non-LS-related tumor	Lymphoma	1	166	0.006	DLBC	0	41	0
Non-CNS non-LS-related tumor	Melanoma	2	341	0.0059	SKCM+UVM	0	550	0
Non-CNS non-LS-related tumor	Bone and soft tissue sarcoma	6	1744	0.0034	UCS+SARC	3	312	0.00961538	0.295
Non-CNS non-LS-related tumor	Liver cancer	7	2556	0.0027	LIHC	5	375	0.0133333	0.01092
Total	Total	238	44040	0.0054	Total	44	7906	0.00556539	0.944

## Sheet: Figure 2A
Figure 2A
gene	novel	count
MLH1	novel	9
MLH1	known	43
MSH2	novel	14
MSH2	known	55
MSH6	novel	17
MSH6	known	43
PMS2	novel	7
PMS2	known	50

## Sheet: Figure 2B
Figure 2B
group	gene	count	percent
CNS LS tumor	MLH1	10	14.71
CNS LS tumor	MSH2	29	42.65
CNS LS tumor	MSH6	17	25
CNS LS tumor	PMS2	12	17.65
Non-CNS LS-related tumor	MLH1	37	31.62
Non-CNS LS-related tumor	MSH2	31	26.5
Non-CNS LS-related tumor	MSH6	27	23.08
Non-CNS LS-related tumor	PMS2	22	18.8
Non-CNS non-LS-related tumor	MLH1	5	9.43
Non-CNS non-LS-related tumor	MSH2	9	16.98
Non-CNS non-LS-related tumor	MSH6	16	30.19
Non-CNS non-LS-related tumor	PMS2	23	43.4
gene	CNS LS tumor	Non-CNS LS-related tumor	Non-CNS non-LS-related tumor	Sum
MLH1	10	37	5	52
MSH2	29	31	9	69
MSH6	17	27	16	60
PMS2	12	22	23	57
Sum	68	117	53	238
germline_gene	CNS_LS vs non-CNS_LS	CNS_LS vs non-CNS_non-LS	non-CNS_LS vs non-CNS_non-LS
MLH1	0.06677	0.6195	0.02058
MSH2	0.1495	0.04262	0.3736
MSH6	0.9535	0.7779	0.5668
PMS2	1	0.03642	0.02077

## Sheet: Figure 2C
Figure 2C
patient_number	group	Germline gene		gene	CNS LS tumor vs Non-CNS LS-related tumor	CNS LS tumor vs Non-CNS non-LS-related tumor	Non-CNS LS-related tumor vs Non-CNS non-LS-related tumor
PLS001	Non-CNS LS-related tumor	MLH1		MLH1	0.1489	0.1413	0.2208
PLS002	Non-CNS LS-related tumor	MSH2		MSH2	0.0928	0.3027	0.9095
PLS003	Non-CNS LS-related tumor	MSH2		MSH6	0.005	0.0157	0.9498
PLS004	CNS LS tumor	MLH1		PMS2	0.0019	7e-04	0.9728
PLS005	Non-CNS non-LS-related tumor	MSH2
PLS006	Non-CNS LS-related tumor	MLH1
PLS007	Non-CNS LS-related tumor	MLH1		group	MLH1 vs MSH2	MLH1 vs MSH6	MLH1 vs PMS2	MSH2 vs MSH6	MSH2 vs PMS2	MSH6 vs PMS2
PLS008	CNS LS tumor	MSH6		Total	0.5348	0.3282	0.1181	0.6468	0.2461	0.4402
PLS009	CNS LS tumor	MSH6		CNS LS tumor	0.4119	0.8802	0.3551	0.1867	0.0513	0.5645
PLS010	Non-CNS LS-related tumor	PMS2		Non-CNS LS-related tumor	0.2368	0.0614	0.0499	0.4634	0.4007	0.587
PLS011	Non-CNS non-LS-related tumor	PMS2		Non-CNS non-LS-related tumor	0.6993	0.967	0.8568	0.335	0.0642	0.4229
PLS012	CNS LS tumor	MSH2
PLS013	Non-CNS LS-related tumor	MSH2
PLS014	CNS LS tumor	MSH2
PLS015	Non-CNS non-LS-related tumor	PMS2
PLS016	CNS LS tumor	MSH2
PLS017	CNS LS tumor	MLH1
PLS018	Non-CNS non-LS-related tumor	MSH6
PLS019	CNS LS tumor	MSH6
PLS020	Non-CNS non-LS-related tumor	MSH6
PLS021	CNS LS tumor	MSH2
PLS022	Non-CNS LS-related tumor	MSH2
PLS023	Non-CNS non-LS-related tumor	MSH2
PLS024	Non-CNS LS-related tumor	MSH2
PLS025	Non-CNS non-LS-related tumor	MSH2
PLS026	Non-CNS LS-related tumor	MLH1
PLS027	Non-CNS non-LS-related tumor	MSH2
PLS028	CNS LS tumor	MSH2
PLS029	Non-CNS LS-related tumor	MSH6
PLS030	Non-CNS LS-related tumor	MLH1
PLS031	Non-CNS LS-related tumor	MLH1
PLS032	Non-CNS LS-related tumor	MSH2
PLS033	Non-CNS non-LS-related tumor	MSH2
PLS034	Non-CNS LS-related tumor	MLH1
PLS035	Non-CNS LS-related tumor	MLH1
PLS036	CNS LS tumor	MSH2
PLS037	Non-CNS LS-related tumor	PMS2
PLS038	Non-CNS LS-related tumor	PMS2
PLS039	Non-CNS LS-related tumor	PMS2
PLS040	Non-CNS LS-related tumor	MLH1
PLS041	CNS LS tumor	MSH6
PLS042	Non-CNS LS-related tumor	MSH6
PLS043	Non-CNS non-LS-related tumor	PMS2
PLS044	Non-CNS LS-related tumor	PMS2
PLS045	Non-CNS LS-related tumor	MSH2
PLS046	CNS LS tumor	MSH6
PLS047	Non-CNS non-LS-related tumor	MSH6
PLS048	Non-CNS LS-related tumor	MSH6
PLS049	Non-CNS LS-related tumor	MLH1
PLS050	Non-CNS LS-related tumor	MLH1
PLS051	Non-CNS LS-related tumor	MLH1
PLS052S1	Non-CNS LS-related tumor	MSH2
PLS052S2	Non-CNS LS-related tumor	MSH2
PLS053	Non-CNS LS-related tumor	MSH6
PLS054	Non-CNS LS-related tumor	MSH2
PLS055	CNS LS tumor	MSH2
PLS056	CNS LS tumor	MSH2
PLS057	Non-CNS LS-related tumor	MLH1
PLS058	Non-CNS LS-related tumor	MSH2
PLS059	Non-CNS LS-related tumor	MSH6
PLS060	Non-CNS LS-related tumor	MSH6
PLS061	Non-CNS LS-related tumor	MLH1
PLS062	Non-CNS LS-related tumor	MSH2
PLS063	CNS LS tumor	MSH2
PLS064	Non-CNS LS-related tumor	PMS2
PLS065	Non-CNS LS-related tumor	PMS2
PLS066	Non-CNS LS-related tumor	PMS2
PLS067	CNS LS tumor	PMS2
PLS068	Non-CNS LS-related tumor	PMS2
PLS069	Non-CNS LS-related tumor	MLH1
PLS070	Non-CNS LS-related tumor	MLH1
PLS071	Non-CNS non-LS-related tumor	PMS2
PLS072	Non-CNS non-LS-related tumor	MLH1
PLS073	Non-CNS LS-related tumor	MLH1
PLS074	Non-CNS non-LS-related tumor	PMS2
PLS075	Non-CNS LS-related tumor	MLH1
PLS076S1	Non-CNS non-LS-related tumor	PMS2
PLS076S2	Non-CNS non-LS-related tumor	PMS2
PLS076S3	Non-CNS non-LS-related tumor	PMS2
PLS077	Non-CNS LS-related tumor	MLH1
PLS078	Non-CNS LS-related tumor	MLH1
PLS079	Non-CNS non-LS-related tumor	PMS2
PLS080S1	Non-CNS non-LS-related tumor	PMS2
PLS080S2	Non-CNS LS-related tumor	PMS2
PLS081	CNS LS tumor	PMS2
PLS082	CNS LS tumor	PMS2
PLS083	CNS LS tumor	MSH2
PLS084	Non-CNS non-LS-related tumor	PMS2
PLS085	Non-CNS LS-related tumor	MLH1
PLS086	CNS LS tumor	MLH1
PLS087S1	Non-CNS LS-related tumor	MSH2
PLS087S2	Non-CNS LS-related tumor	MSH2
PLS088	Non-CNS non-LS-related tumor	MLH1
PLS089	CNS LS tumor	MSH2
PLS090	Non-CNS LS-related tumor	MLH1
PLS091	Non-CNS LS-related tumor	MSH2
PLS092	Non-CNS non-LS-related tumor	MSH6
PLS093	CNS LS tumor	PMS2
PLS094	Non-CNS LS-related tumor	MLH1
PLS095	Non-CNS LS-related tumor	MSH2
PLS096	Non-CNS LS-related tumor	PMS2
PLS097	Non-CNS non-LS-related tumor	PMS2
PLS098	Non-CNS LS-related tumor	PMS2
PLS099	Non-CNS LS-related tumor	PMS2
PLS100	CNS LS tumor	PMS2
PLS101	Non-CNS non-LS-related tumor	PMS2
PLS102	Non-CNS LS-related tumor	MSH2
PLS103S1	Non-CNS LS-related tumor	MSH2
PLS103S2	Non-CNS LS-related tumor	MSH2
PLS104	CNS LS tumor	MSH2
PLS105	CNS LS tumor	MSH2
PLS106	CNS LS tumor	PMS2
PLS107	CNS LS tumor	MSH2
PLS108	Non-CNS non-LS-related tumor	MLH1
PLS109	CNS LS tumor	MSH6
PLS110	Non-CNS non-LS-related tumor	MSH6
PLS111	Non-CNS non-LS-related tumor	MLH1
PLS112	CNS LS tumor	MLH1
PLS113	CNS LS tumor	MSH2
PLS114	Non-CNS LS-related tumor	MSH2
PLS115	CNS LS tumor	MSH2
PLS116	Non-CNS LS-related tumor	MSH2
PLS117	CNS LS tumor	MSH6
PLS118	CNS LS tumor	MSH2
PLS119	CNS LS tumor	MSH6
PLS120	Non-CNS non-LS-related tumor	MSH2
PLS121	Non-CNS LS-related tumor	MSH6
PLS122	Non-CNS LS-related tumor	MLH1
PLS123	Non-CNS LS-related tumor	PMS2
PLS124	CNS LS tumor	MSH6
PLS125	Non-CNS non-LS-related tumor	MSH6
PLS126	Non-CNS LS-related tumor	MSH6
PLS127	Non-CNS LS-related tumor	MSH6
PLS128	Non-CNS non-LS-related tumor	PMS2
PLS129	Non-CNS LS-related tumor	MSH6
PLS130	Non-CNS LS-related tumor	MSH6
PLS131	Non-CNS LS-related tumor	MSH6
PLS132	Non-CNS LS-related tumor	MLH1
PLS133	CNS LS tumor	MSH6
PLS134	Non-CNS non-LS-related tumor	MSH6
PLS135	Non-CNS non-LS-related tumor	MSH6
PLS136	CNS LS tumor	MSH6
PLS137	Non-CNS non-LS-related tumor	MSH6
PLS138	Non-CNS non-LS-related tumor	MSH6
PLS139	Non-CNS non-LS-related tumor	MSH6
PLS140	Non-CNS LS-related tumor	MSH6
PLS141	CNS LS tumor	MSH6
PLS142	Non-CNS non-LS-related tumor	MSH6
PLS143	CNS LS tumor	MSH6
PLS144	Non-CNS LS-related tumor	MSH6
PLS145	CNS LS tumor	MSH6
PLS146	CNS LS tumor	MSH6
PLS147	Non-CNS LS-related tumor	MLH1
PLS148	Non-CNS LS-related tumor	MLH1
PLS149	Non-CNS LS-related tumor	MSH6
PLS150	CNS LS tumor	MSH6
PLS151	Non-CNS LS-related tumor	MSH6
PLS152	Non-CNS LS-related tumor	MSH2
PLS153	Non-CNS non-LS-related tumor	PMS2
PLS154	Non-CNS LS-related tumor	MSH6
PLS155	Non-CNS non-LS-related tumor	MSH6
PLS156	Non-CNS LS-related tumor	MLH1
PLS157S1	Non-CNS LS-related tumor	MSH6
PLS157S2	Non-CNS LS-related tumor	MSH6
PLS158	Non-CNS LS-related tumor	MSH6
PLS159	Non-CNS non-LS-related tumor	MSH6
PLS160	Non-CNS non-LS-related tumor	MSH6
PLS161	Non-CNS LS-related tumor	MSH6
PLS162	Non-CNS LS-related tumor	MSH6
PLS163S1	Non-CNS LS-related tumor	MSH2
PLS163S2	CNS LS tumor	MSH2
PLS164	Non-CNS non-LS-related tumor	MSH2
PLS165	CNS LS tumor	MSH6
PLS166	Non-CNS non-LS-related tumor	MSH6
PLS167	Non-CNS LS-related tumor	PMS2
PLS168	CNS LS tumor	PMS2
PLS169	Non-CNS LS-related tumor	MLH1
PLS170	CNS LS tumor	MSH2
PLS171	Non-CNS non-LS-related tumor	PMS2
PLS172	Non-CNS non-LS-related tumor	MSH2
PLS173	Non-CNS LS-related tumor	MLH1
PLS174	CNS LS tumor	MLH1
PLS175	Non-CNS LS-related tumor	MLH1
PLS176	Non-CNS LS-related tumor	MSH2
PLS177	CNS LS tumor	MSH2
PLS178	Non-CNS non-LS-related tumor	PMS2
PLS179	Non-CNS LS-related tumor	PMS2
PLS180	Non-CNS LS-related tumor	PMS2
PLS181	CNS LS tumor	PMS2
PLS182	CNS LS tumor	PMS2
PLS183	Non-CNS LS-related tumor	PMS2
PLS184	CNS LS tumor	MSH2
PLS185	CNS LS tumor	PMS2
PLS186	Non-CNS LS-related tumor	MSH6
PLS187	Non-CNS LS-related tumor	MLH1
PLS188	Non-CNS LS-related tumor	MLH1
PLS189	Non-CNS LS-related tumor	MLH1
PLS190	Non-CNS LS-related tumor	PMS2
PLS191	Non-CNS LS-related tumor	MSH6
PLS192	Non-CNS non-LS-related tumor	PMS2
PLS193	Non-CNS LS-related tumor	MSH6
PLS194	Non-CNS LS-related tumor	PMS2
PLS195	CNS LS tumor	MSH2
PLS196	CNS LS tumor	MSH2
PLS197	Non-CNS LS-related tumor	PMS2
PLS198	Non-CNS non-LS-related tumor	MLH1
PLS199	CNS LS tumor	MLH1
PLS200	Non-CNS LS-related tumor	MSH2
PLS201	Non-CNS LS-related tumor	MLH1
PLS202	Non-CNS LS-related tumor	MLH1
PLS203	Non-CNS LS-related tumor	MSH6
PLS204	CNS LS tumor	MSH2
PLS205	Non-CNS non-LS-related tumor	PMS2
PLS206	Non-CNS non-LS-related tumor	PMS2
PLS207	CNS LS tumor	MSH2
PLS208	Non-CNS non-LS-related tumor	MSH2
PLS209	CNS LS tumor	MSH2
PLS210S1	Non-CNS LS-related tumor	MSH2
PLS210S2	Non-CNS LS-related tumor	MSH2
PLS211	Non-CNS LS-related tumor	MSH6
PLS212	CNS LS tumor	PMS2
PLS213	Non-CNS non-LS-related tumor	PMS2
PLS214	CNS LS tumor	MLH1
PLS215	Non-CNS non-LS-related tumor	PMS2
PLS216	Non-CNS LS-related tumor	MSH2
PLS217	CNS LS tumor	MLH1
PLS218S1	Non-CNS LS-related tumor	MLH1
PLS218S2	CNS LS tumor	MLH1
PLS219	CNS LS tumor	MSH2
PLS220	Non-CNS LS-related tumor	MSH2
PLS221	Non-CNS LS-related tumor	MSH2
PLS222	CNS LS tumor	MSH2
PLS223	CNS LS tumor	MSH2
PLS224	Non-CNS LS-related tumor	MSH2
PLS225	Non-CNS LS-related tumor	PMS2
PLS226	Non-CNS non-LS-related tumor	PMS2
PLS227	CNS LS tumor	MLH1
PLS228	CNS LS tumor	PMS2

## Sheet: Figure 3A
		Figure 3A
patient_number	gene	chr	pos	ref	alt	frequency/copy_number	transcript	exon_number	hgvs_c	hgvs_p	variant_classification
PLS041	TP53	chr17	7574030	G	A	0.1545	NM_000546.5	exon10	c.997C>T	p.R333C	Missense_Mutation
PLS041	TP53	chr17	7574003	G	A	0.2239	NM_000546.5	exon10	c.1024C>T	p.R342*	Nonsense_Mutation
PLS041	TP53	chr17	7577538	C	T	0.2127	NM_000546.5	exon7	c.743G>A	p.R248Q	Missense_Mutation
PLS184	TP53	chr17	7577093	C	T	0.1295	NM_000546.5	exon8	c.845G>A	p.R282Q	Missense_Mutation
PLS184	TP53	chr17	7574024	G	A	0.0349	NM_000546.5	exon10	c.1003C>T	p.R335C	Missense_Mutation
PLS184	TP53	chr17	7578455	C	T	0.0137	NM_000546.5	exon5	c.475G>A	p.A159T	Missense_Mutation
PLS184	TP53	chr17	7577022	G	A	0.4375	NM_000546.5	exon8	c.916C>T	p.R306*	Nonsense_Mutation
PLS184	TP53	chr17	7578475	G	A	0.4287	NM_000546.5	exon5	c.455C>T	p.P152L	Missense_Mutation
PLS112	TP53	chr17	7577121	G	A	0.4604	NM_000546.5	exon8	c.817C>T	p.R273C	Missense_Mutation
PLS017	TP53	chr17	7577530	T	G	0.4184	NM_000546.5	exon7	c.751A>C	p.I251L	Missense_Mutation
PLS017	TP53	chr17	7578402	G	C	0.4616	NM_000546.5	exon5	c.528C>G	p.C176W	Missense_Mutation
PLS207	TP53	chr17	7574017	C	T	0.3471	NM_000546.5	exon10	c.1010G>A	p.R337H	Missense_Mutation
PLS207	TP53	chr17	7579313	G	A	0.3906	NM_000546.5	exon4	c.374C>T	p.T125M	Missense_Mutation
PLS107	TP53	chr17	7577121	G	A	0.4605	NM_000546.5	exon8	c.817C>T	p.R273C	Missense_Mutation
PLS107	TP53	chr17	7577139	G	A	0.4791	NM_000546.5	exon8	c.799C>T	p.R267W	Missense_Mutation
PLS016	TP53	chr17	7577538	C	T	0.0061	NM_000546.5	exon7	c.743G>A	p.R248Q	Missense_Mutation
PLS104	TP53	chr17	7577121	G	A	0.8931	NM_000546.5	exon8	c.817C>T	p.R273C	Missense_Mutation
PLS136	TP53	chr17	7577529	A	C	0.8352	NM_000546.5	exon7	c.752T>G	p.I251S	Missense_Mutation
PLS086	TP53	chr17	7578407	G	A	0.2143	NM_000546.5	exon5	c.523C>T	p.R175C	Missense_Mutation
PLS086	TP53	chr17	7578388	C	T	0.473	NM_000546.5	exon5	c.542G>A	p.R181H	Missense_Mutation
PLS199	TP53	chr17	7578406	C	T	0.8543	NM_000546.5	exon5	c.524G>A	p.R175H	Missense_Mutation
PLS199	TP53	chr17	7578532	A	G	0.0591	NM_000546.5	exon5	c.398T>C	p.M133T	Missense_Mutation
PLS046	TP53	chr17	7578375	G	A	0.0157	NM_000546.5	exon5	c.555C>T	p.S185S	Silent
PLS046	TP53	chr17	7578370	C	T	0.447	NM_000546.5	intron5	c.559+1G>A	.	Splice_Site
PLS046	TP53	chr17	7577549	G	A	0.0404	NM_000546.5	exon7	c.732C>T	p.G244G	Silent
PLS046	TP53	chr17	7577559	G	A	0.4806	NM_000546.5	exon7	c.722C>T	p.S241F	Missense_Mutation
PLS046	TP53	chr17	7577022	G	A	0.419	NM_000546.5	exon8	c.916C>T	p.R306*	Nonsense_Mutation
PLS014	TP53	chr17	7577549	G	A	0.0107	NM_000546.5	exon7	c.732C>T	p.G244G	Silent
PLS014	TP53	chr17	7578457	C	T	0.4322	NM_000546.5	exon5	c.473G>A	p.R158H	Missense_Mutation
PLS014	TP53	chr17	7577539	G	A	0.4361	NM_000546.5	exon7	c.742C>T	p.R248W	Missense_Mutation
PLS118	TP53	chr17	7578388	C	T	0.3895	NM_000546.5	exon5	c.542G>A	p.R181H	Missense_Mutation
PLS118	TP53	chr17	7577094	G	A	0.382	NM_000546.5	exon8	c.844C>T	p.R282W	Missense_Mutation
PLS118	TP53	chr17	7578388	C	T	0.393	NM_000546.5	exon5	c.542G>A	p.R181H	Missense_Mutation
PLS118	TP53	chr17	7577094	G	A	0.3882	NM_000546.5	exon8	c.844C>T	p.R282W	Missense_Mutation
PLS146	TP53	chr17	7577120	C	T	0.2232	NM_000546.5	exon8	c.818G>A	p.R273H	Missense_Mutation
PLS113	TP53	chr17	7577093	C	T	0.3964	NM_000546.5	exon8	c.845G>A	p.R282Q	Missense_Mutation
PLS113	TP53	chr17	7579442	G	A	0.3744	NM_000546.5	exon4	c.245C>T	p.P82L	Missense_Mutation
PLS113	TP53	chr17	7578470	C	T	0.3868	NM_000546.5	exon5	c.460G>A	p.G154S	Missense_Mutation
PLS113	TP53	chr17	7577548	C	T	0.3795	NM_000546.5	exon7	c.733G>A	p.G245S	Missense_Mutation
PLS217	TP53	chr17	7577094	G	A	0.4183	NM_000546.5	exon8	c.844C>T	p.R282W	Missense_Mutation
PLS217	TP53	chr17	7578527	A	G	0.3861	NM_000546.5	exon5	c.403T>C	p.C135R	Missense_Mutation
PLS141	TP53	chr17	7577094	G	A	0.4165	NM_000546.5	exon8	c.844C>T	p.R282W	Missense_Mutation
PLS141	TP53	chr17	7577538	C	T	0.4345	NM_000546.5	exon7	c.743G>A	p.R248Q	Missense_Mutation
PLS204	TP53	chr17	7577139	G	A	0.4657	NM_000546.5	exon8	c.799C>T	p.R267W	Missense_Mutation
PLS204	TP53	chr17	7574018	G	A	0.4531	NM_000546.5	exon10	c.1009C>T	p.R337C	Missense_Mutation
PLS082	TP53	chr17	7577022	G	A	0.4466	NM_000546.5	exon8	c.916C>T	p.R306*	Nonsense_Mutation
PLS082	TP53	chr17	7579488	G	A	0.0144	NM_000546.5	exon4	c.199C>T	p.P67S	Missense_Mutation
PLS082	TP53	chr17	7578212	G	A	0.4415	NM_000546.5	exon6	c.637C>T	p.R213*	Nonsense_Mutation
PLS219	TP53	chr17	7579471	G	.	0.3936	NM_000546.5	exon4	c.216del	p.V73Wfs*50	Frame_Shift_Del
PLS219	TP53	chr17	7578457	C	T	0.4316	NM_000546.5	exon5	c.473G>A	p.R158H	Missense_Mutation
PLS218S2	TP53	chr17	7577121	G	A	0.5143	NM_000546.5	exon8	c.817C>T	p.R273C	Missense_Mutation
PLS218S2	TP53	chr17	7578369	A	G	0.2608	NM_000546.5	intron5	c.559+2T>C	.	Splice_Site
PLS008	TP53	chr17	7578263	G	A	0.519	NM_000546.5	exon6	c.586C>T	p.R196*	Nonsense_Mutation
PLS109	TP53	chr17	7577121	G	A	0.8655	NM_000546.5	exon8	c.817C>T	p.R273C	Missense_Mutation
PLS115	TP53	chr17	7577121	G	A	0.3836	NM_000546.5	exon8	c.817C>T	p.R273C	Missense_Mutation
PLS115	TP53	chr17	7578406	C	T	0.3919	NM_000546.5	exon5	c.524G>A	p.R175H	Missense_Mutation
PLS067	TP53	chr17	7577121	G	A	0.3893	NM_000546.5	exon8	c.817C>T	p.R273C	Missense_Mutation
PLS067	TP53	chr17	7579359	G	A	0.3922	NM_000546.5	exon4	c.328C>T	p.R110C	Missense_Mutation
PLS036	TP53	chr17	7577094	G	A	0.3614	NM_000546.5	exon8	c.844C>T	p.R282W	Missense_Mutation
PLS036	TP53	chr17	7578406	C	T	0.4238	NM_000546.5	exon5	c.524G>A	p.R175H	Missense_Mutation
PLS019	TP53	chr17	7578407	G	A	0.1366	NM_000546.5	exon5	c.523C>T	p.R175C	Missense_Mutation
PLS145	TP53	chr17	7577121	G	A	0.7156	NM_000546.5	exon8	c.817C>T	p.R273C	Missense_Mutation
PLS028	TP53	chr17	7577121	G	A	0.8089	NM_000546.5	exon8	c.817C>T	p.R273C	Missense_Mutation
PLS165	TP53	chr17	7577139	G	A	0.2826	NM_000546.5	exon8	c.799C>T	p.R267W	Missense_Mutation
PLS165	TP53	chr17	7577538	C	T	0.2771	NM_000546.5	exon7	c.743G>A	p.R248Q	Missense_Mutation
PLS063	TP53	chr17	7578263	G	A	0.1653	NM_000546.5	exon6	c.586C>T	p.R196*	Nonsense_Mutation
PLS063	TP53	chr17	7577539	G	A	0.1628	NM_000546.5	exon7	c.742C>T	p.R248W	Missense_Mutation
PLS083	TP53	chr17	7578212	G	A	0.3515	NM_000546.5	exon6	c.637C>T	p.R213*	Nonsense_Mutation
PLS083	TP53	chr17	7578457	C	T	0.375	NM_000546.5	exon5	c.473G>A	p.R158H	Missense_Mutation
PLS083	TP53	chr17	7577120	C	T	0.029	NM_000546.5	exon8	c.818G>A	p.R273H	Missense_Mutation
PLS004	TP53	chr17	7578277	G	T	0.494	NM_000546.5	exon6	c.572C>A	p.P191H	Missense_Mutation
PLS004	TP53	chr17	7578392	C	A	0.5273	NM_000546.5	exon5	c.538G>T	p.E180*	Nonsense_Mutation
PLS227	TP53	chr17	7578457	C	T	0.016	NM_000546.5	exon5	c.473G>A	p.R158H	Missense_Mutation
PLS227	TP53	chr17	7577121	G	A	0.0307	NM_000546.5	exon8	c.817C>T	p.R273C	Missense_Mutation
PLS056	TP53	chr17	7577139	G	A	0.601	NM_000546.5	exon8	c.799C>T	p.R267W	Missense_Mutation
PLS056	TP53	chr17	7577550	C	T	0.5983	NM_000546.5	exon7	c.731G>A	p.G244D	Missense_Mutation
PLS056	TP53	chr17	7578406	C	T	0.3033	NM_000546.5	exon5	c.524G>A	p.R175H	Missense_Mutation
PLS185	TP53	chr17	7578542	G	A	0.4425	NM_000546.5	exon5	c.388C>T	p.L130F	Missense_Mutation
PLS185	TP53	chr17	7574030	G	A	0.3156	NM_000546.5	exon10	c.997C>T	p.R333C	Missense_Mutation
PLS185	TP53	chr17	7578375	G	A	0.0398	NM_000546.5	exon5	c.555C>T	p.S185S	Silent
PLS185	TP53	chr17	7577121	G	A	0.4417	NM_000546.5	exon8	c.817C>T	p.R273C	Missense_Mutation
PLS185	TP53	chr17	7577121	G	A	0.4577	NM_000546.5	exon8	c.817C>T	p.R273C	Missense_Mutation
PLS185	TP53	chr17	7578542	G	A	0.4573	NM_000546.5	exon5	c.388C>T	p.L130F	Missense_Mutation
PLS185	TP53	chr17	7574030	G	A	0.3162	NM_000546.5	exon10	c.997C>T	p.R333C	Missense_Mutation
PLS185	TP53	chr17	7578375	G	A	0.0344	NM_000546.5	exon5	c.555C>T	p.S185S	Silent
PLS089	TP53	chr17	7574003	G	A	0.3968	NM_000546.5	exon10	c.1024C>T	p.R342*	Nonsense_Mutation
PLS089	TP53	chr17	7578212	G	A	0.4192	NM_000546.5	exon6	c.637C>T	p.R213*	Nonsense_Mutation
PLS163S2	TP53	chr17	7577120	C	T	0.0104	NM_000546.5	exon8	c.818G>A	p.R273H	Missense_Mutation
PLS163S2	TP53	chr17	7578457	C	T	0.0969	NM_000546.5	exon5	c.473G>A	p.R158H	Missense_Mutation
PLS163S2	TP53	chr17	7577121	G	A	0.2176	NM_000546.5	exon8	c.817C>T	p.R273C	Missense_Mutation
PLS119	TP53	chr17	7577018	C	T	0.3057	NM_000546.5	intron8	c.919+1G>A	.	Splice_Site
PLS106	TP53	chr17	7577539	G	A	0.3829	NM_000546.5	exon7	c.742C>T	p.R248W	Missense_Mutation
PLS106	TP53	chr17	7578454	G	T	0.3905	NM_000546.5	exon5	c.476C>A	p.A159D	Missense_Mutation
PLS106	TP53	chr17	7574030	G	A	0.2029	NM_000546.5	exon10	c.997C>T	p.R333C	Missense_Mutation
PLS222	TP53	chr17	7577094	G	A	0.419	NM_000546.5	exon8	c.844C>T	p.R282W	Missense_Mutation
PLS222	TP53	chr17	7578212	G	A	0.4238	NM_000546.5	exon6	c.637C>T	p.R213*	Nonsense_Mutation
PLS228	TP53	chr17	7578389	G	A	0.4484	NM_000546.5	exon5	c.541C>T	p.R181C	Missense_Mutation
PLS228	TP53	chr17	7578406	C	T	0.4249	NM_000546.5	exon5	c.524G>A	p.R175H	Missense_Mutation
PLS228	TP53	chr17	7578458	G	A	0.4268	NM_000546.5	exon5	c.472C>T	p.R158C	Missense_Mutation
PLS150	TP53	chr17	7578236	A	G	0.5515	NM_000546.5	exon6	c.613T>C	p.Y205H	Missense_Mutation
PLS177	TP53	chr17	7577139	G	A	0.4264	NM_000546.5	exon8	c.799C>T	p.R267W	Missense_Mutation
PLS177	TP53	chr17	7577538	C	T	0.4944	NM_000546.5	exon7	c.743G>A	p.R248Q	Missense_Mutation
PLS117	TP53	chr17	7578406	C	T	0.1268	NM_000546.5	exon5	c.524G>A	p.R175H	Missense_Mutation
PLS117	TP53	chr17	7577539	G	A	0.1252	NM_000546.5	exon7	c.742C>T	p.R248W	Missense_Mutation
PLS093	TP53	chr17	7577548	C	T	0.3562	NM_000546.5	exon7	c.733G>A	p.G245S	Missense_Mutation
PLS093	TP53	chr17	7578212	G	A	0.3765	NM_000546.5	exon6	c.637C>T	p.R213*	Nonsense_Mutation
PLS093	TP53	chr17	7579840	G	T	0.0324	NM_000546.5	exon2	c.73C>A	p.L25I	Missense_Mutation
PLS133	TP53	chr17	7578212	G	A	0.3573	NM_000546.5	exon6	c.637C>T	p.R213*	Nonsense_Mutation
PLS133	TP53	chr17	7578204	A	C	0.3604	NM_000546.5	exon6	c.645T>G	p.S215R	Missense_Mutation
PLS196	TP53	chr17	7577120	C	T	0.4414	NM_000546.5	exon8	c.818G>A	p.R273H	Missense_Mutation
PLS196	TP53	chr17	7579471	G	.	0.4043	NM_000546.5	exon4	c.216del	p.V73Wfs*50	Frame_Shift_Del
PLS055	TP53	chr17	7578406	C	T	0.9159	NM_000546.5	exon5	c.524G>A	p.R175H	Missense_Mutation
PLS209	TP53	chr17	7578475	G	A	0.4646	NM_000546.5	exon5	c.455C>T	p.P152L	Missense_Mutation
PLS209	TP53	chr17	7577120	C	T	0.472	NM_000546.5	exon8	c.818G>A	p.R273H	Missense_Mutation
PLS209	TP53	chr17	7578406	C	T	0.4572	NM_000546.5	exon5	c.524G>A	p.R175H	Missense_Mutation
PLS195	TP53	chr17	7578406	C	T	0.3469	NM_000546.5	exon5	c.524G>A	p.R175H	Missense_Mutation
PLS195	TP53	chr17	7577120	C	T	0.3617	NM_000546.5	exon8	c.818G>A	p.R273H	Missense_Mutation
PLS124	TP53	chr17	7579880	C	A	0.0983	NM_000546.5	exon2	c.33G>T	p.E11D	Missense_Mutation
PLS124	TP53	chr17	7574003	G	A	0.4532	NM_000546.5	exon10	c.1024C>T	p.R342*	Nonsense_Mutation
PLS124	TP53	chr17	7578217	G	T	0.4769	NM_000546.5	exon6	c.632C>A	p.T211N	Missense_Mutation
PLS124	TP53	chr17	7578212	G	A	0.4812	NM_000546.5	exon6	c.637C>T	p.R213*	Nonsense_Mutation
PLS009	TP53	chr17	7577120	C	T	0.0146	NM_000546.5	exon8	c.818G>A	p.R273H	Missense_Mutation
PLS009	TP53	chr17	7577022	G	A	0.0055	NM_000546.5	exon8	c.916C>T	p.R306*	Nonsense_Mutation
PLS009	TP53	chr17	7577121	G	A	0.8278	NM_000546.5	exon8	c.817C>T	p.R273C	Missense_Mutation
PLS100	TP53	chr17	7577556	C	G	0.5163	NM_000546.5	exon7	c.725G>C	p.C242S	Missense_Mutation
PLS214	TP53	chr17	7577120	C	T	0.4339	NM_000546.5	exon8	c.818G>A	p.R273H	Missense_Mutation
PLS214	TP53	chr17	7577139	G	A	0.3294	NM_000546.5	exon8	c.799C>T	p.R267W	Missense_Mutation
PLS012	TP53	chr17	7578263	G	A	0.4415	NM_000546.5	exon6	c.586C>T	p.R196*	Nonsense_Mutation
PLS012	TP53	chr17	7577022	G	A	0.4385	NM_000546.5	exon8	c.916C>T	p.R306*	Nonsense_Mutation
PLS105	TP53	chr17	7577539	G	A	0.2641	NM_000546.5	exon7	c.742C>T	p.R248W	Missense_Mutation
PLS170	TP53	chr17	7578406	C	T	0.4129	NM_000546.5	exon5	c.524G>A	p.R175H	Missense_Mutation
PLS170	TP53	chr17	7578212	G	A	0.4047	NM_000546.5	exon6	c.637C>T	p.R213*	Nonsense_Mutation
PLS081	TP53	chr17	7577121	G	A	0.8503	NM_000546.5	exon8	c.817C>T	p.R273C	Missense_Mutation
PLS143	TP53	chr17	7577539	G	A	0.0763	NM_000546.5	exon7	c.742C>T	p.R248W	Missense_Mutation
PLS143	TP53	chr17	7577521	T	G	0.0888	NM_000546.5	exon7	c.760A>C	p.I254L	Missense_Mutation
PLS143	TP53	chr17	7578475	G	A	0.3524	NM_000546.5	exon5	c.455C>T	p.P152L	Missense_Mutation
PLS143	TP53	chr17	7577022	G	A	0.3488	NM_000546.5	exon8	c.916C>T	p.R306*	Nonsense_Mutation
PLS223	TP53	chr17	7577120	C	T	0.4128	NM_000546.5	exon8	c.818G>A	p.R273H	Missense_Mutation
PLS223	TP53	chr17	7577121	G	A	0.4193	NM_000546.5	exon8	c.817C>T	p.R273C	Missense_Mutation
PLS041	SETD2	chr3	47127718	G	A	0.1478	NM_014159.6	exon11	c.5364C>T	p.D1788D	Silent
PLS041	SETD2	chr3	47098631	C	A	0.2401	NM_014159.6	exon15	c.6643G>T	p.E2215*	Nonsense_Mutation
PLS041	SETD2	chr3	47165636	C	A	0.1716	NM_014159.6	exon3	c.490G>T	p.A164S	Missense_Mutation
PLS041	SETD2	chr3	47103645	C	T	0.1181	NM_014159.6	intron14	c.6293+8G>A	.	Splice_Site
PLS184	SETD2	chr3	47059133	G	A	0.4106	NM_014159.6	exon20	c.7528C>T	p.R2510C	Missense_Mutation
PLS184	SETD2	chr3	47165918	G	A	0.3916	NM_014159.6	exon3	c.208C>T	p.R70*	Nonsense_Mutation
PLS112	SETD2	chr3	47165282	.	T	0.3939	NM_014159.6	exon3	c.843dup	p.E282Rfs*9	Frame_Shift_Ins
PLS207	SETD2	chr3	47164067	A	G	0.1265	NM_014159.6	exon3	c.2059T>C	p.C687R	Missense_Mutation
PLS207	SETD2	chr3	47164949	G	A	0.361	NM_014159.6	exon3	c.1177C>T	p.R393*	Nonsense_Mutation
PLS207	SETD2	chr3	47147516	A	G	0.3515	NM_014159.6	exon6	c.4810T>C	p.Y1604H	Missense_Mutation
PLS107	SETD2	chr3	47165213	T	.	0.2433	NM_014159.6	exon3	c.913delA	p.T305Qfs*35	Frame_Shift_Del
PLS107	SETD2	chr3	47158213	G	A	0.3105	NM_014159.6	exon4	c.4486C>T	p.R1496*	Nonsense_Mutation
PLS086	SETD2	chr3	47161906	.	T	0.3677	NM_014159.6	exon3	c.4219dupA	p.R1407Kfs*8	Frame_Shift_Ins
PLS046	SETD2	chr3	47164972	C	A	0.0764	NM_014159.6	exon3	c.1154G>T	p.R385I	Missense_Mutation
PLS046	SETD2	chr3	47158131	C	T	0.409	NM_014159.6	exon4	c.4568G>A	p.R1523H	Missense_Mutation
PLS046	SETD2	chr3	47165594	C	T	0.4785	NM_014159.6	exon3	c.532G>A	p.A178T	Missense_Mutation
PLS118	SETD2	chr3	47164505	G	A	0.4068	NM_014159.6	exon3	c.1621C>T	p.R541*	Nonsense_Mutation
PLS118	SETD2	chr3	47164505	G	A	0.3964	NM_014159.6	exon3	c.1621C>T	p.R541*	Nonsense_Mutation
PLS113	SETD2	chr3	47165773	.	T	0.3581	NM_014159.6	exon3	c.352dup	p.M118Nfs*5	Frame_Shift_Ins
PLS113	SETD2	chr3	47147534	G	A	0.3833	NM_014159.6	exon6	c.4792C>T	p.R1598*	Nonsense_Mutation
PLS217	SETD2	chr3	47165282	.	T	0.3779	NM_014159.6	exon3	c.843dup	p.E282Rfs*9	Frame_Shift_Ins
PLS217	SETD2	chr3	47098556	A	G	0.3854	NM_014159.6	exon15	c.6718T>C	p.Y2240H	Missense_Mutation
PLS217	SETD2	chr3	47165304	T	G	0.3701	NM_014159.6	exon3	c.822A>C	p.Q274H	Missense_Mutation
PLS217	SETD2	chr3	47108598	C	T	0.3892	NM_014159.6	exon13	c.6071G>A	p.R2024Q	Missense_Mutation
PLS141	SETD2	chr3	47165140	C	T	0.3872	NM_014159.6	exon3	c.986G>A	p.R329Q	Missense_Mutation
PLS204	SETD2	chr3	47162077	.	A	0.4582	NM_014159.6	exon3	c.4048dup	p.S1350Ffs*6	Frame_Shift_Ins
PLS082	SETD2	chr3	47163277	C	T	0.4103	NM_014159.6	exon3	c.2849G>A	p.R950H	Missense_Mutation
PLS082	SETD2	chr3	47098586	C	T	0.0682	NM_014159.6	exon15	c.6688G>A	p.A2230T	Missense_Mutation
PLS082	SETD2	chr3	47058735	C	T	0.0665	NM_014159.6	exon21	c.7543G>A	p.G2515S	Missense_Mutation
PLS082	SETD2	chr3	47139464	C	T	0.4258	NM_014159.6	exon9	c.5123G>A	p.R1708Q	Missense_Mutation
PLS082	SETD2	chr3	47162290	C	T	0.1346	NM_014159.6	exon3	c.3836G>A	p.G1279E	Missense_Mutation
PLS082	SETD2	chr3	47163376	.	T	0.366	NM_014159.6	exon3	c.2749dupA	p.S917Kfs*18	Frame_Shift_Ins
PLS082	SETD2	chr3	47165594	C	A	0.0491	NM_014159.6	exon3	c.532G>T	p.A178S	Missense_Mutation
PLS219	SETD2	chr3	47108598	C	T	0.3858	NM_014159.6	exon13	c.6071G>A	p.R2024Q	Missense_Mutation
PLS219	SETD2	chr3	47144879	C	T	0.4405	NM_014159.6	exon7	c.4874G>A	p.R1625H	Missense_Mutation
PLS218S2	SETD2	chr3	47103717	G	A	0.4211	NM_014159.6	exon14	c.6229C>T	p.R2077*	Nonsense_Mutation
PLS218S2	SETD2	chr3	47162062	T	C	0.0262	NM_014159.6	exon3	c.4064A>G	p.K1355R	Missense_Mutation
PLS218S2	SETD2	chr3	47162963	C	T	0.2133	NM_014159.6	exon3	c.3163G>A	p.D1055N	Missense_Mutation
PLS109	SETD2	chr3	47108598	C	T	0.4303	NM_014159.6	exon13	c.6071G>A	p.R2024Q	Missense_Mutation
PLS109	SETD2	chr3	47161907	T	.	0.3925	NM_014159.6	exon3	c.4219del	p.R1407Gfs*5	Frame_Shift_Del
PLS115	SETD2	chr3	47164929	CT	.	0.3653	NM_014159.6	exon3	c.1196_1197delAG	p.E399Afs*9	Frame_Shift_Del
PLS115	SETD2	chr3	47142975	G	A	0.3547	NM_014159.6	exon8	c.4988C>T	p.T1663M	Missense_Mutation
PLS067	SETD2	chr3	47084126	.	T	0.3951	NM_014159.6	exon17	c.7162dup	p.T2388Nfs*41	Frame_Shift_Ins
PLS067	SETD2	chr3	47163208	C	A	0.3926	NM_014159.6	exon3	c.2918G>T	p.R973I	Missense_Mutation
PLS067	SETD2	chr3	47155457	T	C	0.3887	NM_014159.6	exon5	c.4624A>G	p.R1542G	Missense_Mutation
PLS067	SETD2	chr3	47098487	C	T	0.371	NM_014159.6	exon15	c.6787G>A	p.G2263S	Missense_Mutation
PLS067	SETD2	chr3	47147541	C	A	0.1661	NM_014159.6	exon6	c.4785G>T	p.E1595D	Missense_Mutation
PLS067	SETD2	chr3	47103750	C	A	0.1589	NM_014159.6	exon14	c.6196G>T	p.D2066Y	Missense_Mutation
PLS067	SETD2	chr3	47125598	C	T	0.3995	NM_014159.6	exon12	c.5672G>A	p.S1891N	Missense_Mutation
PLS036	SETD2	chr3	47098913	G	A	0.0111	NM_014159.6	exon15	c.6361C>T	p.R2121C	Missense_Mutation
PLS019	SETD2	chr3	47165282	.	T	0.3557	NM_014159.6	exon3	c.843dup	p.E282Rfs*9	Frame_Shift_Ins
PLS028	SETD2	chr3	47103754	.	TC	0.1743	NM_014159.6	exon14	c.6190_6191dup	p.D2064Efs*84	Frame_Shift_Ins
PLS165	SETD2	chr3	47164041	.	A	0.2971	NM_014159.6	exon3	c.2084dup	p.L695Ffs*5	Frame_Shift_Ins
PLS165	SETD2	chr3	47161718	G	A	0.2484	NM_014159.6	exon3	c.4408C>T	p.P1470S	Missense_Mutation
PLS083	SETD2	chr3	47165282	.	T	0.0824	NM_014159.6	exon3	c.843dup	p.E282Rfs*9	Frame_Shift_Ins
PLS083	SETD2	chr3	47163376	.	T	0.1154	NM_014159.6	exon3	c.2749dup	p.S917Kfs*18	Frame_Shift_Ins
PLS004	SETD2	chr3	47165794	T	A	0.0624	NM_014159.6	exon3	c.332A>T	p.D111V	Missense_Mutation
PLS004	SETD2	chr3	47059147	A	G	0.2731	NM_014159.6	exon20	c.7514T>C	p.F2505S	Missense_Mutation
PLS185	SETD2	chr3	47161676	C	A	0.4925	NM_014159.6	exon3	c.4450G>T	p.E1484*	Nonsense_Mutation
PLS185	SETD2	chr3	47161676	C	A	0.4722	NM_014159.6	exon3	c.4450G>T	p.E1484*	Nonsense_Mutation
PLS185	SETD2	chr3	47164509	G	A	0.0106	NM_014159.6	exon3	c.1617C>T	p.F539F	Silent
PLS185	SETD2	chr3	47163632	T	C	0.0351	NM_014159.6	exon3	c.2494A>G	p.K832E	Missense_Mutation
PLS185	SETD2	chr3	47163632	T	C	0.0362	NM_014159.6	exon3	c.2494A>G	p.K832E	Missense_Mutation
PLS089	SETD2	chr3	47165918	G	A	0.5366	NM_014159.6	exon3	c.208C>T	p.R70*	Nonsense_Mutation
PLS089	SETD2	chr3	47164162	AA	.	0.2716	NM_014159.6	exon3	c.1963_1964delTT	p.L655Ifs*2	Frame_Shift_Del
PLS163S2	SETD2	chr3	47165080	CTTTC	.	0.4202	NM_014159.6	exon3	c.1042_1046del	p.E348Rfs*3	Frame_Shift_Del
PLS163S2	SETD2	chr3	47158236	TTC	.	0.136	NM_014159.6	exon4	c.4461_4463del	p.K1487del	In_Frame_Del
PLS174	SETD2	chr3	47084145	.	G	0.3855	NM_014159.6	exon17	c.7143dup	p.S2382Lfs*47	Frame_Shift_Ins
PLS106	SETD2	chr3	47144879	C	T	0.0388	NM_014159.6	exon7	c.4874G>A	p.R1625H	Missense_Mutation
PLS106	SETD2	chr3	47079240	C	T	0.0686	NM_014159.6	exon18	c.7266G>A	p.W2422*	Nonsense_Mutation
PLS106	SETD2	chr3	47058714	T	C	0.1164	NM_014159.6	exon21	c.7564A>G	p.K2522E	Missense_Mutation
PLS106	SETD2	chr3	47165671	G	T	0.1054	NM_014159.6	exon3	c.455C>A	p.T152K	Missense_Mutation
PLS222	SETD2	chr3	47163377	T	.	0.4113	NM_014159.6	exon3	c.2749delA	p.S917Vfs*5	Frame_Shift_Del
PLS228	SETD2	chr3	47164175	C	A	0.4123	NM_014159.6	exon3	c.1951G>T	p.E651*	Nonsense_Mutation
PLS228	SETD2	chr3	47147591	A	G	0.4444	NM_014159.6	exon6	c.4735T>C	p.Y1579H	Missense_Mutation
PLS228	SETD2	chr3	47165041	T	C	0.0236	NM_014159.6	exon3	c.1085A>G	p.D362G	Missense_Mutation
PLS093	SETD2	chr3	47155365	C	T	0.2242	NM_014159.6	intron5	c.4715+1G>A	.	Splice_Site
PLS093	SETD2	chr3	47147600	C	T	0.2197	NM_014159.6	exon6	c.4726G>A	p.V1576I	Missense_Mutation
PLS133	SETD2	chr3	47147505	C	T	0.3378	NM_014159.6	exon6	c.4821G>A	p.M1607I	Missense_Mutation
PLS133	SETD2	chr3	47155393	C	T	0.143	NM_014159.6	exon5	c.4688G>A	p.G1563D	Missense_Mutation
PLS133	SETD2	chr3	47163173	C	A	0.2108	NM_014159.6	exon3	c.2953G>T	p.G985*	Nonsense_Mutation
PLS133	SETD2	chr3	47164176	C	A	0.3577	NM_014159.6	exon3	c.1950G>T	p.K650N	Missense_Mutation
PLS133	SETD2	chr3	47164742	C	A	0.1391	NM_014159.6	exon3	c.1384G>T	p.E462*	Nonsense_Mutation
PLS133	SETD2	chr3	47165419	C	T	0.1964	NM_014159.6	exon3	c.707G>A	p.R236K	Missense_Mutation
PLS133	SETD2	chr3	47165639	C	A	0.2158	NM_014159.6	exon3	c.487G>T	p.V163L	Missense_Mutation
PLS133	SETD2	chr3	47166033	C	A	0.1184	NM_014159.6	exon3	c.93G>T	p.K31N	Missense_Mutation
PLS133	SETD2	chr3	47165993	T	G	0.1113	NM_014159.6	exon3	c.133A>C	p.M45L	Missense_Mutation
PLS196	SETD2	chr3	47164508	G	A	0.4553	NM_014159.6	exon3	c.1618C>T	p.R540*	Nonsense_Mutation
PLS055	SETD2	chr3	47084146	G	.	0.432	NM_014159.6	exon17	c.7143del	p.S2382Lfs*29	Frame_Shift_Del
PLS209	SETD2	chr3	47165212	.	T	0.4496	NM_014159.6	exon3	c.913dup	p.T305Nfs*4	Frame_Shift_Ins
PLS209	SETD2	chr3	47168144	TTC	.	0.4668	NM_014159.6	exon2	c.79_81del	p.E27del	In_Frame_Del
PLS195	SETD2	chr3	47084145	.	G	0.0936	NM_014159.6	exon17	c.7143dupC	p.S2382Lfs*47	Frame_Shift_Ins
PLS195	SETD2	chr3	47059132	C	T	0.2466	NM_014159.6	exon20	c.7529G>A	p.R2510H	Missense_Mutation
PLS195	SETD2	chr3	47165212	.	T	0.2285	NM_014159.6	exon3	c.913dupA	p.T305Nfs*4	Frame_Shift_Ins
PLS195	SETD2	chr3	47165918	G	A	0.1198	NM_014159.6	exon3	c.208C>T	p.R70*	Nonsense_Mutation
PLS124	SETD2	chr3	47147573	C	T	0.4627	NM_014159.6	exon6	c.4753G>A	p.D1585N	Missense_Mutation
PLS124	SETD2	chr3	47162702	C	A	0.4478	NM_014159.6	exon3	c.3424G>T	p.E1142*	Nonsense_Mutation
PLS124	SETD2	chr3	47059132	C	T	0.25	NM_014159.6	exon20	c.7529G>A	p.R2510H	Missense_Mutation
PLS124	SETD2	chr3	47164757	C	A	0.2559	NM_014159.6	exon3	c.1369G>T	p.E457*	Nonsense_Mutation
PLS124	SETD2	chr3	47058735	C	T	0.4743	NM_014159.6	exon21	c.7543G>A	p.G2515S	Missense_Mutation
PLS214	SETD2	chr3	47163377	T	.	0.6397	NM_014159.6	exon3	c.2749del	p.S917Vfs*5	Frame_Shift_Del
PLS012	SETD2	chr3	47144885	C	T	0.0205	NM_014159.6	exon7	c.4868G>A	p.C1623Y	Missense_Mutation
PLS012	SETD2	chr3	47162429	T	.	0.4467	NM_014159.6	exon3	c.3697del	p.T1233Qfs*3	Frame_Shift_Del
PLS012	SETD2	chr3	47165918	G	A	0.0288	NM_014159.6	exon3	c.208C>T	p.R70*	Nonsense_Mutation
PLS012	SETD2	chr3	47058721	C	A	0.4502	NM_014159.6	exon21	c.7557G>T	p.K2519N	Missense_Mutation
PLS105	SETD2	chr3	47165918	G	A	0.0359	NM_014159.6	exon3	c.208C>T	p.R70*	Nonsense_Mutation
PLS105	SETD2	chr3	47084146	G	.	0.3148	NM_014159.6	exon17	c.7143del	p.S2382Lfs*29	Frame_Shift_Del
PLS170	SETD2	chr3	47139465	G	A	0.4141	NM_014159.6	exon9	c.5122C>T	p.R1708*	Nonsense_Mutation
PLS021	SETD2	chr3	47162077	.	A	0.2055	NM_014159.6	exon3	c.4048dup	p.S1350Ffs*6	Frame_Shift_Ins
PLS081	SETD2	chr3	47165212	.	T	0.2761	NM_014159.6	exon3	c.913dup	p.T305Nfs*4	Frame_Shift_Ins
PLS143	SETD2	chr3	47098682	A	G	0.0224	NM_014159.6	exon15	c.6592T>C	p.C2198R	Missense_Mutation
PLS143	SETD2	chr3	47161805	C	A	0.3119	NM_014159.6	exon3	c.4321G>T	p.G1441C	Missense_Mutation
PLS143	SETD2	chr3	47155400	C	A	0.3621	NM_014159.6	exon5	c.4681G>T	p.G1561C	Missense_Mutation
PLS143	SETD2	chr3	47164922	G	A	0.1621	NM_014159.6	exon3	c.1204C>T	p.R402W	Missense_Mutation
PLS223	SETD2	chr3	47059132	C	T	0.4056	NM_014159.6	exon20	c.7529G>A	p.R2510H	Missense_Mutation
PLS223	SETD2	chr3	47127792	GTGA	.	0.3995	NM_014159.6	exon11	c.5287_5290del	p.Q1764Pfs*3	Frame_Shift_Del
PLS041	NF1	chr17	29677228	G	A	0.2267	NM_000267.3	exon49	c.7286G>A	p.R2429Q	Missense_Mutation
PLS041	NF1	chr17	29553582	C	T	0.1755	NM_000267.3	exon18	c.2131C>T	p.R711C	Missense_Mutation
PLS041	NF1	chr17	29585443	G	A	0.0809	NM_000267.3	exon31	c.4192G>A	p.V1398I	Missense_Mutation
PLS041	NF1	chr17	29548874	C	T	0.0627	NM_000267.3	exon15	c.1648C>T	p.L550L	Silent
PLS184	NF1	chr17	29654820	G	A	0.4214	NM_000267.3	exon37	c.5509G>A	p.A1837T	Missense_Mutation
PLS184	NF1	chr17	29670086	G	T	0.0707	NM_000267.3	exon47	c.7059G>T	p.M2353I	Missense_Mutation
PLS207	NF1	chr17	29509625	G	A	0.0755	NM_000267.3	exon8	c.830G>A	p.C277Y	Missense_Mutation
PLS207	NF1	chr17	29508716	CTTT	.	0.3337	NM_000267.3	intron6	c.655-12_655-9del	.	Intron
PLS207	NF1	chr17	29556386	.	A	0.4013	NM_000267.3	exon21	c.2753dup	p.D919Gfs*17	Frame_Shift_Ins
PLS086	NF1	chr17	29486056	.	A	0.3403	NM_000267.3	exon3	c.233dupA	p.N78Kfs*29	Frame_Shift_Ins
PLS086	NF1	chr17	29556468	.	T	0.3172	NM_000267.3	exon21	c.2835dupT	p.D946*	Frame_Shift_Ins
PLS086	NF1	chr17	29701048	G	A	0.3678	NM_000267.3	exon57	c.8332G>A	p.V2778I	Missense_Mutation
PLS086	NF1	chr17	29677324	A	G	0.3498	NM_000267.3	exon49	c.7382A>G	p.D2461G	Missense_Mutation
PLS086	NF1	chr17	29685566	C	A	0.1727	NM_000267.3	exon54	c.7976C>A	p.P2659Q	Missense_Mutation
PLS046	NF1	chr17	29559904	G	T	0.3329	NM_000267.3	intron26	c.3496+5G>T	.	Splice_Site
PLS046	NF1	chr17	29587512	G	A	0.3288	NM_000267.3	exon33	c.4493G>A	p.G1498E	Missense_Mutation
PLS046	NF1	chr17	29677227	C	T	0.0721	NM_000267.3	exon49	c.7285C>T	p.R2429*	Nonsense_Mutation
PLS046	NF1	chr17	29528490	G	A	0.0675	NM_000267.3	exon11	c.1247G>A	p.R416Q	Missense_Mutation
PLS046	NF1	chr17	29576025	A	G	0.106	NM_000267.3	exon30	c.3998A>G	p.E1333G	Missense_Mutation
PLS046	NF1	chr17	29527559	G	A	0.0601	NM_000267.3	exon9	c.1008G>A	p.W336*	Nonsense_Mutation
PLS046	NF1	chr17	29665047	G	A	0.0289	NM_000267.3	exon44	c.6646G>A	p.A2216T	Missense_Mutation
PLS118	NF1	chr17	29533378	C	T	0.7905	NM_000267.3	exon12	c.1381C>T	p.R461*	Nonsense_Mutation
PLS118	NF1	chr17	29533378	C	T	0.7945	NM_000267.3	exon12	c.1381C>T	p.R461*	Nonsense_Mutation
PLS146	NF1	chr17	29527461	C	T	0.2307	NM_000267.3	exon9	c.910C>T	p.R304*	Nonsense_Mutation
PLS113	NF1	chr17	29562981	C	T	0.409	NM_000267.3	exon29	c.3916C>T	p.R1306*	Nonsense_Mutation
PLS113	NF1	chr17	29661851	T	.	0.3654	NM_000267.3	intron38	c.5750-5del	.	Splice_Site
PLS113	NF1	chr17	29588751	C	T	0.3979	NM_000267.3	exon34	c.4537C>T	p.R1513*	Nonsense_Mutation
PLS217	NF1	chr17	29662015	C	T	0.0289	NM_000267.3	exon39	c.5909C>T	p.S1970F	Missense_Mutation
PLS217	NF1	chr17	29546068	T	A	0.0269	NM_000267.3	exon14	c.1573T>A	p.L525I	Missense_Mutation
PLS141	NF1	chr17	29556079	C	T	0.3724	NM_000267.3	exon21	c.2446C>T	p.R816*	Nonsense_Mutation
PLS141	NF1	chr17	29553484	.	C	0.3863	NM_000267.3	exon18	c.2033dup	p.I679Dfs*21	Frame_Shift_Ins
PLS082	NF1	chr17	29483145	G	A	0.0183	NM_000267.3	intron2	c.204+1G>A	.	Splice_Site
PLS082	NF1	chr17	29653085	C	T	0.052	NM_000267.3	exon36	c.5020C>T	p.R1674W	Missense_Mutation
PLS082	NF1	chr17	29556292	G	A	0.3967	NM_000267.3	exon21	c.2659G>A	p.A887T	Missense_Mutation
PLS082	NF1	chr17	29654803	G	A	0.0745	NM_000267.3	exon37	c.5492G>A	p.G1831E	Missense_Mutation
PLS082	NF1	chr17	29684034	T	G	0.4338	NM_000267.3	exon52	c.7732T>G	p.S2578A	Missense_Mutation
PLS082	NF1	chr17	29653028	G	A	0.4334	NM_000267.3	exon36	c.4963G>A	p.A1655T	Missense_Mutation
PLS219	NF1	chr17	29588751	C	T	0.0146	NM_000267.3	exon34	c.4537C>T	p.R1513*	Nonsense_Mutation
PLS219	NF1	chr17	29653273	AAGT	.	0.795	NM_000267.3	intron36	c.5205+3_5205+6del	.	Splice_Site
PLS218S2	NF1	chr17	29654521	G	A	0.1534	NM_000267.3	exon37	c.5210G>A	p.G1737D	Missense_Mutation
PLS218S2	NF1	chr17	29533378	C	T	0.5793	NM_000267.3	exon12	c.1381C>T	p.R461*	Nonsense_Mutation
PLS218S2	NF1	chr17	29663840	C	T	0.0247	NM_000267.3	exon41	c.6272C>T	p.A2091V	Missense_Mutation
PLS218S2	NF1	chr17	29559717	G	A	0.0424	NM_000267.3	intron25	c.3315-1G>A	.	Splice_Site
PLS218S2	NF1	chr17	29508742	G	A	0.0459	NM_000267.3	exon7	c.669G>A	p.W223*	Nonsense_Mutation
PLS218S2	NF1	chr17	29552198	C	T	0.0211	NM_000267.3	exon17	c.1931C>T	p.S644F	Missense_Mutation
PLS218S2	NF1	chr17	29654737	G	A	0.2621	NM_000267.3	exon37	c.5426G>A	p.R1809H	Missense_Mutation
PLS008	NF1	chr17	29556079	C	T	0.2899	NM_000267.3	exon21	c.2446C>T	p.R816*	Nonsense_Mutation
PLS008	NF1	chr17	29509580	G	A	0.2124	NM_000267.3	exon8	c.785G>A	p.R262H	Missense_Mutation
PLS115	NF1	chr17	29661950	AA	.	0.3177	NM_000267.3	exon39	c.5844_5845delAA	p.R1949Sfs*6	Frame_Shift_Del
PLS115	NF1	chr17	29553484	C	.	0.434	NM_000267.3	exon18	c.2033delC	p.P678Rfs*10	Frame_Shift_Del
PLS067	NF1	chr17	29556236	G	A	0.0247	NM_000267.3	exon21	c.2603G>A	p.G868D	Missense_Mutation
PLS067	NF1	chr17	29509684	G	A	0.3904	NM_000267.3	intron8	c.888+1G>A	.	Splice_Site
PLS067	NF1	chr17	29663753	G	A	0.3913	NM_000267.3	exon41	c.6185G>A	p.R2062H	Missense_Mutation
PLS067	NF1	chr17	29586089	G	T	0.3854	NM_000267.3	exon32	c.4309G>T	p.E1437*	Nonsense_Mutation
PLS067	NF1	chr17	29687605	C	T	0.418	NM_000267.3	exon56	c.8198C>T	p.S2733F	Missense_Mutation
PLS036	NF1	chr17	29559779	C	T	0.4644	NM_000267.3	exon26	c.3376C>T	p.Q1126*	Nonsense_Mutation
PLS036	NF1	chr17	29553484	.	C	0.3725	NM_000267.3	exon18	c.2033dup	p.I679Dfs*21	Frame_Shift_Ins
PLS019	NF1	chr17	29559164	G	T	0.4467	NM_000267.3	exon25	c.3271G>T	p.D1091Y	Missense_Mutation
PLS019	NF1	chr17	29664898	G	T	0.4024	NM_000267.3	exon43	c.6641G>T	p.R2214I	Missense_Mutation
PLS019	NF1	chr17	29552270	T	C	0.4099	NM_000267.3	intron17	c.2001+2T>C	.	Splice_Site
PLS019	NF1	chr17	29661892	C	T	0.0283	NM_000267.3	exon39	c.5786C>T	p.T1929I	Missense_Mutation
PLS019	NF1	chr17	29684368	C	T	0.0238	NM_000267.3	exon53	c.7888C>T	p.P2630S	Missense_Mutation
PLS019	NF1	chr17	29556387	G	T	0.0711	NM_000267.3	exon21	c.2754G>T	p.K918N	Missense_Mutation
PLS019	NF1	chr17	29586138	C	T	0.4084	NM_000267.3	exon32	c.4358C>T	p.A1453V	Missense_Mutation
PLS019	NF1	chr17	29663378	G	T	0.3954	NM_000267.3	exon40	c.5971G>T	p.D1991Y	Missense_Mutation
PLS019	NF1	chr17	29497003	C	T	0.4299	NM_000267.3	exon5	c.574C>T	p.R192*	Nonsense_Mutation
PLS145	NF1	chr17	29684326	C	T	0.0563	NM_000267.3	exon53	c.7846C>T	p.R2616*	Nonsense_Mutation
PLS165	NF1	chr17	29576111	C	T	0.0238	NM_000267.3	exon30	c.4084C>T	p.R1362*	Nonsense_Mutation
PLS165	NF1	chr17	29486113	T	C	0.2527	NM_000267.3	intron3	c.288+2T>C	.	Splice_Site
PLS165	NF1	chr17	29527461	C	T	0.0702	NM_000267.3	exon9	c.910C>T	p.R304*	Nonsense_Mutation
PLS165	NF1	chr17	29661945	C	T	0.1948	NM_000267.3	exon39	c.5839C>T	p.R1947*	Nonsense_Mutation
PLS083	NF1	chr17	29528161	ACAA	.	0.197	NM_000267.3	exon10	c.1169_1172del	p.N390Tfs*21	Frame_Shift_Del
PLS083	NF1	chr17	29557325	C	T	0.3293	NM_000267.3	exon23	c.3038C>T	p.T1013M	Missense_Mutation
PLS083	NF1	chr17	29654736	C	T	0.0302	NM_000267.3	exon37	c.5425C>T	p.R1809C	Missense_Mutation
PLS083	NF1	chr17	29562659	TTTG	.	0.1622	NM_000267.3	exon28	c.3739_3742del	p.F1247Ifs*18	Frame_Shift_Del
PLS083	NF1	chr17	29553484	.	C	0.0852	NM_000267.3	exon18	c.2033dup	p.I679Dfs*21	Frame_Shift_Ins
PLS004	NF1	chr17	29575997	.	T	0.0679	NM_000267.3	intron29	c.3975-5dup	.	Splice_Site
PLS004	NF1	chr17	29663454	C	T	0.4513	NM_000267.3	exon40	c.6047C>T	p.A2016V	Missense_Mutation
PLS004	NF1	chr17	29553670	A	T	0.0236	NM_000267.3	exon18	c.2219A>T	p.E740V	Missense_Mutation
PLS004	NF1	chr17	29557943	G	T	0.1164	NM_000267.3	exon24	c.3197G>T	p.R1066I	Missense_Mutation
PLS004	NF1	chr17	29657459	G	T	0.0898	NM_000267.3	exon38	c.5692G>T	p.E1898*	Nonsense_Mutation
PLS227	NF1	chr17	29528489	C	T	0.1008	NM_000267.3	exon11	c.1246C>T	p.R416*	Nonsense_Mutation
PLS227	NF1	chr17	29553484	.	C	0.3566	NM_000267.3	exon18	c.2033dupC	p.I679Dfs*21	Frame_Shift_Ins
PLS185	NF1	chr17	29576037	G	A	0.4311	NM_000267.3	exon30	c.4010G>A	p.R1337Q	Missense_Mutation
PLS185	NF1	chr17	29553473	C	T	0.022	NM_000267.3	exon18	c.2022C>T	p.S674S	Silent
PLS185	NF1	chr17	29588876	G	A	0.2766	NM_000267.3	intron34	c.4661+1G>A	.	Splice_Site
PLS185	NF1	chr17	29684084	C	T	0.435	NM_000267.3	exon52	c.7782C>T	p.I2594I	Silent
PLS185	NF1	chr17	29657307	C	A	0.0416	NM_000267.3	intron37	c.5547-7C>A	.	Splice_Site
PLS185	NF1	chr17	29701099	G	A	0.026	NM_000267.3	exon57	c.8383G>A	p.G2795R	Missense_Mutation
PLS185	NF1	chr17	29508477	G	A	0.045	NM_000267.3	exon6	c.624G>A	p.A208A	Silent
PLS185	NF1	chr17	29508477	G	A	0.0441	NM_000267.3	exon6	c.624G>A	p.A208A	Silent
PLS185	NF1	chr17	29652947	G	A	0.459	NM_000267.3	exon36	c.4882G>A	p.G1628R	Missense_Mutation
PLS185	NF1	chr17	29684084	C	T	0.4582	NM_000267.3	exon52	c.7782C>T	p.I2594I	Silent
PLS185	NF1	chr17	29652947	G	A	0.464	NM_000267.3	exon36	c.4882G>A	p.G1628R	Missense_Mutation
PLS185	NF1	chr17	29657307	C	A	0.0431	NM_000267.3	intron37	c.5547-7C>A	.	Splice_Site
PLS185	NF1	chr17	29663728	T	C	0.0688	NM_000267.3	exon41	c.6160T>C	p.W2054R	Missense_Mutation
PLS185	NF1	chr17	29588876	G	A	0.2658	NM_000267.3	intron34	c.4661+1G>A	.	Splice_Site
PLS185	NF1	chr17	29557285	C	T	0.0968	NM_000267.3	exon23	c.2998C>T	p.R1000C	Missense_Mutation
PLS185	NF1	chr17	29562628	G	A	0.0963	NM_000267.3	intron27	c.3709-1G>A	.	Splice_Site
PLS185	NF1	chr17	29576037	G	A	0.4614	NM_000267.3	exon30	c.4010G>A	p.R1337Q	Missense_Mutation
PLS185	NF1	chr17	29677205	A	G	0.4175	NM_000267.3	exon49	c.7263A>G	p.L2421L	Silent
PLS185	NF1	chr17	29677205	A	G	0.4143	NM_000267.3	exon49	c.7263A>G	p.L2421L	Silent
PLS185	NF1	chr17	29553473	C	T	0.0223	NM_000267.3	exon18	c.2022C>T	p.S674S	Silent
PLS185	NF1	chr17	29670154	G	A	0.364	NM_000267.3	intron47	c.7126+1G>A	.	Splice_Site
PLS185	NF1	chr17	29670154	G	A	0.3164	NM_000267.3	intron47	c.7126+1G>A	.	Splice_Site
PLS185	NF1	chr17	29556079	C	T	0.0111	NM_000267.3	exon21	c.2446C>T	p.R816*	Nonsense_Mutation
PLS185	NF1	chr17	29562628	G	A	0.0779	NM_000267.3	intron27	c.3709-1G>A	.	Splice_Site
PLS185	NF1	chr17	29552192	A	G	0.0325	NM_000267.3	exon17	c.1925A>G	p.Q642R	Missense_Mutation
PLS185	NF1	chr17	29663728	T	C	0.0669	NM_000267.3	exon41	c.6160T>C	p.W2054R	Missense_Mutation
PLS185	NF1	chr17	29701099	G	A	0.0329	NM_000267.3	exon57	c.8383G>A	p.G2795R	Missense_Mutation
PLS185	NF1	chr17	29508804	G	A	0.1067	NM_000267.3	intron7	c.730+1G>A	.	Splice_Site
PLS185	NF1	chr17	29557285	C	T	0.1028	NM_000267.3	exon23	c.2998C>T	p.R1000C	Missense_Mutation
PLS185	NF1	chr17	29552192	A	G	0.0346	NM_000267.3	exon17	c.1925A>G	p.Q642R	Missense_Mutation
PLS185	NF1	chr17	29508804	G	A	0.1179	NM_000267.3	intron7	c.730+1G>A	.	Splice_Site
PLS212	NF1	chr17	29496941	ATGT	.	0.6028	NM_000267.3	exon5	c.512_515del	p.N171Mfs*6	Frame_Shift_Del
PLS212	NF1	chr17	29533378	C	T	0.0627	NM_000267.3	exon12	c.1381C>T	p.R461*	Nonsense_Mutation
PLS163S2	NF1	chr17	29654675	G	A	0.0298	NM_000267.3	exon37	c.5364G>A	p.P1788P	Silent
PLS163S2	NF1	chr17	29527461	C	T	0.6477	NM_000267.3	exon9	c.910C>T	p.R304*	Nonsense_Mutation
PLS163S2	NF1	chr17	29553484	.	C	0.1451	NM_000267.3	exon18	c.2033dup	p.I679Dfs*21	Frame_Shift_Ins
PLS163S2	NF1	chr17	29685586	AG	.	0.0345	NM_000267.3	exon54	c.7996_7997del	p.S2666Cfs*5	Frame_Shift_Del
PLS119	NF1	chr17	29592312	G	T	0.3039	NM_000267.3	exon35	c.4727G>T	p.G1576V	Missense_Mutation
PLS106	NF1	chr17	29685490	.	T	0.1224	NM_000267.3	intron53	c.7908-8dup	.	Splice_Site
PLS106	NF1	chr17	29687680	C	A	0.0239	NM_000267.3	exon56	c.8273C>A	p.S2758Y	Missense_Mutation
PLS106	NF1	chr17	29553520	C	T	0.0352	NM_000267.3	exon18	c.2069C>T	p.A690V	Missense_Mutation
PLS106	NF1	chr17	29684287	G	A	0.4153	NM_000267.3	exon53	c.7807G>A	p.A2603T	Missense_Mutation
PLS106	NF1	chr17	29556079	C	T	0.0431	NM_000267.3	exon21	c.2446C>T	p.R816*	Nonsense_Mutation
PLS106	NF1	chr17	29556260	C	T	0.1102	NM_000267.3	exon21	c.2627C>T	p.S876F	Missense_Mutation
PLS106	NF1	chr17	29496934	G	T	0.0506	NM_000267.3	exon5	c.505G>T	p.E169*	Nonsense_Mutation
PLS106	NF1	chr17	29654757	G	A	0.0106	NM_000267.3	exon37	c.5446G>A	p.D1816N	Missense_Mutation
PLS222	NF1	chr17	29497014	G	T	0.0912	NM_000267.3	exon5	c.585G>T	p.K195N	Missense_Mutation
PLS228	NF1	chr17	29552243	G	A	0.4563	NM_000267.3	exon17	c.1976G>A	p.R659Q	Missense_Mutation
PLS228	NF1	chr17	29490289	G	A	0.4331	NM_000267.3	exon4	c.374G>A	p.R125H	Missense_Mutation
PLS228	NF1	chr17	29679376	A	G	0.4422	NM_000267.3	exon50	c.7496A>G	p.K2499R	Missense_Mutation
PLS228	NF1	chr17	29560115	G	T	0.368	NM_000267.3	exon27	c.3592G>T	p.E1198*	Nonsense_Mutation
PLS150	NF1	chr17	29496961	G	T	0.3321	NM_000267.3	exon5	c.532G>T	p.E178*	Nonsense_Mutation
PLS093	NF1	chr17	29528146	G	A	0.1753	NM_000267.3	exon10	c.1154G>A	p.R385H	Missense_Mutation
PLS093	NF1	chr17	29667641	G	A	0.0424	NM_000267.3	exon46	c.6977G>A	p.S2326N	Missense_Mutation
PLS093	NF1	chr17	29533261	G	A	0.1241	NM_000267.3	exon12	c.1264G>A	p.A422T	Missense_Mutation
PLS093	NF1	chr17	29586148	G	A	0.3272	NM_000267.3	intron32	c.4367+1G>A	.	Splice_Site
PLS093	NF1	chr17	29546136	G	T	0.0383	NM_000267.3	exon14	c.1641G>T	p.E547D	Missense_Mutation
PLS133	NF1	chr17	29559203	C	A	0.3451	NM_000267.3	exon25	c.3310C>A	p.L1104I	Missense_Mutation
PLS133	NF1	chr17	29560097	G	T	0.1331	NM_000267.3	exon27	c.3574G>T	p.E1192*	Nonsense_Mutation
PLS133	NF1	chr17	29586049	G	T	0.1364	NM_000267.3	intron31	c.4270-1G>T	.	Splice_Site
PLS133	NF1	chr17	29661945	C	T	0.1899	NM_000267.3	exon39	c.5839C>T	p.R1947*	Nonsense_Mutation
PLS133	NF1	chr17	29663453	G	A	0.0216	NM_000267.3	exon40	c.6046G>A	p.A2016T	Missense_Mutation
PLS133	NF1	chr17	29528184	G	T	0.3557	NM_000267.3	intron10	c.1185+7G>T	.	Splice_Site
PLS133	NF1	chr17	29533378	C	T	0.1704	NM_000267.3	exon12	c.1381C>T	p.R461*	Nonsense_Mutation
PLS133	NF1	chr17	29541497	G	T	0.021	NM_000267.3	exon13	c.1421G>T	p.S474I	Missense_Mutation
PLS196	NF1	chr17	29552243	G	A	0.0288	NM_000267.3	exon17	c.1976G>A	p.R659Q	Missense_Mutation
PLS196	NF1	chr17	29533315	C	T	0.4281	NM_000267.3	exon12	c.1318C>T	p.R440*	Nonsense_Mutation
PLS196	NF1	chr17	29556468	.	T	0.4418	NM_000267.3	exon21	c.2835dup	p.D946*	Frame_Shift_Ins
PLS195	NF1	chr17	29548884	A	G	0.0344	NM_000267.3	exon15	c.1658A>G	p.H553R	Missense_Mutation
PLS124	NF1	chr17	29553675	G	A	0.0805	NM_000267.3	exon18	c.2224G>A	p.A742T	Missense_Mutation
PLS124	NF1	chr17	29560240	T	G	0.2156	NM_000267.3	intron27	c.3708+9T>G	.	Intron
PLS124	NF1	chr17	29546022	G	T	0.4476	NM_000267.3	intron13	c.1528-1G>T	.	Splice_Site
PLS124	NF1	chr17	29509654	G	T	0.0734	NM_000267.3	exon8	c.859G>T	p.D287Y	Missense_Mutation
PLS124	NF1	chr17	29557325	C	T	0.4786	NM_000267.3	exon23	c.3038C>T	p.T1013M	Missense_Mutation
PLS124	NF1	chr17	29664539	G	T	0.4738	NM_000267.3	exon42	c.6518G>T	p.R2173I	Missense_Mutation
PLS214	NF1	chr17	29663933	G	A	0.4022	NM_000267.3	intron41	c.6364+1G>A	.	Splice_Site
PLS214	NF1	chr17	29527461	C	T	0.351	NM_000267.3	exon9	c.910C>T	p.R304*	Nonsense_Mutation
PLS214	NF1	chr17	29586102	G	A	0.3257	NM_000267.3	exon32	c.4322G>A	p.R1441Q	Missense_Mutation
PLS214	NF1	chr17	29560113	C	T	0.0359	NM_000267.3	exon27	c.3590C>T	p.A1197V	Missense_Mutation
PLS012	NF1	chr17	29552222	G	A	0.3865	NM_000267.3	exon17	c.1955G>A	p.R652H	Missense_Mutation
PLS012	NF1	chr17	29508736	G	A	0.0323	NM_000267.3	exon7	c.663G>A	p.W221*	Nonsense_Mutation
PLS012	NF1	chr17	29654857	G	A	0.4594	NM_000267.3	exon37	c.5546G>A	p.R1849Q	Missense_Mutation
PLS012	NF1	chr17	29684337	T	G	0.029	NM_000267.3	exon53	c.7857T>G	p.Y2619*	Nonsense_Mutation
PLS012	NF1	chr17	29508508	G	A	0.0393	NM_000267.3	intron6	c.654+1G>A	.	Splice_Site
PLS012	NF1	chr17	29509630	G	T	0.0726	NM_000267.3	exon8	c.835G>T	p.E279*	Nonsense_Mutation
PLS012	NF1	chr17	29580015	.	A	0.4396	NM_001042492.2	exon31	c.4170dup	p.S1391Ifs*4	Frame_Shift_Ins
PLS105	NF1	chr17	29562742	CT	.	0.0289	NM_000267.3	exon28	c.3822_3823del	p.F1275Pfs*8	Frame_Shift_Del
PLS105	NF1	chr17	29557334	GT	.	0.2654	NM_000267.3	exon23	c.3047_3048del	p.C1016Sfs*4	Frame_Shift_Del
PLS105	NF1	chr17	29588751	C	T	0.2319	NM_000267.3	exon34	c.4537C>T	p.R1513*	Nonsense_Mutation
PLS170	NF1	chr17	29586092	GAA	.	0.4262	NM_000267.3	exon32	c.4312_4314del	p.E1438del	In_Frame_Del
PLS170	NF1	chr17	29556136	C	T	0.1656	NM_000267.3	exon21	c.2503C>T	p.Q835*	Nonsense_Mutation
PLS170	NF1	chr17	29554610	.	A	0.2377	NM_000267.3	exon20	c.2395dup	p.M799Nfs*8	Frame_Shift_Ins
PLS021	NF1	chr17	29553618	G	.	0.0553	NM_000267.3	exon18	c.2167del	p.V723Wfs*25	Frame_Shift_Del
PLS021	NF1	chr17	29576103	C	.	0.2249	NM_000267.3	exon30	c.4076del	p.P1359Lfs*26	Frame_Shift_Del
PLS021	NF1	chr17	29528509	T	A	0.1017	NM_000267.3	intron11	c.1260+6T>A	.	Splice_Site
PLS021	NF1	chr17	29683579	G	A	0.0215	NM_000267.3	exon51	c.7654G>A	p.A2552T	Missense_Mutation
PLS021	NF1	chr17	29552149	.	T	0.1157	NM_000267.3	exon17	c.1882dup	p.Y628Lfs*6	Frame_Shift_Ins
PLS143	NF1	chr17	29490394	G	T	0.0664	NM_000267.3	exon4	c.479G>T	p.R160M	Missense_Mutation
PLS143	NF1	chr17	29556079	C	T	0.0773	NM_000267.3	exon21	c.2446C>T	p.R816*	Nonsense_Mutation
PLS143	NF1	chr17	29560097	G	T	0.1754	NM_000267.3	exon27	c.3574G>T	p.E1192*	Nonsense_Mutation
PLS143	NF1	chr17	29679321	G	T	0.354	NM_000267.3	exon50	c.7441G>T	p.G2481*	Nonsense_Mutation
PLS223	NF1	chr17	29553484	C	.	0.3847	NM_000267.3	exon18	c.2033del	p.P678Rfs*10	Frame_Shift_Del
PLS223	NF1	chr17	29654736	C	T	0.4052	NM_000267.3	exon37	c.5425C>T	p.R1809C	Missense_Mutation
PLS223	NF1	chr17	29683602	T	C	0.3818	NM_000267.3	intron51	c.7675+2T>C	.	Splice_Site
PLS041	SMARCA4	chr19	11144146	C	T	0.0496	NM_001128849.1	exon26	c.3727C>T	p.R1243W	Missense_Mutation
PLS107	SMARCA4	chr19	11137009	G	A	0.0564	NM_001128849.1	exon23	c.3202G>A	p.G1068S	Missense_Mutation
PLS086	SMARCA4	chr19	11095945	G	A	0.3469	NM_001128849.1	intron2	c.223-4G>A	.	Splice_Site
PLS086	SMARCA4	chr19	11101910	C	T	0.3868	NM_001128849.1	exon8	c.1330C>T	p.R444C	Missense_Mutation
PLS086	SMARCA4	chr19	11169489	G	A	0.1938	NM_001128849.1	exon33	c.4655G>A	p.R1552H	Missense_Mutation
PLS046	SMARCA4	chr19	11152114	C	T	0.4315	NM_001128849.1	exon31	c.4398C>T	p.D1466D	Silent
PLS046	SMARCA4	chr19	11094942	G	A	0.3275	NM_001128849.1	exon2	c.115G>A	p.A39T	Missense_Mutation
PLS046	SMARCA4	chr19	11170536	C	T	0.4439	NM_001128849.1	exon34	c.4839C>T	p.G1613G	Silent
PLS046	SMARCA4	chr19	11169474	G	A	0.4083	NM_001128849.1	exon33	c.4640G>A	p.R1547H	Missense_Mutation
PLS046	SMARCA4	chr19	11123778	G	A	0.4338	NM_001128849.1	exon16	c.2428G>A	p.V810M	Missense_Mutation
PLS046	SMARCA4	chr19	11123684	C	T	0.0621	NM_001128849.1	exon16	c.2334C>T	p.A778A	Silent
PLS046	SMARCA4	chr19	11118661	C	T	0.0662	NM_001128849.1	exon14	c.2085C>T	p.S695S	Silent
PLS046	SMARCA4	chr19	11123742	G	A	0.4783	NM_001128849.1	exon16	c.2392G>A	p.E798K	Missense_Mutation
PLS046	SMARCA4	chr19	11145590	C	T	0.3683	NM_001128849.1	exon29	c.3952C>T	p.R1318C	Missense_Mutation
PLS046	SMARCA4	chr19	11169468	G	A	0.4548	NM_001128849.1	exon33	c.4634G>A	p.R1545H	Missense_Mutation
PLS118	SMARCA4	chr19	11134267	G	A	0.3913	NM_001128849.1	exon20	c.2933G>A	p.R978Q	Missense_Mutation
PLS118	SMARCA4	chr19	11152070	G	A	0.3638	NM_001128849.1	exon31	c.4354G>A	p.G1452S	Missense_Mutation
PLS118	SMARCA4	chr19	11134267	G	A	0.3801	NM_001128849.1	exon20	c.2933G>A	p.R978Q	Missense_Mutation
PLS118	SMARCA4	chr19	11152070	G	A	0.3333	NM_001128849.1	exon31	c.4354G>A	p.G1452S	Missense_Mutation
PLS217	SMARCA4	chr19	11098434	G	A	0.2925	NM_001128849.1	exon6	c.952G>A	p.V318I	Missense_Mutation
PLS217	SMARCA4	chr19	11097051	G	T	0.3986	NM_001128849.1	exon4	c.542G>T	p.R181I	Missense_Mutation
PLS217	SMARCA4	chr19	11132397	G	A	0.407	NM_001128849.1	intron18	c.2617-4G>A	.	Splice_Site
PLS217	SMARCA4	chr19	11113818	G	A	0.3874	NM_001128849.1	exon12	c.1926G>A	p.W642*	Nonsense_Mutation
PLS217	SMARCA4	chr19	11132617	G	A	0.0349	NM_001128849.1	exon19	c.2833G>A	p.A945T	Missense_Mutation
PLS141	SMARCA4	chr19	11135079	G	A	0.4197	NM_001128849.1	exon21	c.3046G>A	p.V1016M	Missense_Mutation
PLS204	SMARCA4	chr19	11145758	C	T	0.4705	NM_001128849.1	exon29	c.4120C>T	p.R1374C	Missense_Mutation
PLS082	SMARCA4	chr19	11132438	G	A	0.4355	NM_001128849.1	exon19	c.2654G>A	p.R885H	Missense_Mutation
PLS082	SMARCA4	chr19	11123751	C	T	0.122	NM_001128849.1	exon16	c.2401C>T	p.R801C	Missense_Mutation
PLS082	SMARCA4	chr19	11105597	G	A	0.4324	NM_001128849.1	exon9	c.1513G>A	p.A505T	Missense_Mutation
PLS082	SMARCA4	chr19	11097117	C	T	0.4662	NM_001128849.1	exon4	c.608C>T	p.A203V	Missense_Mutation
PLS219	SMARCA4	chr19	11152145	C	T	0.4123	NM_001128849.1	exon31	c.4429C>T	p.R1477W	Missense_Mutation
PLS109	SMARCA4	chr19	11097631	G	A	0.4738	NM_001128849.1	exon5	c.811G>A	p.G271R	Missense_Mutation
PLS115	SMARCA4	chr19	11132513	C	T	0.349	NM_001128849.1	exon19	c.2729C>T	p.T910M	Missense_Mutation
PLS067	SMARCA4	chr19	11144518	G	A	0.3936	NM_001128849.1	exon27	c.3850G>A	p.D1284N	Missense_Mutation
PLS067	SMARCA4	chr19	11096951	G	A	0.0222	NM_001128849.1	exon4	c.442G>A	p.G148R	Missense_Mutation
PLS067	SMARCA4	chr19	11168942	G	A	0.0248	NM_001128849.1	exon32	c.4532G>A	p.R1511H	Missense_Mutation
PLS067	SMARCA4	chr19	11144146	C	T	0.0257	NM_001128849.1	exon26	c.3727C>T	p.R1243W	Missense_Mutation
PLS067	SMARCA4	chr19	11101852	G	A	0.3757	NM_001128849.1	exon8	c.1272G>A	p.M424I	Missense_Mutation
PLS067	SMARCA4	chr19	11144113	G	A	0.0123	NM_001128849.1	exon26	c.3694G>A	p.G1232S	Missense_Mutation
PLS067	SMARCA4	chr19	11135095	G	A	0.3732	NM_001128849.1	exon21	c.3062G>A	p.G1021D	Missense_Mutation
PLS067	SMARCA4	chr19	11144017	C	T	0.3994	NM_001128849.1	exon26	c.3598C>T	p.R1200C	Missense_Mutation
PLS067	SMARCA4	chr19	11152064	G	A	0.4141	NM_001128849.1	exon31	c.4348G>A	p.D1450N	Missense_Mutation
PLS067	SMARCA4	chr19	11144150	G	A	0.1523	NM_001128849.1	exon26	c.3731G>A	p.R1244H	Missense_Mutation
PLS036	SMARCA4	chr19	11172476	G	A	0.0231	NM_001128849.1	exon36	c.5024G>A	p.G1675D	Missense_Mutation
PLS019	SMARCA4	chr19	11144848	G	A	0.0469	NM_001128849.1	exon28	c.3923G>A	p.R1308Q	Missense_Mutation
PLS019	SMARCA4	chr19	11134252	G	A	0.0224	NM_001128849.1	exon20	c.2918G>A	p.R973Q	Missense_Mutation
PLS019	SMARCA4	chr19	11144146	C	T	0.0124	NM_001128849.1	exon26	c.3727C>T	p.R1243W	Missense_Mutation
PLS019	SMARCA4	chr19	11145691	CGC	TGT	0.3831	NM_001128849.1	exon29	c.4053_4055delinsTGT	p.A1352V	Missense_Mutation
PLS145	SMARCA4	chr19	11141507	G	A	0.0236	NM_001128849.1	exon25	c.3484G>A	p.G1162S	Missense_Mutation
PLS028	SMARCA4	chr19	11144146	C	T	0.2342	NM_001128849.1	exon26	c.3727C>T	p.R1243W	Missense_Mutation
PLS063	SMARCA4	chr19	11132552	C	T	0.1476	NM_001128849.1	exon19	c.2768C>T	p.A923V	Missense_Mutation
PLS083	SMARCA4	chr19	11144113	G	A	0.1176	NM_001128849.1	exon26	c.3694G>A	p.G1232S	Missense_Mutation
PLS004	SMARCA4	chr19	11098338	C	A	0.0552	NM_001128849.1	intron5	c.860-4C>A	.	Splice_Site
PLS004	SMARCA4	chr19	11152187	A	C	0.1908	NM_001128849.1	exon31	c.4471A>C	p.T1491P	Missense_Mutation
PLS004	SMARCA4	chr19	11145581	G	A	0.0536	NM_001128849.1	intron28	c.3952-9G>A	.	Intron
PLS004	SMARCA4	chr19	11135000	C	A	0.0307	NM_001128849.1	intron20	c.2974-7C>A	.	Splice_Site
PLS056	SMARCA4	chr19	11129655	G	A	0.0105	NM_001128849.1	exon17	c.2461G>A	p.E821K	Missense_Mutation
PLS185	SMARCA4	chr19	11123673	G	A	0.4478	NM_001128849.1	exon16	c.2323G>A	p.G775S	Missense_Mutation
PLS185	SMARCA4	chr19	11145624	G	A	0.4279	NM_001128849.1	exon29	c.3986G>A	p.R1329H	Missense_Mutation
PLS185	SMARCA4	chr19	11123673	G	A	0.445	NM_001128849.1	exon16	c.2323G>A	p.G775S	Missense_Mutation
PLS185	SMARCA4	chr19	11132465	C	T	0.0667	NM_001128849.1	exon19	c.2681C>T	p.T894M	Missense_Mutation
PLS185	SMARCA4	chr19	11145624	G	A	0.4431	NM_001128849.1	exon29	c.3986G>A	p.R1329H	Missense_Mutation
PLS185	SMARCA4	chr19	11096883	G	A	0.0204	NM_001128849.1	exon4	c.374G>A	p.G125D	Missense_Mutation
PLS185	SMARCA4	chr19	11152070	G	A	0.0283	NM_001128849.1	exon31	c.4354G>A	p.G1452S	Missense_Mutation
PLS185	SMARCA4	chr19	11145645	G	A	0.0115	NM_001128849.1	exon29	c.4007G>A	p.R1336H	Missense_Mutation
PLS185	SMARCA4	chr19	11143994	G	A	0.0327	NM_001128849.1	exon26	c.3575G>A	p.R1192H	Missense_Mutation
PLS185	SMARCA4	chr19	11145802	G	A	0.1396	NM_001128849.1	exon29	c.4164G>A	p.W1388*	Nonsense_Mutation
PLS185	SMARCA4	chr19	11132465	C	T	0.0694	NM_001128849.1	exon19	c.2681C>T	p.T894M	Missense_Mutation
PLS185	SMARCA4	chr19	11145802	G	A	0.1372	NM_001128849.1	exon29	c.4164G>A	p.W1388*	Nonsense_Mutation
PLS185	SMARCA4	chr19	11143994	G	A	0.0384	NM_001128849.1	exon26	c.3575G>A	p.R1192H	Missense_Mutation
PLS185	SMARCA4	chr19	11152070	G	A	0.034	NM_001128849.1	exon31	c.4354G>A	p.G1452S	Missense_Mutation
PLS089	SMARCA4	chr19	11101901	C	T	0.5481	NM_001128849.1	exon8	c.1321C>T	p.R441C	Missense_Mutation
PLS089	SMARCA4	chr19	11143993	C	T	0.269	NM_001128849.1	exon26	c.3574C>T	p.R1192C	Missense_Mutation
PLS163S2	SMARCA4	chr19	11130307	G	A	0.4217	NM_001128849.1	exon18	c.2546G>A	p.R849Q	Missense_Mutation
PLS174	SMARCA4	chr19	11132572	C	T	0.4255	NM_001128849.1	exon19	c.2788C>T	p.P930S	Missense_Mutation
PLS106	SMARCA4	chr19	11144050	G	A	0.0356	NM_001128849.1	exon26	c.3631G>A	p.E1211K	Missense_Mutation
PLS106	SMARCA4	chr19	11136193	G	A	0.1048	NM_001128849.1	intron22	c.3168+9G>A	.	Intron
PLS106	SMARCA4	chr19	11144089	G	A	0.0393	NM_001128849.1	exon26	c.3670G>A	p.V1224M	Missense_Mutation
PLS228	SMARCA4	chr19	11106911	G	A	0.056	NM_001128849.1	exon10	c.1616G>A	p.R539H	Missense_Mutation
PLS228	SMARCA4	chr19	11145645	G	A	0.0186	NM_001128849.1	exon29	c.4007G>A	p.R1336H	Missense_Mutation
PLS228	SMARCA4	chr19	11168977	C	T	0.4381	NM_001128849.1	exon32	c.4567C>T	p.R1523*	Nonsense_Mutation
PLS228	SMARCA4	chr19	11134230	C	T	0.4306	NM_001128849.1	exon20	c.2896C>T	p.R966W	Missense_Mutation
PLS117	SMARCA4	chr19	11101976	C	T	0.1286	NM_001128849.1	exon8	c.1396C>T	p.R466C	Missense_Mutation
PLS117	SMARCA4	chr19	11098396	C	T	0.1335	NM_001128849.1	exon6	c.914C>T	p.P305L	Missense_Mutation
PLS093	SMARCA4	chr19	11113716	G	T	0.3787	NM_001128849.1	exon12	c.1824G>T	p.E608D	Missense_Mutation
PLS093	SMARCA4	chr19	11145810	T	C	0.0422	NM_001128849.1	intron29	c.4170+2T>C	.	Splice_Site
PLS093	SMARCA4	chr19	11135059	G	A	0.1686	NM_001128849.1	exon21	c.3026G>A	p.R1009H	Missense_Mutation
PLS093	SMARCA4	chr19	11101902	G	A	0.0429	NM_001128849.1	exon8	c.1322G>A	p.R441H	Missense_Mutation
PLS093	SMARCA4	chr19	11134218	A	G	0.1869	NM_001128849.1	exon20	c.2884A>G	p.I962V	Missense_Mutation
PLS133	SMARCA4	chr19	11169474	G	A	0.1361	NM_001128849.1	exon33	c.4640G>A	p.R1547H	Missense_Mutation
PLS133	SMARCA4	chr19	11144023	C	A	0.356	NM_001128849.1	exon26	c.3604C>A	p.L1202I	Missense_Mutation
PLS133	SMARCA4	chr19	11169492	G	T	0.0747	NM_001128849.1	exon33	c.4658G>T	p.S1553I	Missense_Mutation
PLS133	SMARCA4	chr19	11134251	C	T	0.0469	NM_001128849.1	exon20	c.2917C>T	p.R973W	Missense_Mutation
PLS133	SMARCA4	chr19	11130351	A	G	0.0467	NM_001128849.1	exon18	c.2590A>G	p.I864V	Missense_Mutation
PLS196	SMARCA4	chr19	11170828	G	A	0.4437	NM_001128849.1	exon35	c.4972G>A	p.V1658M	Missense_Mutation
PLS124	SMARCA4	chr19	11132501	G	A	0.4636	NM_001128849.1	exon19	c.2717G>A	p.R906H	Missense_Mutation
PLS124	SMARCA4	chr19	11094964	G	T	0.0153	NM_001128849.1	exon2	c.137G>T	p.S46I	Missense_Mutation
PLS124	SMARCA4	chr19	11121136	G	A	0.4434	NM_001128849.1	exon15	c.2203G>A	p.A735T	Missense_Mutation
PLS124	SMARCA4	chr19	11106946	G	A	0.1555	NM_001128849.1	exon10	c.1651G>A	p.A551T	Missense_Mutation
PLS124	SMARCA4	chr19	11094865	G	A	0.4987	NM_001128849.1	exon2	c.38G>A	p.R13Q	Missense_Mutation
PLS124	SMARCA4	chr19	11094901	G	A	0.261	NM_001128849.1	exon2	c.74G>A	p.G25E	Missense_Mutation
PLS009	SMARCA4	chr19	11141426	C	T	0.51	NM_001128849.1	exon25	c.3403C>T	p.R1135W	Missense_Mutation
PLS012	SMARCA4	chr19	11132515	G	A	0.457	NM_001128849.1	exon19	c.2731G>A	p.G911S	Missense_Mutation
PLS012	SMARCA4	chr19	11143994	G	A	0.0456	NM_001128849.1	exon26	c.3575G>A	p.R1192H	Missense_Mutation
PLS021	SMARCA4	chr19	11136119	C	A	0.2308	NM_001128849.1	exon22	c.3103C>A	p.L1035M	Missense_Mutation
PLS143	SMARCA4	chr19	11144853	G	A	0.189	NM_001128849.1	exon28	c.3928G>A	p.E1310K	Missense_Mutation
PLS143	SMARCA4	chr19	11123731	C	T	0.1844	NM_001128849.1	exon16	c.2381C>T	p.T794M	Missense_Mutation
PLS143	SMARCA4	chr19	11095945	G	A	0.0676	NM_001128849.1	intron2	c.223-4G>A	.	Splice_Site
PLS143	SMARCA4	chr19	11097117	C	T	0.3706	NM_001128849.1	exon4	c.608C>T	p.A203V	Missense_Mutation
PLS143	SMARCA4	chr19	11152146	G	A	0.1916	NM_001128849.1	exon31	c.4430G>A	p.R1477Q	Missense_Mutation
PLS143	SMARCA4	chr19	11141556	G	A	0.2241	NM_001128849.1	exon25	c.3533G>A	p.W1178*	Nonsense_Mutation
PLS041	PDGFRA	chr4	55152096	T	A	0.2529	NM_006206.4	exon18	c.2528T>A	p.I843N	Missense_Mutation
PLS041	PDGFRA	chr4	55139795	G	T	0.1284	NM_006206.4	exon10	c.1456G>T	p.G486C	Missense_Mutation
PLS041	PDGFRA	chr4	55155191	G	T	0.0815	NM_006206.4	exon21	c.2790G>T	p.V930V	Silent
PLS041	PDGFRA	chr4	55129883	C	T	0.0722	NM_006206.4	exon4	c.417C>T	p.I139I	Silent
PLS184	PDGFRA	chr4	55161355	AGAG	.	0.4138	NM_006206.4	exon23	c.3186_3189del	p.E1063Tfs*9	Frame_Shift_Del
PLS184	PDGFRA	chr4	55152097	CAT	.	0.3137	NM_006206.4	exon18	c.2529_2531del	p.I843del	In_Frame_Del
PLS184	PDGFRA	chr4	55133845	A	T	0.1822	NM_006206.4	exon7	c.1058A>T	p.N353I	Missense_Mutation
PLS184	PDGFRA	chr4	55133821	C	T	0.1788	NM_006206.4	exon7	c.1034C>T	p.P345L	Missense_Mutation
PLS184	PDGFRA	chr4	55152093	A	T	0.0694	NM_006206.4	exon18	c.2525A>T	p.D842V	Missense_Mutation
PLS112	PDGFRA	chr4	55133559	A	G	0.8608	NM_006206.4	exon6	c.863A>G	p.Y288C	Missense_Mutation
PLS112	PDGFRA	chr4	55156726	C	T	0.0171	NM_006206.4	intron22	c.3122+5C>T	.	Splice_Site
PLS107	PDGFRA	chr4	55124893	/	/	3.68	NM_006206	/	/	/	Amplification
PLS107	PDGFRA	chr4	55136839	AGA	.	0.4019	NM_006206.4	exon8	c.1161_1163delAGA	p.E387del	In_Frame_Del
PLS107	PDGFRA	chr4	55131161	G	A	0.0487	NM_006206.4	exon5	c.704G>A	p.C235Y	Missense_Mutation
PLS199	PDGFRA	chr4	55124893	/	/	5.34	NM_006206	/	/	/	Amplification
PLS199	PDGFRA	chr4	55152093	A	T	0.5654	NM_006206.4	exon18	c.2525A>T	p.D842V	Missense_Mutation
PLS046	PDGFRA	chr4	55156534	C	T	0.4225	NM_006206.4	exon22	c.2935C>T	p.R979C	Missense_Mutation
PLS046	PDGFRA	chr4	55161413	G	A	0.425	NM_006206.4	exon23	c.3244G>A	p.D1082N	Missense_Mutation
PLS046	PDGFRA	chr4	55161294	C	T	0.3879	NM_006206.4	exon23	c.3125C>T	p.S1042L	Missense_Mutation
PLS046	PDGFRA	chr4	55124971	C	A	0.3616	NM_006206.4	exon2	c.36C>A	p.G12G	Silent
PLS046	PDGFRA	chr4	55152096	T	C	0.4178	NM_006206.4	exon18	c.2528T>C	p.I843T	Missense_Mutation
PLS014	PDGFRA	chr4	55133559	A	G	0.5808	NM_006206.4	exon6	c.863A>G	p.Y288C	Missense_Mutation
PLS217	PDGFRA	chr4	55156531	G	A	0.4106	NM_006206.4	exon22	c.2932G>A	p.A978T	Missense_Mutation
PLS217	PDGFRA	chr4	55156540	C	T	0.4166	NM_006206.4	exon22	c.2941C>T	p.R981C	Missense_Mutation
PLS204	PDGFRA	chr4	55139841	G	A	0.0348	NM_006206.4	exon10	c.1502G>A	p.C501Y	Missense_Mutation
PLS082	PDGFRA	chr4	55133559	A	G	0.0627	NM_006206.4	exon6	c.863A>G	p.Y288C	Missense_Mutation
PLS082	PDGFRA	chr4	55133622	T	C	0.1385	NM_006206.4	exon6	c.926T>C	p.V309A	Missense_Mutation
PLS219	PDGFRA	chr4	55133814	C	T	0.3583	NM_006206.4	exon7	c.1027C>T	p.P343S	Missense_Mutation
PLS218S2	PDGFRA	chr4	55155175	G	A	0.0321	NM_006206.4	intron20	c.2775-1G>A	.	Splice_Site
PLS218S2	PDGFRA	chr4	55131158	C	T	0.0251	NM_006206.4	exon5	c.701C>T	p.T234I	Missense_Mutation
PLS109	PDGFRA	chr4	55141018	A	G	0.4743	NM_006206.4	exon12	c.1664A>G	p.Y555C	Missense_Mutation
PLS067	PDGFRA	chr4	55161391	TG	CT	0.0233	NM_006206.4	exon23	c.3222_3223delinsCT	p.D1075Y	Missense_Mutation
PLS067	PDGFRA	chr4	55129918	G	A	0.3858	NM_006206.4	exon4	c.452G>A	p.R151H	Missense_Mutation
PLS067	PDGFRA	chr4	55156520	A	G	0.3534	NM_006206.4	exon22	c.2921A>G	p.H974R	Missense_Mutation
PLS067	PDGFRA	chr4	55146602	G	T	0.4133	NM_006206.4	exon16	c.2276G>T	p.R759I	Missense_Mutation
PLS028	PDGFRA	chr4	55133559	A	G	0.2598	NM_006206.4	exon6	c.863A>G	p.Y288C	Missense_Mutation
PLS028	PDGFRA	chr4	55124893	/	/	3.53	NM_006206	/	/	/	Amplification
PLS083	PDGFRA	chr4	55129983	G	A	0.0248	NM_006206.4	exon4	c.517G>A	p.D173N	Missense_Mutation
PLS227	PDGFRA	chr4	55141081	A	G	0.3233	NM_006206.4	exon12	c.1727A>G	p.D576G	Missense_Mutation
PLS056	PDGFRA	chr4	55138618	C	T	0.172	NM_006206.4	exon9	c.1295C>T	p.T432M	Missense_Mutation
PLS185	PDGFRA	chr4	55161404	G	T	0.2815	NM_006206.4	exon23	c.3235G>T	p.D1079Y	Missense_Mutation
PLS185	PDGFRA	chr4	55131184	G	A	0.0267	NM_006206.4	exon5	c.727G>A	p.V243I	Missense_Mutation
PLS185	PDGFRA	chr4	55141085	G	A	0.4484	NM_006206.4	exon12	c.1731G>A	p.P577P	Silent
PLS185	PDGFRA	chr4	55152114	A	G	0.0268	NM_006206.4	exon18	c.2546A>G	p.Y849C	Missense_Mutation
PLS185	PDGFRA	chr4	55161404	G	T	0.2996	NM_006206.4	exon23	c.3235G>T	p.D1079Y	Missense_Mutation
PLS185	PDGFRA	chr4	55131184	G	A	0.0215	NM_006206.4	exon5	c.727G>A	p.V243I	Missense_Mutation
PLS185	PDGFRA	chr4	55133535	C	A	0.0289	NM_006206.4	exon6	c.839C>A	p.A280D	Missense_Mutation
PLS185	PDGFRA	chr4	55141032	A	G	0.0422	NM_006206.4	exon12	c.1678A>G	p.R560G	Missense_Mutation
PLS185	PDGFRA	chr4	55141085	G	A	0.4695	NM_006206.4	exon12	c.1731G>A	p.P577P	Silent
PLS185	PDGFRA	chr4	55133535	C	A	0.0288	NM_006206.4	exon6	c.839C>A	p.A280D	Missense_Mutation
PLS185	PDGFRA	chr4	55141032	A	G	0.033	NM_006206.4	exon12	c.1678A>G	p.R560G	Missense_Mutation
PLS163S2	PDGFRA	chr4	55131161	G	A	0.0106	NM_006206.4	exon5	c.704G>A	p.C235Y	Missense_Mutation
PLS163S2	PDGFRA	chr4	55133808	G	A	0.0556	NM_006206.4	exon7	c.1021G>A	p.A341T	Missense_Mutation
PLS174	PDGFRA	chr4	55152093	A	T	0.4161	NM_006206.4	exon18	c.2525A>T	p.D842V	Missense_Mutation
PLS222	PDGFRA	chr4	55136801	T	C	0.4645	NM_006206.4	exon8	c.1123T>C	p.Y375H	Missense_Mutation
PLS228	PDGFRA	chr4	55152093	A	G	0.4592	NM_006206.4	exon18	c.2525A>G	p.D842G	Missense_Mutation
PLS228	PDGFRA	chr4	55133525	G	T	0.4412	NM_006206.4	exon6	c.829G>T	p.V277F	Missense_Mutation
PLS177	PDGFRA	chr4	55152092	G	T	0.4788	NM_006206.4	exon18	c.2524G>T	p.D842Y	Missense_Mutation
PLS117	PDGFRA	chr4	55161311	A	C	0.104	NM_006206.4	exon23	c.3142A>C	p.S1048R	Missense_Mutation
PLS117	PDGFRA	chr4	55146488	T	C	0.0214	NM_006206.4	exon16	c.2162T>C	p.V721A	Missense_Mutation
PLS117	PDGFRA	chr4	55140746	T	A	0.1007	NM_006206.4	exon11	c.1607T>A	p.V536E	Missense_Mutation
PLS093	PDGFRA	chr4	55152112	C	A	0.3831	NM_006206.4	exon18	c.2544C>A	p.N848K	Missense_Mutation
PLS093	PDGFRA	chr4	55124990	G	A	0.1685	NM_006206.4	intron2	c.49+6G>A	.	Splice_Site
PLS093	PDGFRA	chr4	55129870	A	T	0.195	NM_006206.4	exon4	c.404A>T	p.D135V	Missense_Mutation
PLS093	PDGFRA	chr4	55141026	C	T	0.183	NM_006206.4	exon12	c.1672C>T	p.R558C	Missense_Mutation
PLS093	PDGFRA	chr4	55153710	T	C	0.0319	NM_006206.4	intron19	c.2674+2T>C	.	Splice_Site
PLS093	PDGFRA	chr4	55161286	C	A	0.186	NM_006206.4	intron22	c.3123-6C>A	.	Splice_Site
PLS196	PDGFRA	chr4	55133559	A	G	0.0722	NM_006206.4	exon6	c.863A>G	p.Y288C	Missense_Mutation
PLS209	PDGFRA	chr4	55133530	CGAGGCCAC	.	0.483	NM_006206.4	exon6	c.834_842del	p.E279_T281del	In_Frame_Del
PLS209	PDGFRA	chr4	55136852	T	C	0.0241	NM_006206.4	exon8	c.1174T>C	p.Y392H	Missense_Mutation
PLS195	PDGFRA	chr4	55133553	G	A	0.0407	NM_006206.4	exon6	c.857G>A	p.G286E	Missense_Mutation
PLS195	PDGFRA	chr4	55131161	G	A	0.3393	NM_006206.4	exon5	c.704G>A	p.C235Y	Missense_Mutation
PLS124	PDGFRA	chr4	55139858	C	T	0.4499	NM_006206.4	exon10	c.1519C>T	p.L507F	Missense_Mutation
PLS124	PDGFRA	chr4	55133727	T	G	0.0887	NM_006206.4	exon7	c.940T>G	p.F314V	Missense_Mutation
PLS124	PDGFRA	chr4	55136880	C	A	0.467	NM_006206.4	exon8	c.1202C>A	p.A401D	Missense_Mutation
PLS124	PDGFRA	chr4	55127445	G	A	0.489	NM_006206.4	exon3	c.233G>A	p.S78N	Missense_Mutation
PLS124	PDGFRA	chr4	55133637	G	A	0.0193	NM_006206.4	intron6	c.931+10G>A	.	Intron
PLS124	PDGFRA	chr4	55155243	G	A	0.4473	NM_006206.4	exon21	c.2842G>A	p.E948K	Missense_Mutation
PLS124	PDGFRA	chr4	55144148	C	A	0.0121	NM_006206.4	exon14	c.1977C>A	p.N659K	Missense_Mutation
PLS124	PDGFRA	chr4	55133918	C	T	0.2074	NM_006206.4	intron7	c.1121+10C>T	.	Intron
PLS124	PDGFRA	chr4	55144147	A	G	0.0155	NM_006206.4	exon14	c.1976A>G	p.N659S	Missense_Mutation
PLS214	PDGFRA	chr4	55152097	CAT	.	0.0418	NM_006206.4	exon18	c.2529_2531del	p.I843del	In_Frame_Del
PLS012	PDGFRA	chr4	55136847	G	A	0.273	NM_006206.4	exon8	c.1169G>A	p.G390D	Missense_Mutation
PLS012	PDGFRA	chr4	55133781	G	A	0.4561	NM_006206.4	exon7	c.994G>A	p.V332I	Missense_Mutation
PLS012	PDGFRA	chr4	55133736	A	T	0.4013	NM_006206.4	exon7	c.949A>T	p.I317F	Missense_Mutation
PLS021	PDGFRA	chr4	55136801	T	C	0.1035	NM_006206.4	exon8	c.1123T>C	p.Y375H	Missense_Mutation
PLS081	PDGFRA	chr4	55133559	A	G	0.4493	NM_006206.4	exon6	c.863A>G	p.Y288C	Missense_Mutation
PLS143	PDGFRA	chr4	55161330	C	T	0.3461	NM_006206.4	exon23	c.3161C>T	p.S1054F	Missense_Mutation
PLS041	ATRX	chrX	76845331	C	A	0.3964	NM_000489.4	exon27	c.6190G>T	p.D2064Y	Missense_Mutation
PLS041	ATRX	chrX	76778738	C	T	0.3171	NM_000489.4	exon31	c.6841G>A	p.E2281K	Missense_Mutation
PLS041	ATRX	chrX	76940003	C	T	0.3005	NM_000489.4	exon9	c.745G>A	p.G249S	Missense_Mutation
PLS184	ATRX	chrX	76814187	G	A	0.6569	NM_000489.4	exon29	c.6457C>T	p.R2153C	Missense_Mutation
PLS184	ATRX	chrX	76813031	C	T	0.1672	NM_000489.4	exon30	c.6590G>A	p.R2197H	Missense_Mutation
PLS017	ATRX	chrX	76938060	.	TGAACTGTGCCTTCTGCTGAAGAGAAAGTCTCTCTCTCTTGTTT	0.1911	NM_000489.4	exon9	c.2687_2688insAAACAAGAGAGAGAGACTTTCTCTTCAGCAGAAGGCACAGTTCA	p.D896Efs*24	Frame_Shift_Ins
PLS107	ATRX	chrX	76874314	C	T	0.7814	NM_000489.4	exon21	c.5408G>A	p.R1803H	Missense_Mutation
PLS104	ATRX	chrX	76937615	T	A	0.5503	NM_000489.4	exon9	c.3133A>T	p.K1045*	Nonsense_Mutation
PLS136	ATRX	chrX	76939651	AT	.	0.0244	NM_000489.4	exon9	c.1096_1097del	p.M366Efs*6	Frame_Shift_Del
PLS086	ATRX	chrX	76814313	G	A	0.7211	NM_000489.4	exon29	c.6331C>T	p.R2111*	Nonsense_Mutation
PLS199	ATRX	chrX	76938097	TCTT	.	0.8835	NM_000489.4	exon9	c.2648_2651del	p.Q883Rfs*21	Frame_Shift_Del
PLS014	ATRX	chrX	76937912	TCTTT	.	0.4153	NM_000489.4	exon9	c.2832_2836del	p.K945Qfs*9	Frame_Shift_Del
PLS217	ATRX	chrX	76938677	G	.	0.7759	NM_000489.4	exon9	c.2071del	p.L691Yfs*5	Frame_Shift_Del
PLS082	ATRX	chrX	76812935	G	A	0.0818	NM_000489.4	exon30	c.6686C>T	p.P2229L	Missense_Mutation
PLS082	ATRX	chrX	76888847	C	T	0.0826	NM_000489.4	exon19	c.4982G>A	p.R1661H	Missense_Mutation
PLS082	ATRX	chrX	76931738	GTC	.	0.0219	NM_000489.4	exon10	c.3790_3792delGAC	p.D1264del	In_Frame_Del
PLS082	ATRX	chrX	76953102	.	T	0.7761	NM_000489.4	exon4	c.210dupA	p.S71Ifs*24	Frame_Shift_Ins
PLS082	ATRX	chrX	76940077	G	A	0.8571	NM_000489.4	exon9	c.671C>T	p.A224V	Missense_Mutation
PLS082	ATRX	chrX	76937492	C	A	0.0872	NM_000489.4	exon9	c.3256G>T	p.A1086S	Missense_Mutation
PLS082	ATRX	chrX	76937913	C	A	0.055	NM_000489.4	exon9	c.2835G>T	p.K945N	Missense_Mutation
PLS219	ATRX	chrX	76938877	A	T	0.0327	NM_000489.4	exon9	c.1871T>A	p.L624*	Nonsense_Mutation
PLS218S2	ATRX	chrX	76845348	C	T	0.0446	NM_000489.4	exon27	c.6173G>A	p.S2058N	Missense_Mutation
PLS218S2	ATRX	chrX	76855231	G	A	0.0442	NM_000489.4	exon24	c.5756C>T	p.S1919F	Missense_Mutation
PLS218S2	ATRX	chrX	76939367	C	T	0.0298	NM_000489.4	exon9	c.1381G>A	p.E461K	Missense_Mutation
PLS008	ATRX	chrX	76890149	.	T	0.1899	NM_000489.4	exon17	c.4744dup	p.T1582Nfs*19	Frame_Shift_Ins
PLS067	ATRX	chrX	76937437	C	A	0.0224	NM_000489.4	exon9	c.3311G>T	p.R1104I	Missense_Mutation
PLS145	ATRX	chrX	76940000	G	A	0.2385	NM_000489.4	exon9	c.748C>T	p.R250*	Nonsense_Mutation
PLS145	ATRX	chrX	76939496	G	A	0.4465	NM_000489.4	exon9	c.1252C>T	p.R418*	Nonsense_Mutation
PLS028	ATRX	chrX	76778785	TCT	.	0.4577	NM_000489.4	exon31	c.6792_6794del	p.E2265del	In_Frame_Del
PLS004	ATRX	chrX	76938398	A	G	0.0513	NM_000489.4	exon9	c.2350T>C	p.S784P	Missense_Mutation
PLS004	ATRX	chrX	76889176	G	T	0.9628	NM_000489.4	exon18	c.4834C>A	p.L1612I	Missense_Mutation
PLS056	ATRX	chrX	76907651	G	A	0.9215	NM_000489.4	exon15	c.4510C>T	p.R1504*	Nonsense_Mutation
PLS185	ATRX	chrX	76972625	G	A	0.0246	NM_000489.4	exon2	c.116C>T	p.A39V	Missense_Mutation
PLS185	ATRX	chrX	76918967	G	A	0.0234	NM_000489.4	exon12	c.4024C>T	p.R1342W	Missense_Mutation
PLS185	ATRX	chrX	76776354	G	A	0.5581	NM_000489.4	exon34	c.7112C>T	p.A2371V	Missense_Mutation
PLS185	ATRX	chrX	76776354	G	A	0.5802	NM_000489.4	exon34	c.7112C>T	p.A2371V	Missense_Mutation
PLS185	ATRX	chrX	76909629	G	A	0.8784	NM_000489.4	exon14	c.4276C>T	p.R1426*	Nonsense_Mutation
PLS185	ATRX	chrX	76939326	C	T	0.031	NM_000489.4	exon9	c.1422G>A	p.M474I	Missense_Mutation
PLS185	ATRX	chrX	76939326	C	T	0.0361	NM_000489.4	exon9	c.1422G>A	p.M474I	Missense_Mutation
PLS185	ATRX	chrX	76909629	G	A	0.8772	NM_000489.4	exon14	c.4276C>T	p.R1426*	Nonsense_Mutation
PLS089	ATRX	chrX	76937770	T	.	0.2499	NM_000489.4	exon9	c.2978delA	p.K993Rfs*10	Frame_Shift_Del
PLS228	ATRX	chrX	76937188	T	A	0.021	NM_000489.4	exon9	c.3560A>T	p.N1187I	Missense_Mutation
PLS228	ATRX	chrX	76938892	C	A	0.0241	NM_000489.4	exon9	c.1856G>T	p.G619V	Missense_Mutation
PLS228	ATRX	chrX	76939297	C	A	0.1276	NM_000489.4	exon9	c.1451G>T	p.R484I	Missense_Mutation
PLS150	ATRX	chrX	76854894	AAAG	.	0.3822	NM_000489.4	exon25	c.5939_5942delCTTT	p.S1980*	Frame_Shift_Del
PLS093	ATRX	chrX	76939255	C	T	0.4589	NM_000489.4	exon9	c.1493G>A	p.R498K	Missense_Mutation
PLS093	ATRX	chrX	76940429	A	G	0.3169	NM_000489.4	intron8	c.662+2T>C	.	Splice_Site
PLS093	ATRX	chrX	76888873	C	A	0.1416	NM_000489.4	intron18	c.4957-1G>T	.	Splice_Site
PLS133	ATRX	chrX	76907720	G	A	0.7087	NM_000489.4	exon15	c.4441C>T	p.R1481W	Missense_Mutation
PLS133	ATRX	chrX	76938781	G	T	0.0258	NM_000489.4	exon9	c.1967C>A	p.S656Y	Missense_Mutation
PLS055	ATRX	chrX	76764111	T	C	0.0228	NM_000489.4	intron34	c.7201-4A>G	.	Splice_Site
PLS209	ATRX	chrX	76829787	C	T	0.6268	NM_000489.4	exon28	c.6254G>A	p.R2085H	Missense_Mutation
PLS124	ATRX	chrX	76939735	G	A	0.0817	NM_000489.4	exon9	c.1013C>T	p.S338F	Missense_Mutation
PLS124	ATRX	chrX	76855295	G	T	0.0854	NM_000489.4	intron23	c.5698-6C>A	.	Splice_Site
PLS124	ATRX	chrX	76939231	G	A	0.0187	NM_000489.4	exon9	c.1517C>T	p.P506L	Missense_Mutation
PLS124	ATRX	chrX	76938421	T	G	0.2133	NM_000489.4	exon9	c.2327A>C	p.K776T	Missense_Mutation
PLS124	ATRX	chrX	76949406	C	T	0.4547	NM_000489.4	exon6	c.391G>A	p.E131K	Missense_Mutation
PLS124	ATRX	chrX	76938754	C	A	0.431	NM_000489.4	exon9	c.1994G>T	p.R665M	Missense_Mutation
PLS124	ATRX	chrX	76940000	G	A	0.2333	NM_000489.4	exon9	c.748C>T	p.R250*	Nonsense_Mutation
PLS124	ATRX	chrX	76938029	G	A	0.5055	NM_000489.4	exon9	c.2719C>T	p.R907*	Nonsense_Mutation
PLS009	ATRX	chrX	76909629	G	A	0.7638	NM_000489.4	exon14	c.4276C>T	p.R1426*	Nonsense_Mutation
PLS100	ATRX	chrX	76944309	A	G	0.2654	NM_000489.4	intron7	c.594+2T>C	.	Splice_Site
PLS012	ATRX	chrX	76919037	.	T	0.405	NM_000489.4	exon12	c.3953dup	p.N1318Kfs*6	Frame_Shift_Ins
PLS170	ATRX	chrX	76918921	T	.	0.8347	NM_000489.4	exon12	c.4070del	p.K1357Rfs*18	Frame_Shift_Del
PLS081	ATRX	chrX	76890149	.	T	0.3749	NM_000489.4	exon17	c.4744dup	p.T1582Nfs*19	Frame_Shift_Ins
PLS143	ATRX	chrX	76889201	C	A	0.6865	NM_000489.4	intron17	c.4810-1G>T	.	Splice_Site
PLS041	NOTCH1	chr9	139401321	C	T	0.0533	NM_017617.4	exon23	c.3748G>A	p.G1250S	Missense_Mutation
PLS041	NOTCH1	chr9	139413899	C	T	0.048	NM_017617.4	exon5	c.861G>A	p.W287*	Nonsense_Mutation
PLS041	NOTCH1	chr9	139404241	G	A	0.1284	NM_017617.4	exon18	c.2913C>T	p.C971C	Silent
PLS041	NOTCH1	chr9	139399190	C	T	0.0854	NM_017617.4	exon26	c.4953G>A	p.S1651S	Silent
PLS184	NOTCH1	chr9	139400268	G	A	0.0418	NM_017617.4	exon25	c.4080C>T	p.G1360G	Silent
PLS207	NOTCH1	chr9	139402480	A	G	0.2315	NM_017617.4	exon21	c.3437T>C	p.V1146A	Missense_Mutation
PLS086	NOTCH1	chr9	139395021	C	T	0.3968	NM_017617.4	exon31	c.5917G>A	p.A1973T	Missense_Mutation
PLS086	NOTCH1	chr9	139399216	C	T	0.3907	NM_017617.4	exon26	c.4927G>A	p.A1643T	Missense_Mutation
PLS199	NOTCH1	chr9	139390475	/	/	3.85	NM_017617	/	/	/	Amplification
PLS046	NOTCH1	chr9	139390851	C	T	0.0812	NM_017617.4	exon34	c.7340G>A	p.G2447D	Missense_Mutation
PLS046	NOTCH1	chr9	139409976	C	T	0.0315	NM_017617.4	exon11	c.1862G>A	p.R621H	Missense_Mutation
PLS046	NOTCH1	chr9	139404410	G	.	0.4069	NM_017617.4	exon18	c.2744del	p.P915Rfs*264	Frame_Shift_Del
PLS046	NOTCH1	chr9	139413985	C	T	0.4928	NM_017617.4	exon5	c.775G>A	p.D259N	Missense_Mutation
PLS046	NOTCH1	chr9	139409136	T	C	0.4213	NM_017617.4	exon13	c.2033A>G	p.N678S	Missense_Mutation
PLS046	NOTCH1	chr9	139395296	C	T	0.4154	NM_017617.4	exon31	c.5642G>A	p.G1881D	Missense_Mutation
PLS046	NOTCH1	chr9	139418336	C	T	0.375	NM_017617.4	exon3	c.236G>A	p.R79H	Missense_Mutation
PLS113	NOTCH1	chr9	139413070	AGA	.	0.342	NM_017617.4	exon6	c.1070_1072del	p.F357del	In_Frame_Del
PLS113	NOTCH1	chr9	139400023	G	.	0.1167	NM_017617.4	exon25	c.4325del	p.P1442Rfs*3	Frame_Shift_Del
PLS113	NOTCH1	chr9	139390930	C	T	0.395	NM_017617.4	exon34	c.7261G>A	p.V2421M	Missense_Mutation
PLS217	NOTCH1	chr9	139399216	C	T	0.3757	NM_017617.4	exon26	c.4927G>A	p.A1643T	Missense_Mutation
PLS217	NOTCH1	chr9	139396881	C	T	0.0352	NM_017617.4	exon28	c.5227G>A	p.A1743T	Missense_Mutation
PLS141	NOTCH1	chr9	139401207	C	T	0.4192	NM_017617.4	exon23	c.3862G>A	p.V1288I	Missense_Mutation
PLS082	NOTCH1	chr9	139399165	C	A	0.4287	NM_017617.4	exon26	c.4978G>T	p.G1660W	Missense_Mutation
PLS082	NOTCH1	chr9	139390682	C	A	0.0583	NM_017617.4	exon34	c.7509G>T	p.Q2503H	Missense_Mutation
PLS082	NOTCH1	chr9	139396527	C	T	0.4097	NM_017617.4	exon29	c.5398G>A	p.A1800T	Missense_Mutation
PLS082	NOTCH1	chr9	139401085	C	T	0.0315	NM_017617.4	exon24	c.3908G>A	p.R1303H	Missense_Mutation
PLS082	NOTCH1	chr9	139413892	C	T	0.0599	NM_017617.4	intron5	c.865+3G>A	.	Splice_Site
PLS082	NOTCH1	chr9	139391042	C	A	0.076	NM_017617.4	exon34	c.7149G>T	p.Q2383H	Missense_Mutation
PLS082	NOTCH1	chr9	139400096	C	T	0.0808	NM_017617.4	exon25	c.4252G>A	p.A1418T	Missense_Mutation
PLS082	NOTCH1	chr9	139400281	C	T	0.4519	NM_017617.4	exon25	c.4067G>A	p.R1356H	Missense_Mutation
PLS082	NOTCH1	chr9	139404287	T	C	0.0734	NM_017617.4	exon18	c.2867A>G	p.N956S	Missense_Mutation
PLS082	NOTCH1	chr9	139418330	C	T	0.0608	NM_017617.4	exon3	c.242G>A	p.G81D	Missense_Mutation
PLS082	NOTCH1	chr9	139409838	T	G	0.1158	NM_017617.4	exon12	c.1918A>C	p.I640L	Missense_Mutation
PLS219	NOTCH1	chr9	139413207	C	T	0.3186	NM_017617.4	exon6	c.935G>A	p.C312Y	Missense_Mutation
PLS218S2	NOTCH1	chr9	139392014	G	A	0.0759	NM_017617.4	intron33	c.6181-4C>T	.	Splice_Site
PLS218S2	NOTCH1	chr9	139401049	G	A	0.0447	NM_017617.4	exon24	c.3944C>T	p.P1315L	Missense_Mutation
PLS218S2	NOTCH1	chr9	139402406	C	T	0.0256	NM_017617.4	intron21	c.3510+1G>A	.	Splice_Site
PLS218S2	NOTCH1	chr9	139417445	C	T	0.0248	NM_017617.4	exon4	c.599G>A	p.G200D	Missense_Mutation
PLS218S2	NOTCH1	chr9	139391710	G	A	0.0239	NM_017617.4	exon34	c.6481C>T	p.P2161S	Missense_Mutation
PLS218S2	NOTCH1	chr9	139418369	C	T	0.0258	NM_017617.4	exon3	c.203G>A	p.C68Y	Missense_Mutation
PLS218S2	NOTCH1	chr9	139412240	C	T	0.0114	NM_017617.4	exon8	c.1405G>A	p.D469N	Missense_Mutation
PLS218S2	NOTCH1	chr9	139413936	C	T	0.1924	NM_017617.4	exon5	c.824G>A	p.G275D	Missense_Mutation
PLS218S2	NOTCH1	chr9	139412690	G	A	0.0169	NM_017617.4	exon7	c.1154C>T	p.S385F	Missense_Mutation
PLS218S2	NOTCH1	chr9	139413213	C	T	0.0261	NM_017617.4	exon6	c.929G>A	p.G310E	Missense_Mutation
PLS218S2	NOTCH1	chr9	139413099	G	A	0.0205	NM_017617.4	exon6	c.1043C>T	p.A348V	Missense_Mutation
PLS067	NOTCH1	chr9	139404178	C	T	0.0247	NM_017617.4	intron18	c.2969+7G>A	.	Splice_Site
PLS067	NOTCH1	chr9	139399557	C	T	0.3327	NM_017617.4	intron25	c.4587-1G>A	.	Splice_Site
PLS067	NOTCH1	chr9	139399263	C	T	0.164	NM_017617.4	exon26	c.4880G>A	p.R1627H	Missense_Mutation
PLS067	NOTCH1	chr9	139401802	C	T	0.1743	NM_017617.4	exon22	c.3598G>A	p.D1200N	Missense_Mutation
PLS067	NOTCH1	chr9	139396310	C	A	0.3725	NM_017617.4	exon30	c.5528G>T	p.W1843L	Missense_Mutation
PLS067	NOTCH1	chr9	139396293	C	T	0.1464	NM_017617.4	exon30	c.5545G>A	p.D1849N	Missense_Mutation
PLS067	NOTCH1	chr9	139393448	C	T	0.1717	NM_017617.4	exon33	c.6083G>A	p.G2028D	Missense_Mutation
PLS067	NOTCH1	chr9	139402522	C	T	0.4121	NM_017617.4	exon21	c.3395G>A	p.R1132H	Missense_Mutation
PLS036	NOTCH1	chr9	139399362	C	T	0.023	NM_017617.4	exon26	c.4781G>A	p.R1594Q	Missense_Mutation
PLS019	NOTCH1	chr9	139400317	G	A	0.0205	NM_017617.4	exon25	c.4031C>T	p.T1344M	Missense_Mutation
PLS004	NOTCH1	chr9	139396209	G	T	0.023	NM_017617.4	exon30	c.5629C>A	p.R1877S	Missense_Mutation
PLS056	NOTCH1	chr9	139402761	C	T	0.1947	NM_017617.4	exon20	c.3248G>A	p.C1083Y	Missense_Mutation
PLS185	NOTCH1	chr9	139399486	C	A	0.0471	NM_017617.4	exon26	c.4657G>T	p.E1553*	Nonsense_Mutation
PLS185	NOTCH1	chr9	139399935	C	T	0.236	NM_017617.4	exon25	c.4413G>A	p.A1471A	Silent
PLS185	NOTCH1	chr9	139397731	C	T	0.0578	NM_017617.4	exon27	c.5070G>A	p.S1690S	Silent
PLS185	NOTCH1	chr9	139402675	G	A	0.0497	NM_017617.4	intron20	c.3325+9C>T	.	Intron
PLS185	NOTCH1	chr9	139399237	C	T	0.2333	NM_017617.4	exon26	c.4906G>A	p.E1636K	Missense_Mutation
PLS185	NOTCH1	chr9	139395258	C	T	0.3601	NM_017617.4	exon31	c.5680G>A	p.G1894S	Missense_Mutation
PLS185	NOTCH1	chr9	139390616	C	T	0.0459	NM_017617.4	exon34	c.7575G>A	p.P2525P	Silent
PLS185	NOTCH1	chr9	139399486	C	A	0.0553	NM_017617.4	exon26	c.4657G>T	p.E1553*	Nonsense_Mutation
PLS185	NOTCH1	chr9	139390616	C	T	0.0528	NM_017617.4	exon34	c.7575G>A	p.P2525P	Silent
PLS185	NOTCH1	chr9	139399237	C	T	0.2446	NM_017617.4	exon26	c.4906G>A	p.E1636K	Missense_Mutation
PLS185	NOTCH1	chr9	139399935	C	T	0.252	NM_017617.4	exon25	c.4413G>A	p.A1471A	Silent
PLS185	NOTCH1	chr9	139402675	G	A	0.059	NM_017617.4	intron20	c.3325+9C>T	.	Intron
PLS185	NOTCH1	chr9	139401210	G	A	0.1014	NM_017617.4	exon23	c.3859C>T	p.R1287C	Missense_Mutation
PLS185	NOTCH1	chr9	139395258	C	T	0.3548	NM_017617.4	exon31	c.5680G>A	p.G1894S	Missense_Mutation
PLS185	NOTCH1	chr9	139397731	C	T	0.0853	NM_017617.4	exon27	c.5070G>A	p.S1690S	Silent
PLS185	NOTCH1	chr9	139401210	G	A	0.1208	NM_017617.4	exon23	c.3859C>T	p.R1287C	Missense_Mutation
PLS163S2	NOTCH1	chr9	139412279	A	G	0.1206	NM_017617.4	exon8	c.1366T>C	p.C456R	Missense_Mutation
PLS163S2	NOTCH1	chr9	139400238	G	.	0.0217	NM_017617.4	exon25	c.4110del	p.T1371Pfs*74	Frame_Shift_Del
PLS163S2	NOTCH1	chr9	139412375	C	T	0.0231	NM_017617.4	exon8	c.1270G>A	p.E424K	Missense_Mutation
PLS163S2	NOTCH1	chr9	139412283	GTT	.	0.1885	NM_017617.4	exon8	c.1360_1362del	p.N454del	In_Frame_Del
PLS163S2	NOTCH1	chr9	139413134	AAT	.	0.0313	NM_017617.4	exon6	c.1006_1008del	p.I336del	In_Frame_Del
PLS163S2	NOTCH1	chr9	139413070	AGA	.	0.3038	NM_017617.4	exon6	c.1070_1072del	p.F357del	In_Frame_Del
PLS106	NOTCH1	chr9	139391716	G	A	0.0292	NM_017617.4	exon34	c.6475C>T	p.R2159C	Missense_Mutation
PLS106	NOTCH1	chr9	139401868	C	T	0.0394	NM_017617.4	exon22	c.3532G>A	p.V1178M	Missense_Mutation
PLS106	NOTCH1	chr9	139396810	C	A	0.0453	NM_017617.4	exon28	c.5298G>T	p.Q1766H	Missense_Mutation
PLS222	NOTCH1	chr9	139399752	G	A	0.4108	NM_017617.4	intron25	c.4586+10C>T	.	Intron
PLS228	NOTCH1	chr9	139409805	C	T	0.4583	NM_017617.4	exon12	c.1951G>A	p.D651N	Missense_Mutation
PLS228	NOTCH1	chr9	139399386	C	T	0.1147	NM_017617.4	exon26	c.4757G>A	p.R1586H	Missense_Mutation
PLS228	NOTCH1	chr9	139413915	C	T	0.4463	NM_017617.4	exon5	c.845G>A	p.R282H	Missense_Mutation
PLS228	NOTCH1	chr9	139391242	C	T	0.453	NM_017617.4	exon34	c.6949G>A	p.G2317S	Missense_Mutation
PLS228	NOTCH1	chr9	139400334	C	A	0.035	NM_017617.4	intron24	c.4015-1G>T	.	Splice_Site
PLS228	NOTCH1	chr9	139391890	C	T	0.1213	NM_017617.4	exon34	c.6301G>A	p.A2101T	Missense_Mutation
PLS228	NOTCH1	chr9	139396309	C	T	0.2068	NM_017617.4	exon30	c.5529G>A	p.W1843*	Nonsense_Mutation
PLS228	NOTCH1	chr9	139400056	C	A	0.3688	NM_017617.4	exon25	c.4292G>T	p.S1431I	Missense_Mutation
PLS228	NOTCH1	chr9	139413048	C	T	0.4405	NM_017617.4	exon6	c.1094G>A	p.R365H	Missense_Mutation
PLS150	NOTCH1	chr9	139401430	G	A	0.031	NM_017617.4	intron22	c.3644-5C>T	.	Splice_Site
PLS150	NOTCH1	chr9	139391239	T	G	0.0241	NM_017617.4	exon34	c.6952A>C	p.M2318L	Missense_Mutation
PLS093	NOTCH1	chr9	139411768	C	T	0.3905	NM_017617.4	exon9	c.1511G>A	p.R504H	Missense_Mutation
PLS093	NOTCH1	chr9	139409736	G	A	0.1523	NM_017617.4	intron12	c.2014+6C>T	.	Splice_Site
PLS093	NOTCH1	chr9	139390549	C	T	0.3143	NM_017617.4	exon34	c.7642G>A	p.A2548T	Missense_Mutation
PLS133	NOTCH1	chr9	139401747	C	T	0.356	NM_017617.4	intron22	c.3643+10G>A	.	Intron
PLS133	NOTCH1	chr9	139395222	C	T	0.1734	NM_017617.4	exon31	c.5716G>A	p.A1906T	Missense_Mutation
PLS133	NOTCH1	chr9	139397640	C	T	0.3552	NM_017617.4	exon27	c.5161G>A	p.V1721M	Missense_Mutation
PLS196	NOTCH1	chr9	139413070	AGA	.	0.5247	NM_017617.4	exon6	c.1070_1072del	p.F357del	In_Frame_Del
PLS209	NOTCH1	chr9	139412219	A	G	0.033	NM_017617.4	exon8	c.1426T>C	p.C476R	Missense_Mutation
PLS195	NOTCH1	chr9	139400022	.	G	0.0944	NM_017617.4	exon25	c.4325dupC	p.P1443Afs*36	Frame_Shift_Ins
PLS195	NOTCH1	chr9	139413049	G	A	0.0395	NM_017617.4	exon6	c.1093C>T	p.R365C	Missense_Mutation
PLS195	NOTCH1	chr9	139412252	C	T	0.0106	NM_017617.4	exon8	c.1393G>A	p.A465T	Missense_Mutation
PLS195	NOTCH1	chr9	139391901	G	A	0.1104	NM_017617.4	exon34	c.6290C>T	p.P2097L	Missense_Mutation
PLS124	NOTCH1	chr9	139399780	C	T	0.0182	NM_017617.4	exon25	c.4568G>A	p.R1523H	Missense_Mutation
PLS124	NOTCH1	chr9	139413934	C	T	0.0848	NM_017617.4	exon5	c.826G>A	p.V276M	Missense_Mutation
PLS124	NOTCH1	chr9	139409061	C	T	0.0296	NM_017617.4	exon13	c.2108G>A	p.R703H	Missense_Mutation
PLS124	NOTCH1	chr9	139405166	G	T	0.0169	NM_017617.4	exon17	c.2679C>A	p.C893*	Nonsense_Mutation
PLS124	NOTCH1	chr9	139391859	C	A	0.0304	NM_017617.4	exon34	c.6332G>T	p.R2111M	Missense_Mutation
PLS124	NOTCH1	chr9	139418412	C	A	0.0159	NM_017617.4	exon3	c.160G>T	p.G54C	Missense_Mutation
PLS124	NOTCH1	chr9	139401223	C	A	0.0362	NM_017617.4	exon23	c.3846G>T	p.Q1282H	Missense_Mutation
PLS124	NOTCH1	chr9	139413144	C	A	0.6469	NM_017617.4	exon6	c.998G>T	p.S333I	Missense_Mutation
PLS124	NOTCH1	chr9	139396746	C	T	0.0126	NM_017617.4	exon28	c.5362G>A	p.G1788S	Missense_Mutation
PLS124	NOTCH1	chr9	139407473	C	A	0.6	NM_017617.4	exon15	c.2467G>T	p.G823C	Missense_Mutation
PLS124	NOTCH1	chr9	139412375	C	T	0.1612	NM_017617.4	exon8	c.1270G>A	p.E424K	Missense_Mutation
PLS124	NOTCH1	chr9	139403517	G	T	0.0213	NM_017617.4	exon19	c.2976C>A	p.C992*	Nonsense_Mutation
PLS124	NOTCH1	chr9	139418293	G	T	0.0251	NM_017617.4	exon3	c.279C>A	p.F93L	Missense_Mutation
PLS124	NOTCH1	chr9	139399781	G	A	0.1547	NM_017617.4	exon25	c.4567C>T	p.R1523C	Missense_Mutation
PLS124	NOTCH1	chr9	139417343	C	T	0.0242	NM_017617.4	exon4	c.701G>A	p.R234H	Missense_Mutation
PLS124	NOTCH1	chr9	139412721	C	T	0.0239	NM_017617.4	exon7	c.1123G>A	p.A375T	Missense_Mutation
PLS012	NOTCH1	chr9	139401240	C	T	0.0459	NM_017617.4	exon23	c.3829G>A	p.D1277N	Missense_Mutation
PLS012	NOTCH1	chr9	139399155	C	T	0.4542	NM_017617.4	exon26	c.4988G>A	p.R1663Q	Missense_Mutation
PLS012	NOTCH1	chr9	139402522	C	T	0.4416	NM_017617.4	exon21	c.3395G>A	p.R1132H	Missense_Mutation
PLS012	NOTCH1	chr9	139414009	C	T	0.0257	NM_017617.4	exon5	c.751G>A	p.G251S	Missense_Mutation
PLS021	NOTCH1	chr9	139390656	G	.	0.0346	NM_017617.4	exon34	c.7535del	p.P2512Rfs*77	Frame_Shift_Del
PLS021	NOTCH1	chr9	139418351	C	T	0.2849	NM_017617.4	exon3	c.221G>A	p.C74Y	Missense_Mutation
PLS021	NOTCH1	chr9	139404312	CGTTGATGTCCTCCTCACAGAAA	.	0.243	NM_017617.4	exon18	c.2820_2842del	p.F941Vfs*4	Frame_Shift_Del
PLS081	NOTCH1	chr9	139412345	C	A	0.0799	NM_017617.4	exon8	c.1300G>T	p.G434C	Missense_Mutation
PLS081	NOTCH1	chr9	139396257	.	G	0.0309	NM_017617.4	exon30	c.5580dup	p.T1861Hfs*6	Frame_Shift_Ins
PLS081	NOTCH1	chr9	139405140	C	T	0.0129	NM_017617.4	exon17	c.2705G>A	p.R902H	Missense_Mutation
PLS143	NOTCH1	chr9	139396941	C	A	0.1657	NM_017617.4	intron27	c.5168-1G>T	.	Splice_Site
PLS143	NOTCH1	chr9	139396527	C	T	0.1927	NM_017617.4	exon29	c.5398G>A	p.A1800T	Missense_Mutation
PLS041	ATM	chr11	108199787	G	A	0.2038	NM_000051.3	exon49	c.7129G>A	p.D2377N	Missense_Mutation
PLS041	ATM	chr11	108119742	C	A	0.0583	NM_000051.3	exon9	c.1148C>A	p.P383H	Missense_Mutation
PLS041	ATM	chr11	108106447	G	T	0.0418	NM_000051.3	exon5	c.382G>T	p.V128L	Missense_Mutation
PLS041	ATM	chr11	108143551	C	T	0.106	NM_000051.3	exon22	c.3256C>T	p.R1086C	Missense_Mutation
PLS184	ATM	chr11	108121425	T	.	0.4737	NM_000051.3	intron9	c.1236-3del	.	Splice_Site
PLS184	ATM	chr11	108216611	C	T	0.4249	NM_000051.3	exon58	c.8560C>T	p.R2854C	Missense_Mutation
PLS184	ATM	chr11	108114675	TT	.	0.3402	NM_000051.3	intron5	c.497-5_497-4del	.	Splice_Site
PLS207	ATM	chr11	108115600	C	T	0.6034	NM_000051.3	exon7	c.748C>T	p.R250*	Nonsense_Mutation
PLS107	ATM	chr11	108203632	G	.	0.4096	NM_000051.3	intron53	c.7927+5delG	.	Splice_Site
PLS086	ATM	chr11	108139269	G	A	0.3402	NM_000051.3	exon18	c.2771G>A	p.R924Q	Missense_Mutation
PLS086	ATM	chr11	108160494	G	A	0.3524	NM_000051.3	exon29	c.4402G>A	p.V1468I	Missense_Mutation
PLS086	ATM	chr11	108153436	G	T	0.3486	NM_000051.3	intron24	c.3577-1G>T	.	Splice_Site
PLS046	ATM	chr11	108129749	C	T	0.4427	NM_000051.3	exon16	c.2413C>T	p.R805*	Nonsense_Mutation
PLS046	ATM	chr11	108183142	C	A	0.0403	NM_000051.3	exon40	c.5923C>A	p.L1975I	Missense_Mutation
PLS046	ATM	chr11	108224589	T	G	0.0829	NM_000051.3	exon60	c.8768T>G	p.V2923G	Missense_Mutation
PLS046	ATM	chr11	108121544	G	A	0.4884	NM_000051.3	exon10	c.1352G>A	p.R451H	Missense_Mutation
PLS046	ATM	chr11	108159743	G	A	0.4574	NM_000051.3	exon28	c.4149G>A	p.S1383S	Silent
PLS217	ATM	chr11	108121562	G	A	0.381	NM_000051.3	exon10	c.1370G>A	p.R457Q	Missense_Mutation
PLS217	ATM	chr11	108205757	G	A	0.4017	NM_000051.3	exon55	c.8072G>A	p.R2691H	Missense_Mutation
PLS217	ATM	chr11	108098524	C	T	0.1747	NM_000051.3	exon3	c.94C>T	p.R32C	Missense_Mutation
PLS217	ATM	chr11	108165769	T	G	0.0213	NM_000051.3	exon32	c.4892T>G	p.I1631S	Missense_Mutation
PLS204	ATM	chr11	108160488	C	T	0.8494	NM_000051.3	exon29	c.4396C>T	p.R1466*	Nonsense_Mutation
PLS082	ATM	chr11	108114761	C	A	0.372	NM_000051.3	exon6	c.578C>A	p.A193D	Missense_Mutation
PLS082	ATM	chr11	108099907	T	G	0.0442	NM_000051.3	exon4	c.188T>G	p.F63C	Missense_Mutation
PLS082	ATM	chr11	108114842	C	T	0.0472	NM_000051.3	exon6	c.659C>T	p.A220V	Missense_Mutation
PLS082	ATM	chr11	108201008	C	T	0.0776	NM_000051.3	exon50	c.7375C>T	p.R2459C	Missense_Mutation
PLS082	ATM	chr11	108178631	G	T	0.0311	NM_000051.3	exon38	c.5682G>T	p.E1894D	Missense_Mutation
PLS082	ATM	chr11	108186821	G	A	0.103	NM_000051.3	exon42	c.6179G>A	p.R2060H	Missense_Mutation
PLS219	ATM	chr11	108172385	C	T	0.666	NM_000051.3	exon35	c.5188C>T	p.R1730*	Nonsense_Mutation
PLS219	ATM	chr11	108202675	AACA	.	0.076	NM_000051.3	exon52	c.7699_7702del	p.N2567Efs*5	Frame_Shift_Del
PLS218S2	ATM	chr11	108141819	G	A	0.0258	NM_000051.3	exon19	c.2867G>A	p.G956E	Missense_Mutation
PLS115	ATM	chr11	108114675	TT	.	0.4535	NM_000051.3	intron5	c.497-5_497-4delTT	.	Splice_Site
PLS067	ATM	chr11	108204627	C	A	0.0225	NM_000051.3	exon54	c.7942C>A	p.P2648T	Missense_Mutation
PLS067	ATM	chr11	108098418	C	T	0.3852	NM_000051.3	exon2	c.67C>T	p.R23*	Nonsense_Mutation
PLS067	ATM	chr11	108153491	G	A	0.3591	NM_000051.3	exon25	c.3631G>A	p.A1211T	Missense_Mutation
PLS067	ATM	chr11	108178684	T	C	0.203	NM_000051.3	exon38	c.5735T>C	p.V1912A	Missense_Mutation
PLS019	ATM	chr11	108172385	C	T	0.4251	NM_000051.3	exon35	c.5188C>T	p.R1730*	Nonsense_Mutation
PLS019	ATM	chr11	108170461	G	T	0.4198	NM_000051.3	exon34	c.5026G>T	p.G1676*	Nonsense_Mutation
PLS165	ATM	chr11	108143445	G	A	0.3954	NM_000051.3	intron21	c.3154-4G>A	.	Splice_Site
PLS083	ATM	chr11	108137955	A	G	0.2985	NM_000051.3	exon17	c.2524A>G	p.T842A	Missense_Mutation
PLS083	ATM	chr11	108202162	T	.	0.0839	NM_000051.3	intron50	c.7516-9del	.	Intron
PLS004	ATM	chr11	108123595	A	C	0.4615	NM_000051.3	exon12	c.1854A>C	p.K618N	Missense_Mutation
PLS004	ATM	chr11	108170464	G	T	0.0369	NM_000051.3	exon34	c.5029G>T	p.E1677*	Nonsense_Mutation
PLS004	ATM	chr11	108119755	G	T	0.0595	NM_000051.3	exon9	c.1161G>T	p.K387N	Missense_Mutation
PLS004	ATM	chr11	108183196	.	A	0.4685	NM_000051.3	exon40	c.5977dup	p.S1993Kfs*2	Frame_Shift_Ins
PLS004	ATM	chr11	108127047	G	T	0.4842	NM_000051.3	exon14	c.2230G>T	p.E744*	Nonsense_Mutation
PLS004	ATM	chr11	108178629	G	T	0.4342	NM_000051.3	exon38	c.5680G>T	p.E1894*	Nonsense_Mutation
PLS185	ATM	chr11	108151822	G	A	0.0256	NM_000051.3	exon24	c.3503G>A	p.C1168Y	Missense_Mutation
PLS185	ATM	chr11	108122692	G	A	0.4185	NM_000051.3	exon11	c.1736G>A	p.W579*	Nonsense_Mutation
PLS185	ATM	chr11	108115595	G	A	0.3074	NM_000051.3	exon7	c.743G>A	p.R248Q	Missense_Mutation
PLS185	ATM	chr11	108115595	G	A	0.2915	NM_000051.3	exon7	c.743G>A	p.R248Q	Missense_Mutation
PLS185	ATM	chr11	108151822	G	A	0.0231	NM_000051.3	exon24	c.3503G>A	p.C1168Y	Missense_Mutation
PLS185	ATM	chr11	108175418	G	A	0.0217	NM_000051.3	exon37	c.5513G>A	p.C1838Y	Missense_Mutation
PLS185	ATM	chr11	108122692	G	A	0.3976	NM_000051.3	exon11	c.1736G>A	p.W579*	Nonsense_Mutation
PLS185	ATM	chr11	108216597	G	A	0.0301	NM_000051.3	exon58	c.8546G>A	p.R2849Q	Missense_Mutation
PLS185	ATM	chr11	108205807	G	A	0.0139	NM_000051.3	exon55	c.8122G>A	p.D2708N	Missense_Mutation
PLS185	ATM	chr11	108216597	G	A	0.033	NM_000051.3	exon58	c.8546G>A	p.R2849Q	Missense_Mutation
PLS185	ATM	chr11	108216616	T	C	0.1429	NM_000051.3	exon58	c.8565T>C	p.S2855S	Silent
PLS185	ATM	chr11	108216616	T	C	0.1442	NM_000051.3	exon58	c.8565T>C	p.S2855S	Silent
PLS185	ATM	chr11	108126966	C	T	0.107	NM_000051.3	exon14	c.2149C>T	p.R717W	Missense_Mutation
PLS185	ATM	chr11	108205807	G	A	0.015	NM_000051.3	exon55	c.8122G>A	p.D2708N	Missense_Mutation
PLS185	ATM	chr11	108126966	C	T	0.1065	NM_000051.3	exon14	c.2149C>T	p.R717W	Missense_Mutation
PLS089	ATM	chr11	108172371	.	T	0.3652	NM_000051.3	intron34	c.5178-4dupT	.	Splice_Site
PLS163S2	ATM	chr11	108121572	G	A	0.0334	NM_000051.3	exon10	c.1380G>A	p.T460T	Silent
PLS106	ATM	chr11	108117760	G	A	0.0564	NM_000051.3	exon8	c.971G>A	p.S324N	Missense_Mutation
PLS106	ATM	chr11	108188130	C	T	0.4201	NM_000051.3	exon43	c.6229C>T	p.L2077F	Missense_Mutation
PLS106	ATM	chr11	108170492	T	C	0.1607	NM_000051.3	exon34	c.5057T>C	p.I1686T	Missense_Mutation
PLS222	ATM	chr11	108236086	C	T	0.7733	NM_000051.3	exon63	c.9022C>T	p.R3008C	Missense_Mutation
PLS228	ATM	chr11	108121630	T	G	0.438	NM_000051.3	exon10	c.1438T>G	p.L480V	Missense_Mutation
PLS228	ATM	chr11	108204622	A	G	0.4307	NM_000051.3	exon54	c.7937A>G	p.N2646S	Missense_Mutation
PLS177	ATM	chr11	108216546	G	A	0.4825	NM_000051.3	exon58	c.8495G>A	p.R2832H	Missense_Mutation
PLS093	ATM	chr11	108124717	G	A	0.3884	NM_000051.3	exon13	c.2075G>A	p.R692H	Missense_Mutation
PLS093	ATM	chr11	108224583	C	T	0.0334	NM_000051.3	exon60	c.8762C>T	p.T2921M	Missense_Mutation
PLS133	ATM	chr11	108098564	G	A	0.3525	NM_000051.3	exon3	c.134G>A	p.R45Q	Missense_Mutation
PLS133	ATM	chr11	108114772	G	T	0.3486	NM_000051.3	exon6	c.589G>T	p.G197*	Nonsense_Mutation
PLS133	ATM	chr11	108117798	C	T	0.1302	NM_000051.3	exon8	c.1009C>T	p.R337C	Missense_Mutation
PLS133	ATM	chr11	108142141	C	A	0.1901	NM_000051.3	intron20	c.3077+8C>A	.	Splice_Site
PLS133	ATM	chr11	108218078	T	C	0.3368	NM_000051.3	exon59	c.8657T>C	p.V2886A	Missense_Mutation
PLS133	ATM	chr11	108196951	C	T	0.0829	NM_000051.3	exon47	c.6974C>T	p.A2325V	Missense_Mutation
PLS133	ATM	chr11	108153435	A	C	0.3526	NM_000051.3	intron24	c.3577-2A>C	.	Splice_Site
PLS133	ATM	chr11	108192078	C	T	0.031	NM_000051.3	exon45	c.6503C>T	p.S2168L	Missense_Mutation
PLS133	ATM	chr11	108170575	A	G	0.1347	NM_000051.3	exon34	c.5140A>G	p.M1714V	Missense_Mutation
PLS133	ATM	chr11	108175493	C	A	0.3506	NM_000051.3	exon37	c.5588C>A	p.S1863Y	Missense_Mutation
PLS133	ATM	chr11	108159708	T	G	0.14	NM_000051.3	exon28	c.4114T>G	p.L1372V	Missense_Mutation
PLS196	ATM	chr11	108206648	C	T	0.4246	NM_000051.3	exon56	c.8228C>T	p.T2743M	Missense_Mutation
PLS196	ATM	chr11	108186587	C	T	0.3963	NM_000051.3	exon41	c.6044C>T	p.P2015L	Missense_Mutation
PLS209	ATM	chr11	108114676	T	.	0.398	NM_000051.3	intron5	c.497-4del	.	Splice_Site
PLS124	ATM	chr11	108196839	G	A	0.3646	NM_000051.3	exon47	c.6862G>A	p.V2288I	Missense_Mutation
PLS124	ATM	chr11	108203541	C	A	0.3626	NM_000051.3	exon53	c.7841C>A	p.P2614H	Missense_Mutation
PLS124	ATM	chr11	108206610	G	T	0.531	NM_000051.3	exon56	c.8190G>T	p.Q2730H	Missense_Mutation
PLS124	ATM	chr11	108153504	A	C	0.1105	NM_000051.3	exon25	c.3644A>C	p.D1215A	Missense_Mutation
PLS124	ATM	chr11	108106399	G	T	0.5084	NM_000051.3	exon5	c.334G>T	p.A112S	Missense_Mutation
PLS012	ATM	chr11	108186743	G	A	0.4296	NM_000051.3	exon42	c.6101G>A	p.R2034Q	Missense_Mutation
PLS012	ATM	chr11	108150313	C	A	0.4241	NM_000051.3	exon23	c.3380C>A	p.A1127D	Missense_Mutation
PLS012	ATM	chr11	108178661	A	.	0.3934	NM_000051.3	exon38	c.5712del	p.K1904Nfs*13	Frame_Shift_Del
PLS012	ATM	chr11	108172371	.	T	0.0395	NM_000051.3	intron34	c.5178-4dup	.	Splice_Site
PLS021	ATM	chr11	108138079	T	A	0.0318	NM_000051.3	intron17	c.2638+10T>A	.	Intron
PLS143	ATM	chr11	108159820	C	A	0.3063	NM_000051.3	exon28	c.4226C>A	p.S1409Y	Missense_Mutation
PLS143	ATM	chr11	108142030	A	C	0.0327	NM_000051.3	exon20	c.2974A>C	p.N992H	Missense_Mutation
PLS143	ATM	chr11	108159829	C	A	0.1886	NM_000051.3	exon28	c.4235C>A	p.P1412H	Missense_Mutation
PLS143	ATM	chr11	108196089	T	C	0.044	NM_000051.3	exon46	c.6625T>C	p.S2209P	Missense_Mutation
PLS143	ATM	chr11	108235879	C	T	0.315	NM_000051.3	exon62	c.8921C>T	p.P2974L	Missense_Mutation
PLS041	PIK3CA	chr3	178917489	G	A	0.1577	NM_006218.3	exon3	c.364G>A	p.G122S	Missense_Mutation
PLS041	PIK3CA	chr3	178937382	G	A	0.0329	NM_006218.3	exon12	c.1770G>A	p.W590*	Nonsense_Mutation
PLS017	PIK3CA	chr3	178916564	/	/	34.92	NM_006218	/	/	/	Amplification
PLS086	PIK3CA	chr3	178952085	A	G	0.2823	NM_006218.3	exon21	c.3140A>G	p.H1047R	Missense_Mutation
PLS086	PIK3CA	chr3	178941862	T	.	0.2912	NM_006218.3	intron14	c.2188-7delT	.	Splice_Site
PLS046	PIK3CA	chr3	178936092	A	G	0.3525	NM_006218.3	exon10	c.1634A>G	p.E545G	Missense_Mutation
PLS118	PIK3CA	chr3	178916876	G	A	0.0223	NM_006218.3	exon2	c.263G>A	p.R88Q	Missense_Mutation
PLS118	PIK3CA	chr3	178916876	G	A	0.0346	NM_006218.3	exon2	c.263G>A	p.R88Q	Missense_Mutation
PLS113	PIK3CA	chr3	178916891	G	A	0.3262	NM_006218.3	exon2	c.278G>A	p.R93Q	Missense_Mutation
PLS217	PIK3CA	chr3	178937372	T	C	0.2912	NM_006218.3	exon12	c.1760T>C	p.V587A	Missense_Mutation
PLS217	PIK3CA	chr3	178916891	G	A	0.5552	NM_006218.3	exon2	c.278G>A	p.R93Q	Missense_Mutation
PLS217	PIK3CA	chr3	178947113	T	C	0.1286	NM_006218.3	exon18	c.2549T>C	p.V850A	Missense_Mutation
PLS141	PIK3CA	chr3	178917489	G	A	0.02	NM_006218.3	exon3	c.364G>A	p.G122S	Missense_Mutation
PLS141	PIK3CA	chr3	178916876	G	A	0.4049	NM_006218.3	exon2	c.263G>A	p.R88Q	Missense_Mutation
PLS082	PIK3CA	chr3	178916876	G	A	0.4222	NM_006218.3	exon2	c.263G>A	p.R88Q	Missense_Mutation
PLS082	PIK3CA	chr3	178919295	C	A	0.0748	NM_006218.3	exon4	c.780C>A	p.Y260*	Nonsense_Mutation
PLS218S2	PIK3CA	chr3	178928067	C	T	0.0557	NM_006218.3	exon8	c.1345C>T	p.P449S	Missense_Mutation
PLS218S2	PIK3CA	chr3	178936091	G	A	0.059	NM_006218.3	exon10	c.1633G>A	p.E545K	Missense_Mutation
PLS109	PIK3CA	chr3	178916615	T	C	0.1087	NM_006218.3	exon2	c.2T>C	p.M1?	Translation_Start_Site
PLS067	PIK3CA	chr3	178921566	G	A	0.4076	NM_006218.3	exon5	c.1048G>A	p.D350N	Missense_Mutation
PLS145	PIK3CA	chr3	178921446	C	T	0.1047	NM_006218.3	exon5	c.928C>T	p.R310C	Missense_Mutation
PLS165	PIK3CA	chr3	178916936	G	A	0.2755	NM_006218.3	exon2	c.323G>A	p.R108H	Missense_Mutation
PLS083	PIK3CA	chr3	178952085	A	G	0.2383	NM_006218.3	exon21	c.3140A>G	p.H1047R	Missense_Mutation
PLS004	PIK3CA	chr3	178937475	.	A	0.0283	NM_006218.3	exon12	c.1863dup	p.Y622Ifs*5	Frame_Shift_Ins
PLS004	PIK3CA	chr3	178952085	A	G	0.0772	NM_006218.3	exon21	c.3140A>G	p.H1047R	Missense_Mutation
PLS004	PIK3CA	chr3	178936016	G	T	0.091	NM_006218.3	exon10	c.1558G>T	p.D520Y	Missense_Mutation
PLS185	PIK3CA	chr3	178941862	.	T	0.3463	NM_006218.3	intron14	c.2188-7dup	.	Splice_Site
PLS185	PIK3CA	chr3	178916876	G	A	0.298	NM_006218.3	exon2	c.263G>A	p.R88Q	Missense_Mutation
PLS185	PIK3CA	chr3	178916876	G	A	0.2973	NM_006218.3	exon2	c.263G>A	p.R88Q	Missense_Mutation
PLS185	PIK3CA	chr3	178916621	C	T	0.0203	NM_006218.3	exon2	c.8C>T	p.P3L	Missense_Mutation
PLS185	PIK3CA	chr3	178927429	C	T	0.0957	NM_006218.3	exon7	c.1192C>T	p.R398C	Missense_Mutation
PLS185	PIK3CA	chr3	178942512	C	T	0.022	NM_006218.3	exon16	c.2319C>T	p.S773S	Silent
PLS185	PIK3CA	chr3	178941862	.	T	0.3166	NM_006218.3	intron14	c.2188-7dup	.	Splice_Site
PLS185	PIK3CA	chr3	178917525	C	T	0.033	NM_006218.3	exon3	c.400C>T	p.P134S	Missense_Mutation
PLS185	PIK3CA	chr3	178927429	C	T	0.0776	NM_006218.3	exon7	c.1192C>T	p.R398C	Missense_Mutation
PLS185	PIK3CA	chr3	178917525	C	T	0.0361	NM_006218.3	exon3	c.400C>T	p.P134S	Missense_Mutation
PLS212	PIK3CA	chr3	178936091	G	A	0.0064	NM_006218.3	exon10	c.1633G>A	p.E545K	Missense_Mutation
PLS163S2	PIK3CA	chr3	178916876	G	A	0.0193	NM_006218.3	exon2	c.263G>A	p.R88Q	Missense_Mutation
PLS174	PIK3CA	chr3	178952085	A	G	0.4287	NM_006218.3	exon21	c.3140A>G	p.H1047R	Missense_Mutation
PLS228	PIK3CA	chr3	178921329	C	T	0.0245	NM_006218.3	intron4	c.814-3C>T	.	Splice_Site
PLS228	PIK3CA	chr3	178916891	G	A	0.3546	NM_006218.3	exon2	c.278G>A	p.R93Q	Missense_Mutation
PLS093	PIK3CA	chr3	178937024	C	A	0.0534	NM_006218.3	exon11	c.1705C>A	p.L569I	Missense_Mutation
PLS093	PIK3CA	chr3	178916876	G	A	0.0461	NM_006218.3	exon2	c.263G>A	p.R88Q	Missense_Mutation
PLS133	PIK3CA	chr3	178919146	A	G	0.021	NM_006218.3	exon4	c.631A>G	p.I211V	Missense_Mutation
PLS133	PIK3CA	chr3	178916876	G	A	0.17	NM_006218.3	exon2	c.263G>A	p.R88Q	Missense_Mutation
PLS133	PIK3CA	chr3	178921325	C	A	0.3489	NM_006218.3	intron4	c.814-7C>A	.	Splice_Site
PLS133	PIK3CA	chr3	178947820	C	T	0.1266	NM_006218.3	exon19	c.2695C>T	p.R899C	Missense_Mutation
PLS196	PIK3CA	chr3	178916936	G	A	0.4495	NM_006218.3	exon2	c.323G>A	p.R108H	Missense_Mutation
PLS055	PIK3CA	chr3	178921548	G	A	0.4272	NM_006218.3	exon5	c.1030G>A	p.V344M	Missense_Mutation
PLS055	PIK3CA	chr3	178916890	C	T	0.3951	NM_006218.3	exon2	c.277C>T	p.R93W	Missense_Mutation
PLS124	PIK3CA	chr3	178922301	G	A	0.4666	NM_006218.3	exon6	c.1070G>A	p.R357Q	Missense_Mutation
PLS124	PIK3CA	chr3	178916946	G	T	0.024	NM_006218.3	exon2	c.333G>T	p.K111N	Missense_Mutation
PLS124	PIK3CA	chr3	178919200	.	A	0.2294	NM_006218.3	exon4	c.685dup	p.T229Nfs*9	Frame_Shift_Ins
PLS124	PIK3CA	chr3	178916860	T	G	0.4825	NM_006218.3	exon2	c.247T>G	p.F83V	Missense_Mutation
PLS124	PIK3CA	chr3	178947901	G	A	0.4729	NM_006218.3	exon19	c.2776G>A	p.D926N	Missense_Mutation
PLS012	PIK3CA	chr3	178916876	G	A	0.4221	NM_006218.3	exon2	c.263G>A	p.R88Q	Missense_Mutation
PLS012	PIK3CA	chr3	178952007	A	G	0.0164	NM_006218.3	exon21	c.3062A>G	p.Y1021C	Missense_Mutation
PLS012	PIK3CA	chr3	178927429	C	T	0.4245	NM_006218.3	exon7	c.1192C>T	p.R398C	Missense_Mutation
PLS012	PIK3CA	chr3	178917537	G	A	0.4402	NM_006218.3	exon3	c.412G>A	p.D138N	Missense_Mutation
PLS105	PIK3CA	chr3	178916876	G	A	0.1148	NM_006218.3	exon2	c.263G>A	p.R88Q	Missense_Mutation
PLS170	PIK3CA	chr3	178916876	G	A	0.4513	NM_006218.3	exon2	c.263G>A	p.R88Q	Missense_Mutation
PLS170	PIK3CA	chr3	178916941	GAA	.	0.1496	NM_006218.3	exon2	c.328_330del	p.E110del	In_Frame_Del
PLS021	PIK3CA	chr3	178938836	G	A	0.3019	NM_006218.3	exon14	c.2078G>A	p.R693H	Missense_Mutation
PLS143	PIK3CA	chr3	178916876	G	A	0.1025	NM_006218.3	exon2	c.263G>A	p.R88Q	Missense_Mutation
PLS143	PIK3CA	chr3	178951929	C	T	0.3461	NM_006218.3	exon21	c.2984C>T	p.A995V	Missense_Mutation
PLS143	PIK3CA	chr3	178943824	C	A	0.3493	NM_006218.3	exon17	c.2491C>A	p.L831I	Missense_Mutation
PLS223	PIK3CA	chr3	178916876	G	A	0.3784	NM_006218.3	exon2	c.263G>A	p.R88Q	Missense_Mutation
PLS041	FAT1	chr4	187542847	C	T	0.1561	NM_005245.3	exon10	c.4893G>A	p.A1631A	Silent
PLS041	FAT1	chr4	187584671	G	A	0.1985	NM_005245.3	exon3	c.3362C>T	p.S1121L	Missense_Mutation
PLS041	FAT1	chr4	187510340	G	A	0.188	NM_005245.3	exon27	c.13173C>T	p.S4391S	Silent
PLS041	FAT1	chr4	187542152	G	A	0.1862	NM_005245.3	exon10	c.5588C>T	p.A1863V	Missense_Mutation
PLS041	FAT1	chr4	187517734	G	A	0.0524	NM_005245.3	exon25	c.12960C>T	p.S4320S	Silent
PLS041	FAT1	chr4	187549395	C	T	0.0394	NM_005245.3	exon9	c.4723G>A	p.A1575T	Missense_Mutation
PLS041	FAT1	chr4	187509906	G	A	0.1158	NM_005245.3	exon27	c.13607C>T	p.P4536L	Missense_Mutation
PLS041	FAT1	chr4	187509932	G	A	0.114	NM_005245.3	exon27	c.13581C>T	p.F4527F	Silent
PLS041	FAT1	chr4	187510220	G	A	0.081	NM_005245.3	exon27	c.13293C>T	p.I4431I	Silent
PLS041	FAT1	chr4	187510277	C	T	0.0691	NM_005245.3	exon27	c.13236G>A	p.L4412L	Silent
PLS041	FAT1	chr4	187540874	G	A	0.0614	NM_005245.3	exon10	c.6866C>T	p.A2289V	Missense_Mutation
PLS184	FAT1	chr4	187516857	G	A	0.4337	NM_005245.3	exon26	c.13124C>T	p.S4375L	Missense_Mutation
PLS086	FAT1	chr4	187629096	G	A	0.32	NM_005245.3	exon2	c.1886C>T	p.S629L	Missense_Mutation
PLS086	FAT1	chr4	187630099	C	T	0.341	NM_005245.3	exon2	c.883G>A	p.V295M	Missense_Mutation
PLS086	FAT1	chr4	187525049	G	A	0.3003	NM_005245.3	exon19	c.10631C>T	p.A3544V	Missense_Mutation
PLS046	FAT1	chr4	187630275	C	T	0.4443	NM_005245.3	exon2	c.707G>A	p.G236D	Missense_Mutation
PLS046	FAT1	chr4	187518874	G	A	0.1748	NM_005245.3	exon24	c.12330C>T	p.G4110G	Silent
PLS046	FAT1	chr4	187629233	G	A	0.4317	NM_005245.3	exon2	c.1749C>T	p.G583G	Silent
PLS046	FAT1	chr4	187540603	G	A	0.153	NM_005245.3	exon10	c.7137C>T	p.D2379D	Silent
PLS046	FAT1	chr4	187518901	G	A	0.4317	NM_005245.3	exon24	c.12303C>T	p.G4101G	Silent
PLS046	FAT1	chr4	187517734	G	A	0.1945	NM_005245.3	exon25	c.12960C>T	p.S4320S	Silent
PLS046	FAT1	chr4	187629450	G	A	0.0815	NM_005245.3	exon2	c.1532C>T	p.A511V	Missense_Mutation
PLS046	FAT1	chr4	187629648	G	A	0.4479	NM_005245.3	exon2	c.1334C>T	p.A445V	Missense_Mutation
PLS046	FAT1	chr4	187540841	G	A	0.4673	NM_005245.3	exon10	c.6899C>T	p.T2300M	Missense_Mutation
PLS046	FAT1	chr4	187541228	G	A	0.0306	NM_005245.3	exon10	c.6512C>T	p.P2171L	Missense_Mutation
PLS046	FAT1	chr4	187628850	G	A	0.4578	NM_005245.3	exon2	c.2132C>T	p.A711V	Missense_Mutation
PLS046	FAT1	chr4	187517795	G	A	0.3944	NM_005245.3	exon25	c.12899C>T	p.A4300V	Missense_Mutation
PLS046	FAT1	chr4	187519227	G	A	0.4644	NM_005245.3	exon23	c.12156C>T	p.S4052S	Silent
PLS046	FAT1	chr4	187628344	C	T	0.4362	NM_005245.3	exon2	c.2638G>A	p.A880T	Missense_Mutation
PLS046	FAT1	chr4	187518155	G	A	0.3678	NM_005245.3	exon25	c.12539C>T	p.A4180V	Missense_Mutation
PLS046	FAT1	chr4	187557327	C	A	0.463	NM_005245.3	exon6	c.4035G>T	p.W1345C	Missense_Mutation
PLS046	FAT1	chr4	187524715	G	A	0.4158	NM_005245.3	exon19	c.10965C>T	p.F3655F	Silent
PLS046	FAT1	chr4	187521104	G	A	0.4556	NM_005245.3	exon22	c.12051C>T	p.C4017C	Silent
PLS118	FAT1	chr4	187510102	C	T	0.3607	NM_005245.3	exon27	c.13411G>A	p.A4471T	Missense_Mutation
PLS118	FAT1	chr4	187510102	C	T	0.3442	NM_005245.3	exon27	c.13411G>A	p.A4471T	Missense_Mutation
PLS217	FAT1	chr4	187541783	G	A	0.3838	NM_005245.3	exon10	c.5957C>T	p.A1986V	Missense_Mutation
PLS217	FAT1	chr4	187630218	G	A	0.3717	NM_005245.3	exon2	c.764C>T	p.P255L	Missense_Mutation
PLS217	FAT1	chr4	187540108	C	A	0.3986	NM_005245.3	exon10	c.7632G>T	p.E2544D	Missense_Mutation
PLS082	FAT1	chr4	187630465	C	T	0.0143	NM_005245.3	exon2	c.517G>A	p.A173T	Missense_Mutation
PLS082	FAT1	chr4	187541846	A	G	0.0799	NM_005245.3	exon10	c.5894T>C	p.V1965A	Missense_Mutation
PLS082	FAT1	chr4	187627812	G	A	0.0764	NM_005245.3	exon2	c.3170C>T	p.S1057L	Missense_Mutation
PLS082	FAT1	chr4	187627795	C	T	0.1354	NM_005245.3	exon2	c.3187G>A	p.A1063T	Missense_Mutation
PLS082	FAT1	chr4	187541757	C	T	0.0487	NM_005245.3	exon10	c.5983G>A	p.A1995T	Missense_Mutation
PLS082	FAT1	chr4	187531088	G	A	0.0922	NM_005245.3	exon15	c.9935C>T	p.T3312M	Missense_Mutation
PLS082	FAT1	chr4	187538157	A	G	0.4429	NM_005245.3	intron11	c.9075+2T>C	.	Splice_Site
PLS082	FAT1	chr4	187509927	G	A	0.0452	NM_005245.3	exon27	c.13586C>T	p.A4529V	Missense_Mutation
PLS082	FAT1	chr4	187524960	C	T	0.0582	NM_005245.3	exon19	c.10720G>A	p.V3574M	Missense_Mutation
PLS082	FAT1	chr4	187510258	C	T	0.4456	NM_005245.3	exon27	c.13255G>A	p.A4419T	Missense_Mutation
PLS219	FAT1	chr4	187519226	C	T	0.3671	NM_005245.3	exon23	c.12157G>A	p.V4053I	Missense_Mutation
PLS219	FAT1	chr4	187630168	C	T	0.0237	NM_005245.3	exon2	c.814G>A	p.A272T	Missense_Mutation
PLS218S2	FAT1	chr4	187518329	C	T	0.0689	NM_005245.3	intron24	c.12369-4G>A	.	Splice_Site
PLS218S2	FAT1	chr4	187518872	G	A	0.2218	NM_005245.3	exon24	c.12332C>T	p.A4111V	Missense_Mutation
PLS067	FAT1	chr4	187539464	C	T	0.0369	NM_005245.3	exon10	c.8276G>A	p.R2759K	Missense_Mutation
PLS067	FAT1	chr4	187539564	G	A	0.0484	NM_005245.3	exon10	c.8176C>T	p.R2726*	Nonsense_Mutation
PLS067	FAT1	chr4	187542753	C	T	0.0384	NM_005245.3	exon10	c.4987G>A	p.A1663T	Missense_Mutation
PLS067	FAT1	chr4	187524678	G	A	0.3918	NM_005245.3	exon19	c.11002C>T	p.R3668W	Missense_Mutation
PLS067	FAT1	chr4	187522533	G	T	0.026	NM_005245.3	exon21	c.11530C>A	p.L3844M	Missense_Mutation
PLS067	FAT1	chr4	187540041	G	A	0.4101	NM_005245.3	exon10	c.7699C>T	p.R2567C	Missense_Mutation
PLS067	FAT1	chr4	187628332	C	A	0.3619	NM_005245.3	exon2	c.2650G>T	p.D884Y	Missense_Mutation
PLS019	FAT1	chr4	187629171	T	C	0.4345	NM_005245.3	exon2	c.1811A>G	p.Y604C	Missense_Mutation
PLS028	FAT1	chr4	187516861	C	T	0.3055	NM_005245.3	exon26	c.13120G>A	p.E4374K	Missense_Mutation
PLS165	FAT1	chr4	187517991	A	G	0.3013	NM_005245.3	exon25	c.12703T>C	p.S4235P	Missense_Mutation
PLS083	FAT1	chr4	187630782	G	A	0.1184	NM_005245.3	exon2	c.200C>T	p.A67V	Missense_Mutation
PLS004	FAT1	chr4	187542814	C	A	0.0553	NM_005245.3	exon10	c.4926G>T	p.K1642N	Missense_Mutation
PLS004	FAT1	chr4	187584755	G	A	0.0494	NM_005245.3	exon3	c.3278C>T	p.T1093M	Missense_Mutation
PLS004	FAT1	chr4	187540407	C	A	0.0424	NM_005245.3	exon10	c.7333G>T	p.G2445W	Missense_Mutation
PLS004	FAT1	chr4	187541342	C	T	0.4715	NM_005245.3	exon10	c.6398G>A	p.G2133D	Missense_Mutation
PLS004	FAT1	chr4	187628808	T	C	0.0265	NM_005245.3	exon2	c.2174A>G	p.Q725R	Missense_Mutation
PLS004	FAT1	chr4	187540653	C	A	0.0252	NM_005245.3	exon10	c.7087G>T	p.V2363F	Missense_Mutation
PLS227	FAT1	chr4	187539026	T	C	0.0979	NM_005245.3	exon10	c.8714A>G	p.D2905G	Missense_Mutation
PLS185	FAT1	chr4	187531009	G	C	0.0261	NM_005245.3	exon15	c.10014C>G	p.D3338E	Missense_Mutation
PLS185	FAT1	chr4	187557892	GT	AC	0.0265	NM_005245.3	exon5	c.3818_3819inv	p.H1273R	Missense_Mutation
PLS185	FAT1	chr4	187630723	C	T	0.2537	NM_005245.3	exon2	c.259G>A	p.E87K	Missense_Mutation
PLS185	FAT1	chr4	187518940	C	T	0.2696	NM_005245.3	exon24	c.12264G>A	p.Q4088Q	Silent
PLS185	FAT1	chr4	187527264	G	A	0.437	NM_005245.3	exon17	c.10310C>T	p.A3437V	Missense_Mutation
PLS185	FAT1	chr4	187557832	G	A	0.4324	NM_005245.3	exon5	c.3879C>T	p.D1293D	Silent
PLS185	FAT1	chr4	187525020	A	T	0.4473	NM_005245.3	exon19	c.10660T>A	p.S3554T	Missense_Mutation
PLS185	FAT1	chr4	187510340	G	A	0.4418	NM_005245.3	exon27	c.13173C>T	p.S4391S	Silent
PLS185	FAT1	chr4	187510259	G	A	0.4417	NM_005245.3	exon27	c.13254C>T	p.N4418N	Silent
PLS185	FAT1	chr4	187584550	G	A	0.4619	NM_005245.3	exon3	c.3483C>T	p.I1161I	Silent
PLS185	FAT1	chr4	187521385	G	A	0.0649	NM_005245.3	exon22	c.11770C>T	p.R3924C	Missense_Mutation
PLS185	FAT1	chr4	187627874	G	A	0.026	NM_005245.3	exon2	c.3108C>T	p.S1036S	Silent
PLS185	FAT1	chr4	187510340	G	A	0.4516	NM_005245.3	exon27	c.13173C>T	p.S4391S	Silent
PLS185	FAT1	chr4	187524142	G	A	0.2351	NM_005245.3	exon20	c.11397C>T	p.C3799C	Silent
PLS185	FAT1	chr4	187540298	G	T	0.4653	NM_005245.3	exon10	c.7442C>A	p.T2481N	Missense_Mutation
PLS185	FAT1	chr4	187518940	C	T	0.3015	NM_005245.3	exon24	c.12264G>A	p.Q4088Q	Silent
PLS185	FAT1	chr4	187539660	G	A	0.0456	NM_005245.3	exon10	c.8080C>T	p.L2694F	Missense_Mutation
PLS185	FAT1	chr4	187539937	G	A	0.4639	NM_005245.3	exon10	c.7803C>T	p.Y2601Y	Silent
PLS185	FAT1	chr4	187530338	G	A	0.153	NM_005245.3	exon16	c.10205C>T	p.T3402M	Missense_Mutation
PLS185	FAT1	chr4	187542780	G	A	0.4888	NM_005245.3	exon10	c.4960C>T	p.R1654C	Missense_Mutation
PLS185	FAT1	chr4	187510259	G	A	0.4376	NM_005245.3	exon27	c.13254C>T	p.N4418N	Silent
PLS185	FAT1	chr4	187629641	G	A	0.3206	NM_005245.3	exon2	c.1341C>T	p.T447T	Silent
PLS185	FAT1	chr4	187525020	A	T	0.4525	NM_005245.3	exon19	c.10660T>A	p.S3554T	Missense_Mutation
PLS185	FAT1	chr4	187630723	C	T	0.2551	NM_005245.3	exon2	c.259G>A	p.E87K	Missense_Mutation
PLS185	FAT1	chr4	187540540	G	A	0.0294	NM_005245.3	exon10	c.7200C>T	p.S2400S	Silent
PLS185	FAT1	chr4	187540298	G	T	0.472	NM_005245.3	exon10	c.7442C>A	p.T2481N	Missense_Mutation
PLS185	FAT1	chr4	187629538	C	T	0.0158	NM_005245.3	exon2	c.1444G>A	p.V482I	Missense_Mutation
PLS185	FAT1	chr4	187628805	A	G	0.0238	NM_005245.3	exon2	c.2177T>C	p.V726A	Missense_Mutation
PLS185	FAT1	chr4	187629648	G	A	0.1002	NM_005245.3	exon2	c.1334C>T	p.A445V	Missense_Mutation
PLS185	FAT1	chr4	187628340	C	T	0.0942	NM_005245.3	exon2	c.2642G>A	p.R881H	Missense_Mutation
PLS185	FAT1	chr4	187539384	C	T	0.4737	NM_005245.3	exon10	c.8356G>A	p.D2786N	Missense_Mutation
PLS185	FAT1	chr4	187531009	G	C	0.0284	NM_005245.3	exon15	c.10014C>G	p.D3338E	Missense_Mutation
PLS185	FAT1	chr4	187524142	G	A	0.2466	NM_005245.3	exon20	c.11397C>T	p.C3799C	Silent
PLS185	FAT1	chr4	187524750	C	T	0.0295	NM_005245.3	exon19	c.10930G>A	p.A3644T	Missense_Mutation
PLS185	FAT1	chr4	187539384	C	T	0.4695	NM_005245.3	exon10	c.8356G>A	p.D2786N	Missense_Mutation
PLS185	FAT1	chr4	187630781	C	T	0.0278	NM_005245.3	exon2	c.201G>A	p.A67A	Silent
PLS185	FAT1	chr4	187517815	G	A	0.4136	NM_005245.3	exon25	c.12879C>T	p.H4293H	Silent
PLS185	FAT1	chr4	187517886	G	A	0.0223	NM_005245.3	exon25	c.12808C>T	p.R4270*	Nonsense_Mutation
PLS185	FAT1	chr4	187539937	G	A	0.4657	NM_005245.3	exon10	c.7803C>T	p.Y2601Y	Silent
PLS185	FAT1	chr4	187627874	G	A	0.0243	NM_005245.3	exon2	c.3108C>T	p.S1036S	Silent
PLS185	FAT1	chr4	187539660	G	A	0.0392	NM_005245.3	exon10	c.8080C>T	p.L2694F	Missense_Mutation
PLS185	FAT1	chr4	187542780	G	A	0.5109	NM_005245.3	exon10	c.4960C>T	p.R1654C	Missense_Mutation
PLS185	FAT1	chr4	187557892	GT	AC	0.0294	NM_005245.3	exon5	c.3818_3819inv	p.H1273R	Missense_Mutation
PLS185	FAT1	chr4	187530398	G	A	0.1085	NM_005245.3	exon16	c.10145C>T	p.S3382L	Missense_Mutation
PLS185	FAT1	chr4	187549831	C	T	0.1084	NM_005245.3	exon8	c.4410G>A	p.A1470A	Silent
PLS185	FAT1	chr4	187530338	G	A	0.1673	NM_005245.3	exon16	c.10205C>T	p.T3402M	Missense_Mutation
PLS185	FAT1	chr4	187628542	C	T	0.0208	NM_005245.3	exon2	c.2440G>A	p.D814N	Missense_Mutation
PLS185	FAT1	chr4	187584550	G	A	0.4764	NM_005245.3	exon3	c.3483C>T	p.I1161I	Silent
PLS185	FAT1	chr4	187629538	C	T	0.0109	NM_005245.3	exon2	c.1444G>A	p.V482I	Missense_Mutation
PLS185	FAT1	chr4	187517815	G	A	0.4148	NM_005245.3	exon25	c.12879C>T	p.H4293H	Silent
PLS185	FAT1	chr4	187540874	G	A	0.0167	NM_005245.3	exon10	c.6866C>T	p.A2289V	Missense_Mutation
PLS185	FAT1	chr4	187531022	A	G	0.0114	NM_005245.3	exon15	c.10001T>C	p.V3334A	Missense_Mutation
PLS185	FAT1	chr4	187629641	G	A	0.3389	NM_005245.3	exon2	c.1341C>T	p.T447T	Silent
PLS185	FAT1	chr4	187549831	C	T	0.0964	NM_005245.3	exon8	c.4410G>A	p.A1470A	Silent
PLS185	FAT1	chr4	187629648	G	A	0.114	NM_005245.3	exon2	c.1334C>T	p.A445V	Missense_Mutation
PLS185	FAT1	chr4	187521385	G	A	0.0645	NM_005245.3	exon22	c.11770C>T	p.R3924C	Missense_Mutation
PLS185	FAT1	chr4	187524750	C	T	0.0346	NM_005245.3	exon19	c.10930G>A	p.A3644T	Missense_Mutation
PLS185	FAT1	chr4	187557832	G	A	0.4278	NM_005245.3	exon5	c.3879C>T	p.D1293D	Silent
PLS185	FAT1	chr4	187527264	G	A	0.4262	NM_005245.3	exon17	c.10310C>T	p.A3437V	Missense_Mutation
PLS185	FAT1	chr4	187540540	G	A	0.0317	NM_005245.3	exon10	c.7200C>T	p.S2400S	Silent
PLS185	FAT1	chr4	187628340	C	T	0.0894	NM_005245.3	exon2	c.2642G>A	p.R881H	Missense_Mutation
PLS185	FAT1	chr4	187530398	G	A	0.104	NM_005245.3	exon16	c.10145C>T	p.S3382L	Missense_Mutation
PLS089	FAT1	chr4	187540977	G	A	0.4472	NM_005245.3	exon10	c.6763C>T	p.R2255C	Missense_Mutation
PLS089	FAT1	chr4	187538264	G	C	0.2271	NM_005245.3	exon11	c.8970C>G	p.D2990E	Missense_Mutation
PLS163S2	FAT1	chr4	187630712	G	A	0.0382	NM_005245.3	exon2	c.270C>T	p.L90L	Silent
PLS106	FAT1	chr4	187557320	T	C	0.4269	NM_005245.3	exon6	c.4042A>G	p.K1348E	Missense_Mutation
PLS106	FAT1	chr4	187541783	G	A	0.435	NM_005245.3	exon10	c.5957C>T	p.A1986V	Missense_Mutation
PLS106	FAT1	chr4	187524982	C	A	0.066	NM_005245.3	exon19	c.10698G>T	p.K3566N	Missense_Mutation
PLS106	FAT1	chr4	187517892	G	T	0.0233	NM_005245.3	exon25	c.12802C>A	p.L4268M	Missense_Mutation
PLS106	FAT1	chr4	187630219	G	A	0.4112	NM_005245.3	exon2	c.763C>T	p.P255S	Missense_Mutation
PLS106	FAT1	chr4	187525675	A	T	0.4099	NM_005245.3	exon18	c.10404T>A	p.D3468E	Missense_Mutation
PLS106	FAT1	chr4	187542357	G	A	0.0396	NM_005245.3	exon10	c.5383C>T	p.R1795*	Nonsense_Mutation
PLS106	FAT1	chr4	187518020	G	A	0.1453	NM_005245.3	exon25	c.12674C>T	p.T4225M	Missense_Mutation
PLS106	FAT1	chr4	187549802	G	A	0.0202	NM_005245.3	exon8	c.4439C>T	p.A1480V	Missense_Mutation
PLS106	FAT1	chr4	187534254	G	A	0.0211	NM_005245.3	intron13	c.9463+9C>T	.	Intron
PLS228	FAT1	chr4	187549397	G	A	0.0264	NM_005245.3	exon9	c.4721C>T	p.S1574L	Missense_Mutation
PLS228	FAT1	chr4	187532912	A	C	0.7555	NM_005245.3	exon14	c.9481T>G	p.L3161V	Missense_Mutation
PLS228	FAT1	chr4	187524347	G	A	0.6466	NM_005245.3	exon19	c.11333C>T	p.A3778V	Missense_Mutation
PLS228	FAT1	chr4	187629450	G	A	0.0237	NM_005245.3	exon2	c.1532C>T	p.A511V	Missense_Mutation
PLS117	FAT1	chr4	187629100	G	A	0.0743	NM_005245.3	exon2	c.1882C>T	p.R628*	Nonsense_Mutation
PLS093	FAT1	chr4	187531067	G	A	0.1747	NM_005245.3	exon15	c.9956C>T	p.A3319V	Missense_Mutation
PLS093	FAT1	chr4	187542779	C	T	0.1709	NM_005245.3	exon10	c.4961G>A	p.R1654H	Missense_Mutation
PLS093	FAT1	chr4	187541438	C	T	0.3719	NM_005245.3	exon10	c.6302G>A	p.R2101H	Missense_Mutation
PLS093	FAT1	chr4	187517847	C	T	0.1743	NM_005245.3	exon25	c.12847G>A	p.E4283K	Missense_Mutation
PLS093	FAT1	chr4	187549739	C	T	0.1803	NM_005245.3	exon8	c.4502G>A	p.S1501N	Missense_Mutation
PLS093	FAT1	chr4	187629400	C	T	0.0401	NM_005245.3	exon2	c.1582G>A	p.E528K	Missense_Mutation
PLS093	FAT1	chr4	187557818	C	T	0.0332	NM_005245.3	exon5	c.3893G>A	p.G1298D	Missense_Mutation
PLS133	FAT1	chr4	187538214	G	A	0.3591	NM_005245.3	exon11	c.9020C>T	p.A3007V	Missense_Mutation
PLS133	FAT1	chr4	187628217	T	C	0.3506	NM_005245.3	exon2	c.2765A>G	p.D922G	Missense_Mutation
PLS133	FAT1	chr4	187629280	A	C	0.1204	NM_005245.3	exon2	c.1702T>G	p.L568V	Missense_Mutation
PLS133	FAT1	chr4	187629066	G	T	0.3569	NM_005245.3	exon2	c.1916C>A	p.S639Y	Missense_Mutation
PLS133	FAT1	chr4	187524445	C	T	0.1983	NM_005245.3	exon19	c.11235G>A	p.W3745*	Nonsense_Mutation
PLS196	FAT1	chr4	187630240	C	T	0.0638	NM_005245.3	exon2	c.742G>A	p.E248K	Missense_Mutation
PLS055	FAT1	chr4	187542780	G	A	0.4439	NM_005245.3	exon10	c.4960C>T	p.R1654C	Missense_Mutation
PLS055	FAT1	chr4	187628566	G	A	0.4589	NM_005245.3	exon2	c.2416C>T	p.R806C	Missense_Mutation
PLS124	FAT1	chr4	187542504	A	T	0.0495	NM_005245.3	exon10	c.5236T>A	p.S1746T	Missense_Mutation
PLS124	FAT1	chr4	187539686	G	T	0.436	NM_005245.3	exon10	c.8054C>A	p.S2685Y	Missense_Mutation
PLS124	FAT1	chr4	187584639	C	T	0.2567	NM_005245.3	exon3	c.3394G>A	p.V1132I	Missense_Mutation
PLS124	FAT1	chr4	187542868	T	G	0.4809	NM_005245.3	exon10	c.4872A>C	p.E1624D	Missense_Mutation
PLS214	FAT1	chr4	187510252	C	T	0.3224	NM_005245.3	exon27	c.13261G>A	p.D4421N	Missense_Mutation
PLS012	FAT1	chr4	187534334	G	A	0.0234	NM_005245.3	exon13	c.9392C>T	p.A3131V	Missense_Mutation
PLS012	FAT1	chr4	187630605	T	.	0.0111	NM_005245.3	exon2	c.377del	p.N126Ifs*20	Frame_Shift_Del
PLS012	FAT1	chr4	187542127	G	T	0.4177	NM_005245.3	exon10	c.5613C>A	p.D1871E	Missense_Mutation
PLS012	FAT1	chr4	187540977	G	A	0.4328	NM_005245.3	exon10	c.6763C>T	p.R2255C	Missense_Mutation
PLS012	FAT1	chr4	187542188	T	C	0.0334	NM_005245.3	exon10	c.5552A>G	p.D1851G	Missense_Mutation
PLS012	FAT1	chr4	187628841	G	A	0.2889	NM_005245.3	exon2	c.2141C>T	p.P714L	Missense_Mutation
PLS012	FAT1	chr4	187524941	T	A	0.447	NM_005245.3	exon19	c.10739A>T	p.Y3580F	Missense_Mutation
PLS012	FAT1	chr4	187549745	G	A	0.0357	NM_005245.3	exon8	c.4496C>T	p.P1499L	Missense_Mutation
PLS012	FAT1	chr4	187540061	G	A	0.0347	NM_005245.3	exon10	c.7679C>T	p.A2560V	Missense_Mutation
PLS012	FAT1	chr4	187628890	C	A	0.4434	NM_005245.3	exon2	c.2092G>T	p.E698*	Nonsense_Mutation
PLS012	FAT1	chr4	187527306	G	A	0.4391	NM_005245.3	exon17	c.10268C>T	p.T3423M	Missense_Mutation
PLS021	FAT1	chr4	187541456	T	G	0.034	NM_005245.3	exon10	c.6284A>C	p.E2095A	Missense_Mutation
PLS021	FAT1	chr4	187542455	G	A	0.032	NM_005245.3	exon10	c.5285C>T	p.A1762V	Missense_Mutation
PLS021	FAT1	chr4	187534340	G	T	0.2238	NM_005245.3	exon13	c.9386C>A	p.P3129H	Missense_Mutation
PLS021	FAT1	chr4	187518039	T	C	0.1165	NM_005245.3	exon25	c.12655A>G	p.K4219E	Missense_Mutation
PLS021	FAT1	chr4	187519169	C	T	0.1096	NM_005245.3	exon23	c.12214G>A	p.G4072R	Missense_Mutation
PLS143	FAT1	chr4	187538269	T	.	0.0492	NM_005245.3	exon11	c.8965del	p.R2989Gfs*20	Frame_Shift_Del
PLS143	FAT1	chr4	187541877	A	G	0.0692	NM_005245.3	exon10	c.5863T>C	p.S1955P	Missense_Mutation
PLS143	FAT1	chr4	187541243	G	A	0.0341	NM_005245.3	exon10	c.6497C>T	p.A2166V	Missense_Mutation
PLS143	FAT1	chr4	187540730	C	T	0.022	NM_005245.3	exon10	c.7010G>A	p.S2337N	Missense_Mutation
PLS143	FAT1	chr4	187541018	G	T	0.4179	NM_005245.3	exon10	c.6722C>A	p.P2241H	Missense_Mutation
PLS143	FAT1	chr4	187627792	TG	CA	0.2029	NM_005245.3	exon2	c.3189_3190inv	p.R1064G	Missense_Mutation
PLS143	FAT1	chr4	187540212	G	T	0.0303	NM_005245.3	exon10	c.7528C>A	p.L2510M	Missense_Mutation
PLS041	MSH6	chr2	48028136	G	A	0.2559	NM_000179.2	exon4	c.3014G>A	p.R1005Q	Missense_Mutation
PLS041	MSH6	chr2	48030770	T	G	0.0438	NM_000179.2	exon5	c.3384T>G	p.Y1128*	Nonsense_Mutation
PLS112	MSH6	chr2	48032752	TT	.	0.3236	NM_000179.2	intron6	c.3557-5_3557-4del	.	Splice_Site
PLS046	MSH6	chr2	48030647	C	.	0.4246	NM_000179.2	exon5	c.3261del	p.F1088Sfs*2	Frame_Shift_Del
PLS046	MSH6	chr2	48027499	G	A	0.4834	NM_000179.2	exon4	c.2377G>A	p.D793N	Missense_Mutation
PLS046	MSH6	chr2	48032831	C	T	0.4825	NM_000179.2	exon7	c.3631C>T	p.L1211F	Missense_Mutation
PLS118	MSH6	chr2	48030647	.	C	0.2641	NM_000179.2	exon5	c.3261dup	p.F1088Lfs*5	Frame_Shift_Ins
PLS118	MSH6	chr2	48030647	.	C	0.2918	NM_000179.2	exon5	c.3261dup	p.F1088Lfs*5	Frame_Shift_Ins
PLS146	MSH6	chr2	48028192	C	T	0.2226	NM_000179.2	exon4	c.3070C>T	p.R1024W	Missense_Mutation
PLS113	MSH6	chr2	48032752	TT	.	0.2477	NM_000179.2	intron6	c.3557-5_3557-4del	.	Splice_Site
PLS113	MSH6	chr2	48032088	G	A	0.3976	NM_000179.2	exon6	c.3478G>A	p.V1160I	Missense_Mutation
PLS217	MSH6	chr2	48033591	G	A	0.0666	NM_000179.2	exon9	c.3802G>A	p.A1268T	Missense_Mutation
PLS217	MSH6	chr2	48033483	C	T	0.4059	NM_000179.2	exon8	c.3787C>T	p.R1263C	Missense_Mutation
PLS082	MSH6	chr2	48030613	G	A	0.0503	NM_000179.2	exon5	c.3227G>A	p.R1076H	Missense_Mutation
PLS082	MSH6	chr2	48028222	C	T	0.0208	NM_000179.2	exon4	c.3100C>T	p.R1034W	Missense_Mutation
PLS082	MSH6	chr2	48026014	C	T	0.4368	NM_000179.2	exon4	c.892C>T	p.R298*	Nonsense_Mutation
PLS082	MSH6	chr2	48027820	G	T	0.0472	NM_000179.2	exon4	c.2698G>T	p.G900C	Missense_Mutation
PLS218S2	MSH6	chr2	48018120	G	A	0.0331	NM_000179.2	exon2	c.315G>A	p.W105*	Nonsense_Mutation
PLS109	MSH6	chr2	48026149	C	T	0.048	NM_000179.2	exon4	c.1027C>T	p.P343S	Missense_Mutation
PLS115	MSH6	chr2	48032752	TT	.	0.5119	NM_000179.2	intron6	c.3557-5_3557-4delTT	.	Splice_Site
PLS067	MSH6	chr2	48028136	G	A	0.0182	NM_000179.2	exon4	c.3014G>A	p.R1005Q	Missense_Mutation
PLS067	MSH6	chr2	48023055	G	T	0.1938	NM_000179.2	exon3	c.480G>T	p.Q160H	Missense_Mutation
PLS019	MSH6	chr2	48030647	.	C	0.2337	NM_000179.2	exon5	c.3261dup	p.F1088Lfs*5	Frame_Shift_Ins
PLS019	MSH6	chr2	48028285	G	A	0.3761	NM_000179.2	exon4	c.3163G>A	p.A1055T	Missense_Mutation
PLS165	MSH6	chr2	48030580	ACTA	.	0.2734	NM_000179.2	exon5	c.3194_3197del	p.N1065Ifs*13	Frame_Shift_Del
PLS165	MSH6	chr2	48030685	C	T	0.2748	NM_000179.2	exon5	c.3299C>T	p.T1100M	Missense_Mutation
PLS004	MSH6	chr2	48026539	C	A	0.4677	NM_000179.2	exon4	c.1417C>A	p.L473M	Missense_Mutation
PLS004	MSH6	chr2	48032819	C	T	0.0521	NM_000179.2	exon7	c.3619C>T	p.H1207Y	Missense_Mutation
PLS004	MSH6	chr2	48030766	C	T	0.0572	NM_000179.2	exon5	c.3380C>T	p.A1127V	Missense_Mutation
PLS185	MSH6	chr2	48027540	C	T	0.4284	NM_000179.2	exon4	c.2418C>T	p.S806S	Silent
PLS185	MSH6	chr2	48033483	C	T	0.3071	NM_000179.2	exon8	c.3787C>T	p.R1263C	Missense_Mutation
PLS185	MSH6	chr2	48023088	A	C	0.4391	NM_000179.2	exon3	c.513A>C	p.E171D	Missense_Mutation
PLS185	MSH6	chr2	48033483	C	T	0.2969	NM_000179.2	exon8	c.3787C>T	p.R1263C	Missense_Mutation
PLS185	MSH6	chr2	48023088	A	C	0.443	NM_000179.2	exon3	c.513A>C	p.E171D	Missense_Mutation
PLS185	MSH6	chr2	48027540	C	T	0.455	NM_000179.2	exon4	c.2418C>T	p.S806S	Silent
PLS089	MSH6	chr2	48032752	TT	.	0.3238	NM_000179.2	intron6	c.3557-5_3557-4delTT	.	Splice_Site
PLS174	MSH6	chr2	48033906	TTT	.	0.2632	NM_000179.2	intron9	c.4002-12_4002-10del	.	Intron
PLS228	MSH6	chr2	48027278	C	T	0.4558	NM_000179.2	exon4	c.2156C>T	p.T719I	Missense_Mutation
PLS177	MSH6	chr2	48032752	TT	.	0.3199	NM_000179.2	intron6	c.3557-5_3557-4del	.	Splice_Site
PLS117	MSH6	chr2	48033780	C	T	0.1006	NM_000179.2	exon9	c.3991C>T	p.R1331*	Nonsense_Mutation
PLS117	MSH6	chr2	48028052	A	T	0.0938	NM_000179.2	exon4	c.2930A>T	p.Y977F	Missense_Mutation
PLS093	MSH6	chr2	48025935	G	T	0.0442	NM_000179.2	exon4	c.813G>T	p.E271D	Missense_Mutation
PLS093	MSH6	chr2	48030613	G	A	0.1797	NM_000179.2	exon5	c.3227G>A	p.R1076H	Missense_Mutation
PLS093	MSH6	chr2	48026783	G	A	0.0357	NM_000179.2	exon4	c.1661G>A	p.R554H	Missense_Mutation
PLS196	MSH6	chr2	48030698	T	.	0.3909	NM_000179.2	exon5	c.3312del	p.F1104Lfs*11	Frame_Shift_Del
PLS055	MSH6	chr2	48033906	TTT	.	0.2589	NM_000179.2	intron9	c.4002-12_4002-10del	.	Intron
PLS195	MSH6	chr2	48026078	C	T	0.359	NM_000179.2	exon4	c.956C>T	p.T319M	Missense_Mutation
PLS124	MSH6	chr2	48027217	G	T	0.4958	NM_000179.2	exon4	c.2095G>T	p.E699*	Nonsense_Mutation
PLS124	MSH6	chr2	48010398	G	T	0.4768	NM_000179.2	exon1	c.26G>T	p.S9I	Missense_Mutation
PLS124	MSH6	chr2	48026881	G	A	0.4785	NM_000179.2	exon4	c.1759G>A	p.A587T	Missense_Mutation
PLS009	MSH6	chr2	48030647	.	C	0.2289	NM_000179.2	exon5	c.3261dupC	p.F1088Lfs*5	Frame_Shift_Ins
PLS214	MSH6	chr2	48030647	C	.	0.3613	NM_000179.2	exon5	c.3261del	p.F1088Sfs*2	Frame_Shift_Del
PLS214	MSH6	chr2	48030669	C	T	0.3577	NM_000179.2	exon5	c.3283C>T	p.R1095C	Missense_Mutation
PLS012	MSH6	chr2	48026993	G	A	0.5877	NM_000179.2	exon4	c.1871G>A	p.G624D	Missense_Mutation
PLS012	MSH6	chr2	48010322	/	/	3.02	NM_000179	/	/	/	Amplification
PLS012	MSH6	chr2	48026290	G	A	0.3048	NM_000179.2	exon4	c.1168G>A	p.D390N	Missense_Mutation
PLS012	MSH6	chr2	48030647	C	.	0.3404	NM_000179.2	exon5	c.3261del	p.F1088Sfs*2	Frame_Shift_Del
PLS012	MSH6	chr2	48026861	C	T	0.3059	NM_000179.2	exon4	c.1739C>T	p.S580L	Missense_Mutation
PLS021	MSH6	chr2	48030647	.	C	0.2371	NM_000179.2	exon5	c.3261dup	p.F1088Lfs*5	Frame_Shift_Ins
PLS143	MSH6	chr2	48025966	G	A	0.342	NM_000179.2	exon4	c.844G>A	p.V282M	Missense_Mutation
PLS143	MSH6	chr2	48033421	G	A	0.3173	NM_000179.2	exon8	c.3725G>A	p.R1242H	Missense_Mutation
PLS041	DNMT3A	chr2	25464487	G	A	0.1671	NM_175629.2	exon17	c.2026C>T	p.R676W	Missense_Mutation
PLS041	DNMT3A	chr2	25497938	G	A	0.1692	NM_175629.2	exon6	c.511C>T	p.R171W	Missense_Mutation
PLS041	DNMT3A	chr2	25459804	C	T	0.2099	NM_175629.2	intron21	c.2478+1G>A	.	Splice_Site
PLS041	DNMT3A	chr2	25523087	C	T	0.1873	NM_175629.2	exon3	c.98G>A	p.R33H	Missense_Mutation
PLS041	DNMT3A	chr2	25468913	G	A	0.1843	NM_175629.2	exon12	c.1450C>T	p.R484W	Missense_Mutation
PLS041	DNMT3A	chr2	25466801	G	A	0.1274	NM_175629.2	exon16	c.1902C>T	p.I634I	Silent
PLS041	DNMT3A	chr2	25523089	C	T	0.0788	NM_175629.2	exon3	c.96G>A	p.P32P	Silent
PLS041	DNMT3A	chr2	25470573	G	A	0.0588	NM_175629.2	exon8	c.901C>T	p.R301W	Missense_Mutation
PLS041	DNMT3A	chr2	25505331	G	A	0.039	NM_175629.2	exon4	c.427C>T	p.R143*	Nonsense_Mutation
PLS041	DNMT3A	chr2	25536788	G	A	0.0358	NM_175629.2	exon2	c.66C>T	p.D22D	Silent
PLS207	DNMT3A	chr2	25470901	C	T	0.3998	NM_175629.2	intron7	c.855+5G>A	.	Splice_Site
PLS207	DNMT3A	chr2	25467482	C	T	0.3749	NM_175629.2	exon14	c.1594G>A	p.G532S	Missense_Mutation
PLS207	DNMT3A	chr2	25470480	C	T	0.3909	NM_175629.2	exon8	c.994G>A	p.G332R	Missense_Mutation
PLS107	DNMT3A	chr2	25469530	C	.	0.4623	NM_175629.2	exon10	c.1238delG	p.G413Afs*238	Frame_Shift_Del
PLS086	DNMT3A	chr2	25463182	G	A	0.4187	NM_175629.2	exon19	c.2311C>T	p.R771*	Nonsense_Mutation
PLS046	DNMT3A	chr2	25464455	G	A	0.4316	NM_175629.2	exon17	c.2058C>T	p.D686D	Silent
PLS046	DNMT3A	chr2	25463182	G	A	0.4231	NM_175629.2	exon19	c.2311C>T	p.R771*	Nonsense_Mutation
PLS046	DNMT3A	chr2	25467047	C	T	0.4258	NM_175629.2	exon15	c.1828G>A	p.A610T	Missense_Mutation
PLS046	DNMT3A	chr2	25469114	G	A	0.087	NM_175629.2	exon11	c.1344C>T	p.Y448Y	Silent
PLS046	DNMT3A	chr2	25497938	G	A	0.0712	NM_175629.2	exon6	c.511C>T	p.R171W	Missense_Mutation
PLS046	DNMT3A	chr2	25470960	G	A	0.436	NM_175629.2	exon7	c.801C>T	p.S267S	Silent
PLS046	DNMT3A	chr2	25467062	G	A	0.4183	NM_175629.2	exon15	c.1813C>T	p.L605F	Missense_Mutation
PLS046	DNMT3A	chr2	25466773	C	T	0.4509	NM_175629.2	exon16	c.1930G>A	p.A644T	Missense_Mutation
PLS146	DNMT3A	chr2	25463536	C	T	0.2083	NM_175629.2	exon18	c.2146G>A	p.V716I	Missense_Mutation
PLS217	DNMT3A	chr2	25536804	G	A	0.372	NM_175629.2	exon2	c.50C>T	p.A17V	Missense_Mutation
PLS141	DNMT3A	chr2	25463287	G	A	0.378	NM_175629.2	exon19	c.2206C>T	p.R736C	Missense_Mutation
PLS082	DNMT3A	chr2	25470900	G	A	0.0553	NM_175629.2	intron7	c.855+6C>T	.	Splice_Site
PLS082	DNMT3A	chr2	25468931	G	A	0.0225	NM_175629.2	exon12	c.1432C>T	p.R478W	Missense_Mutation
PLS082	DNMT3A	chr2	25463199	T	C	0.0462	NM_175629.2	exon19	c.2294A>G	p.D765G	Missense_Mutation
PLS218S2	DNMT3A	chr2	25536825	C	T	0.0303	NM_175629.2	exon2	c.29G>A	p.G10E	Missense_Mutation
PLS218S2	DNMT3A	chr2	25468183	C	T	0.1812	NM_175629.2	exon13	c.1493G>A	p.G498E	Missense_Mutation
PLS218S2	DNMT3A	chr2	25536831	C	T	0.0449	NM_175629.2	exon2	c.23G>A	p.G8D	Missense_Mutation
PLS218S2	DNMT3A	chr2	25536841	G	A	0.0443	NM_175629.2	exon2	c.13C>T	p.P5S	Missense_Mutation
PLS218S2	DNMT3A	chr2	25462085	C	T	0.0275	NM_175629.2	intron19	c.2323-1G>A	.	Splice_Site
PLS218S2	DNMT3A	chr2	25497812	C	T	0.0285	NM_175629.2	exon6	c.637G>A	p.E213K	Missense_Mutation
PLS109	DNMT3A	chr2	25470497	C	T	0.4196	NM_175629.2	exon8	c.977G>A	p.R326H	Missense_Mutation
PLS067	DNMT3A	chr2	25505331	G	A	0.0231	NM_175629.2	exon4	c.427C>T	p.R143*	Nonsense_Mutation
PLS067	DNMT3A	chr2	25467491	C	A	0.0276	NM_175629.2	exon14	c.1585G>T	p.D529Y	Missense_Mutation
PLS067	DNMT3A	chr2	25470573	G	A	0.3758	NM_175629.2	exon8	c.901C>T	p.R301W	Missense_Mutation
PLS067	DNMT3A	chr2	25464487	G	A	0.1785	NM_175629.2	exon17	c.2026C>T	p.R676W	Missense_Mutation
PLS067	DNMT3A	chr2	25471121	C	T	0.3542	NM_175629.2	exon7	c.640G>A	p.A214T	Missense_Mutation
PLS067	DNMT3A	chr2	25469945	C	T	0.3674	NM_175629.2	exon9	c.1097G>A	p.R366H	Missense_Mutation
PLS036	DNMT3A	chr2	25457191	C	T	0.0228	NM_175629.2	exon23	c.2696G>A	p.R899H	Missense_Mutation
PLS019	DNMT3A	chr2	25464451	G	A	0.4093	NM_175629.2	exon17	c.2062C>T	p.R688C	Missense_Mutation
PLS019	DNMT3A	chr2	25466800	G	A	0.3799	NM_175629.2	exon16	c.1903C>T	p.R635W	Missense_Mutation
PLS145	DNMT3A	chr2	25505472	G	A	0.2229	NM_175629.2	exon4	c.286C>T	p.R96W	Missense_Mutation
PLS145	DNMT3A	chr2	25468912	C	T	0.0206	NM_175629.2	exon12	c.1451G>A	p.R484Q	Missense_Mutation
PLS083	DNMT3A	chr2	25497869	C	.	0.0568	NM_175629.2	exon6	c.580del	p.D194Tfs*31	Frame_Shift_Del
PLS004	DNMT3A	chr2	25468154	G	.	0.0509	NM_175629.2	exon13	c.1522del	p.L508Sfs*143	Frame_Shift_Del
PLS227	DNMT3A	chr2	25470941	C	T	0.0895	NM_175629.2	exon7	c.820G>A	p.A274T	Missense_Mutation
PLS185	DNMT3A	chr2	25523022	G	A	0.0401	NM_175629.2	exon3	c.163C>T	p.R55C	Missense_Mutation
PLS185	DNMT3A	chr2	25505549	G	A	0.3109	NM_175629.2	exon4	c.209C>T	p.A70V	Missense_Mutation
PLS185	DNMT3A	chr2	25505572	G	A	0.0231	NM_175629.2	exon4	c.186C>T	p.S62S	Silent
PLS185	DNMT3A	chr2	25470034	G	A	0.0219	NM_175629.2	intron8	c.1015-7C>T	.	Splice_Site
PLS185	DNMT3A	chr2	25497945	G	A	0.0265	NM_175629.2	exon6	c.504C>T	p.G168G	Silent
PLS185	DNMT3A	chr2	25523022	G	A	0.0487	NM_175629.2	exon3	c.163C>T	p.R55C	Missense_Mutation
PLS185	DNMT3A	chr2	25463546	G	A	0.1199	NM_175629.2	exon18	c.2136C>T	p.D712D	Silent
PLS185	DNMT3A	chr2	25468920	G	A	0.0307	NM_175629.2	exon12	c.1443C>T	p.Y481Y	Silent
PLS185	DNMT3A	chr2	25505549	G	A	0.3217	NM_175629.2	exon4	c.209C>T	p.A70V	Missense_Mutation
PLS185	DNMT3A	chr2	25467429	G	A	0.0904	NM_175629.2	exon14	c.1647C>T	p.C549C	Silent
PLS185	DNMT3A	chr2	25467429	G	A	0.0884	NM_175629.2	exon14	c.1647C>T	p.C549C	Silent
PLS185	DNMT3A	chr2	25468920	G	A	0.0368	NM_175629.2	exon12	c.1443C>T	p.Y481Y	Silent
PLS185	DNMT3A	chr2	25463546	G	A	0.1233	NM_175629.2	exon18	c.2136C>T	p.D712D	Silent
PLS089	DNMT3A	chr2	25470474	C	T	0.1765	NM_175629.2	exon8	c.1000G>A	p.G334S	Missense_Mutation
PLS222	DNMT3A	chr2	25523009	G	.	0.7842	NM_175629.2	exon3	c.176delC	p.P59Rfs*13	Frame_Shift_Del
PLS228	DNMT3A	chr2	25459879	G	A	0.4479	NM_175629.2	intron20	c.2409-5C>T	.	Splice_Site
PLS093	DNMT3A	chr2	25467194	C	T	0.3792	NM_175629.2	exon15	c.1681G>A	p.E561K	Missense_Mutation
PLS093	DNMT3A	chr2	25470573	G	A	0.3558	NM_175629.2	exon8	c.901C>T	p.R301W	Missense_Mutation
PLS093	DNMT3A	chr2	25467456	G	T	0.0844	NM_175629.2	exon14	c.1620C>A	p.C540*	Nonsense_Mutation
PLS093	DNMT3A	chr2	25505302	G	T	0.1191	NM_175629.2	intron4	c.448+8C>A	.	Splice_Site
PLS093	DNMT3A	chr2	25505484	C	T	0.1852	NM_175629.2	exon4	c.274G>A	p.D92N	Missense_Mutation
PLS133	DNMT3A	chr2	25463523	C	T	0.3344	NM_175629.2	exon18	c.2159G>A	p.R720H	Missense_Mutation
PLS133	DNMT3A	chr2	25463578	C	T	0.3566	NM_175629.2	exon18	c.2104G>A	p.D702N	Missense_Mutation
PLS133	DNMT3A	chr2	25466856	G	A	0.3467	NM_175629.2	intron15	c.1852-5C>T	.	Splice_Site
PLS196	DNMT3A	chr2	25469086	G	A	0.4758	NM_175629.2	exon11	c.1372C>T	p.R458W	Missense_Mutation
PLS124	DNMT3A	chr2	25497938	G	A	0.2442	NM_175629.2	exon6	c.511C>T	p.R171W	Missense_Mutation
PLS124	DNMT3A	chr2	25497892	G	A	0.2574	NM_175629.2	exon6	c.557C>T	p.P186L	Missense_Mutation
PLS124	DNMT3A	chr2	25471097	C	T	0.1523	NM_175629.2	exon7	c.664G>A	p.A222T	Missense_Mutation
PLS124	DNMT3A	chr2	25497847	C	T	0.4685	NM_175629.2	exon6	c.602G>A	p.R201H	Missense_Mutation
PLS124	DNMT3A	chr2	25466821	C	A	0.472	NM_175629.2	exon16	c.1882G>T	p.A628S	Missense_Mutation
PLS012	DNMT3A	chr2	25457101	/	/	3.05	NM_022552	/	/	/	Amplification
PLS012	DNMT3A	chr2	25457192	G	A	0.3004	NM_175629.2	exon23	c.2695C>T	p.R899C	Missense_Mutation
PLS105	DNMT3A	chr2	25464537	C	T	0.2894	NM_175629.2	exon17	c.1976G>A	p.R659H	Missense_Mutation
PLS143	DNMT3A	chr2	25468931	G	A	0.1459	NM_175629.2	exon12	c.1432C>T	p.R478W	Missense_Mutation
PLS143	DNMT3A	chr2	25467436	A	C	0.3496	NM_175629.2	exon14	c.1640T>G	p.L547R	Missense_Mutation
PLS223	DNMT3A	chr2	25470497	C	T	0.4097	NM_175629.2	exon8	c.977G>A	p.R326H	Missense_Mutation
PLS041	EGFR	chr7	55214367	C	T	0.1867	NM_005228.3	exon4	c.493C>T	p.R165W	Missense_Mutation
PLS184	EGFR	chr7	55249069	CACGCAGCTCAT	.	0.0016	NM_005228.3	exon20	c.2367_2378del	p.I789_L792del	In_Frame_Del
PLS017	EGFR	chr7	55086955	/	/	51.22	NM_005228	/	/	/	Amplification
PLS207	EGFR	chr7	55211065	A	G	0.33	NM_005228.3	exon3	c.308A>G	p.N103S	Missense_Mutation
PLS016	EGFR	chr7	55229255	G	A	0.0458	NM_005228.3	exon13	c.1562G>A	p.R521K	Missense_Mutation
PLS086	EGFR	chr7	55221755	C	T	0.3051	NM_005228.3	exon7	c.799C>T	p.L267F	Missense_Mutation
PLS086	EGFR	chr7	55227885	G	A	0.3584	NM_005228.3	exon12	c.1352G>A	p.R451H	Missense_Mutation
PLS199	EGFR	chr7	55086955	/	/	2.94	NM_005228	/	/	/	Amplification
PLS046	EGFR	chr7	55273029	G	A	0.0174	NM_005228.3	exon28	c.3352G>A	p.A1118T	Missense_Mutation
PLS046	EGFR	chr7	55273176	C	A	0.1729	NM_005228.3	exon28	c.3499C>A	p.L1167M	Missense_Mutation
PLS046	EGFR	chr7	55273071	G	A	0.1066	NM_005228.3	exon28	c.3394G>A	p.A1132T	Missense_Mutation
PLS046	EGFR	chr7	55211014	C	T	0.4771	NM_005228.3	exon3	c.257C>T	p.A86V	Missense_Mutation
PLS046	EGFR	chr7	55268030	G	A	0.371	NM_005228.3	exon24	c.2870G>A	p.S957N	Missense_Mutation
PLS046	EGFR	chr7	55270326	G	A	0.3623	NM_005228.3	intron27	c.3271+8G>A	.	Splice_Site
PLS113	EGFR	chr7	55269020	C	T	0.404	NM_005228.3	exon25	c.3086C>T	p.T1029M	Missense_Mutation
PLS217	EGFR	chr7	55240695	G	A	0.1479	NM_005228.3	exon17	c.1939G>A	p.A647T	Missense_Mutation
PLS082	EGFR	chr7	55266502	C	T	0.4103	NM_005228.3	exon23	c.2794C>T	p.R932C	Missense_Mutation
PLS082	EGFR	chr7	55270257	C	A	0.0807	NM_005228.3	exon27	c.3210C>A	p.S1070R	Missense_Mutation
PLS082	EGFR	chr7	55240767	C	T	0.41	NM_005228.3	exon17	c.2011C>T	p.R671C	Missense_Mutation
PLS218S2	EGFR	chr7	55259469	G	A	0.0133	NM_005228.3	exon21	c.2527G>A	p.V843I	Missense_Mutation
PLS218S2	EGFR	chr7	55211070	C	T	0.0356	NM_005228.3	exon3	c.313C>T	p.Q105*	Nonsense_Mutation
PLS008	EGFR	chr7	55249069	CACGCAGCTCAT	.	0.0015	NM_005228.3	exon20	c.2367_2378del	p.I789_L792del	In_Frame_Del
PLS109	EGFR	chr7	55229246	C	T	0.0319	NM_005228.3	exon13	c.1553C>T	p.P518L	Missense_Mutation
PLS067	EGFR	chr7	55240785	C	T	0.3967	NM_005228.3	exon17	c.2029C>T	p.R677C	Missense_Mutation
PLS067	EGFR	chr7	55220275	G	A	0.1163	NM_005228.3	exon6	c.665G>A	p.R222H	Missense_Mutation
PLS067	EGFR	chr7	55270230	G	T	0.3839	NM_005228.3	exon27	c.3183G>T	p.K1061N	Missense_Mutation
PLS019	EGFR	chr7	55228041	C	T	0.0326	NM_005228.3	intron12	c.1498+10C>T	.	Intron
PLS165	EGFR	chr7	55240762	G	A	0.2772	NM_005228.3	exon17	c.2006G>A	p.R669Q	Missense_Mutation
PLS083	EGFR	chr7	55238079	G	A	0.1596	NM_201284.1	exon16	c.1960G>A	p.V654M	Missense_Mutation
PLS056	EGFR	chr7	55220274	C	T	0.3992	NM_005228.3	exon6	c.664C>T	p.R222C	Missense_Mutation
PLS056	EGFR	chr7	55249022	G	A	0.033	NM_005228.3	exon20	c.2320G>A	p.V774M	Missense_Mutation
PLS056	EGFR	chr7	55227854	G	A	0.0266	NM_005228.3	exon12	c.1321G>A	p.V441I	Missense_Mutation
PLS056	EGFR	chr7	55086955	/	/	48.71	NM_005228	/	/	/	Amplification
PLS185	EGFR	chr7	55221833	A	C	0.2555	NM_005228.3	exon7	c.877A>C	p.K293Q	Missense_Mutation
PLS185	EGFR	chr7	55221777	C	T	0.4497	NM_005228.3	exon7	c.821C>T	p.T274M	Missense_Mutation
PLS185	EGFR	chr7	55229215	G	A	0.2604	NM_005228.3	exon13	c.1522G>A	p.A508T	Missense_Mutation
PLS185	EGFR	chr7	55259449	G	A	0.4213	NM_005228.3	exon21	c.2507G>A	p.R836H	Missense_Mutation
PLS185	EGFR	chr7	55229215	G	A	0.2675	NM_005228.3	exon13	c.1522G>A	p.A508T	Missense_Mutation
PLS185	EGFR	chr7	55221777	C	T	0.4604	NM_005228.3	exon7	c.821C>T	p.T274M	Missense_Mutation
PLS185	EGFR	chr7	55223554	C	T	0.0215	NM_005228.3	exon8	c.921C>T	p.C307C	Silent
PLS185	EGFR	chr7	55221833	A	C	0.2515	NM_005228.3	exon7	c.877A>C	p.K293Q	Missense_Mutation
PLS185	EGFR	chr7	55220275	G	A	0.3959	NM_005228.3	exon6	c.665G>A	p.R222H	Missense_Mutation
PLS185	EGFR	chr7	55259449	G	A	0.3947	NM_005228.3	exon21	c.2507G>A	p.R836H	Missense_Mutation
PLS185	EGFR	chr7	55238129	G	A	0.1247	NM_201284.1	exon16	c.2010G>A	p.W670*	Nonsense_Mutation
PLS185	EGFR	chr7	55269447	C	T	0.0145	NM_005228.3	exon26	c.3134C>T	p.S1045F	Missense_Mutation
PLS185	EGFR	chr7	55269447	C	T	0.0103	NM_005228.3	exon26	c.3134C>T	p.S1045F	Missense_Mutation
PLS185	EGFR	chr7	55240695	G	A	0.0383	NM_005228.3	exon17	c.1939G>A	p.A647T	Missense_Mutation
PLS185	EGFR	chr7	55238129	G	A	0.1129	NM_201284.1	exon16	c.2010G>A	p.W670*	Nonsense_Mutation
PLS185	EGFR	chr7	55240695	G	A	0.0353	NM_005228.3	exon17	c.1939G>A	p.A647T	Missense_Mutation
PLS185	EGFR	chr7	55220275	G	A	0.391	NM_005228.3	exon6	c.665G>A	p.R222H	Missense_Mutation
PLS106	EGFR	chr7	55229216	C	T	0.6994	NM_005228.3	exon13	c.1523C>T	p.A508V	Missense_Mutation
PLS106	EGFR	chr7	55249069	CACGCAGCTCAT	.	0.0018	NM_005228.3	exon20	c.2367_2378del	p.I789_L792del	In_Frame_Del
PLS228	EGFR	chr7	55229284	C	T	0.0441	NM_005228.3	exon13	c.1591C>T	p.R531*	Nonsense_Mutation
PLS228	EGFR	chr7	55210026	G	T	0.0424	NM_005228.3	exon2	c.136G>T	p.D46Y	Missense_Mutation
PLS228	EGFR	chr7	55260460	T	C	0.1212	NM_005228.3	exon22	c.2627T>C	p.V876A	Missense_Mutation
PLS228	EGFR	chr7	55214313	G	A	0.3994	NM_005228.3	exon4	c.439G>A	p.A147T	Missense_Mutation
PLS117	EGFR	chr7	55249071	C	T	0.0061	NM_005228.3	exon20	c.2369C>T	p.T790M	Missense_Mutation
PLS117	EGFR	chr7	55240768	G	A	0.0987	NM_005228.3	exon17	c.2012G>A	p.R671H	Missense_Mutation
PLS093	EGFR	chr7	55270249	C	T	0.1786	NM_005228.3	exon27	c.3202C>T	p.R1068*	Nonsense_Mutation
PLS093	EGFR	chr7	55240761	C	T	0.0549	NM_005228.3	exon17	c.2005C>T	p.R669*	Nonsense_Mutation
PLS093	EGFR	chr7	55249109	C	T	0.0321	NM_005228.3	exon20	c.2407C>T	p.R803W	Missense_Mutation
PLS093	EGFR	chr7	55087046	G	T	0.0495	NM_005228.3	exon1	c.76G>T	p.E26*	Nonsense_Mutation
PLS196	EGFR	chr7	55224475	CTC	.	0.4324	NM_005228.3	exon10	c.1157_1159del	p.P386del	In_Frame_Del
PLS209	EGFR	chr7	55231417	T	C	0.0315	NM_005228.3	intron13	c.1632-9T>C	.	Intron
PLS209	EGFR	chr7	55242470	TAAGAGAAGCAACATCTC	.	0.0314	NM_005228.3	exon19	c.2240_2257del	p.L747_P753delinsS	In_Frame_Del
PLS124	EGFR	chr7	55259533	C	T	0.0137	NM_005228.3	exon21	c.2591C>T	p.A864V	Missense_Mutation
PLS012	EGFR	chr7	55269424	.	T	0.0244	NM_005228.3	intron25	c.3115-4dup	.	Splice_Site
PLS012	EGFR	chr7	55238036	C	A	0.3059	NM_201284.1	exon16	c.1917C>A	p.C639*	Nonsense_Mutation
PLS012	EGFR	chr7	55227885	G	A	0.0335	NM_005228.3	exon12	c.1352G>A	p.R451H	Missense_Mutation
PLS012	EGFR	chr7	55227970	.	A	0.2897	NM_005228.3	exon12	c.1437dup	p.L480Tfs*17	Frame_Shift_Ins
PLS012	EGFR	chr7	55273279	C	T	0.3514	NM_005228.3	exon28	c.3602C>T	p.A1201V	Missense_Mutation
PLS170	EGFR	chr7	55220274	C	T	0.4034	NM_005228.3	exon6	c.664C>T	p.R222C	Missense_Mutation
PLS021	EGFR	chr7	55270202	T	C	0.2507	NM_005228.3	intron26	c.3163-8T>C	.	Splice_Site
PLS041	POLE	chr12	133219564	G	A	0.1498	NM_006231.3	exon36	c.4570C>T	p.P1524S	Missense_Mutation
PLS041	POLE	chr12	133220444	G	A	0.1436	NM_006231.3	exon33	c.4269C>T	p.I1423I	Silent
PLS041	POLE	chr12	133250289	C	A	0.1429	NM_006231.3	exon13	c.1231G>T	p.V411L	Missense_Mutation
PLS041	POLE	chr12	133242014	G	A	0.2206	NM_006231.3	exon21	c.2342C>T	p.A781V	Missense_Mutation
PLS041	POLE	chr12	133208979	TG	CA	0.1899	NM_006231.3	exon45	c.6251_6252inv	p.S2084L	Missense_Mutation
PLS041	POLE	chr12	133220454	G	A	0.1885	NM_006231.3	exon33	c.4259C>T	p.A1420V	Missense_Mutation
PLS041	POLE	chr12	133254193	G	A	0.1863	NM_006231.3	exon7	c.691C>T	p.R231C	Missense_Mutation
PLS041	POLE	chr12	133252405	G	A	0.1044	NM_006231.3	exon11	c.1022C>T	p.A341V	Missense_Mutation
PLS041	POLE	chr12	133244163	G	A	0.0348	NM_006231.3	exon20	c.2245C>T	p.R749W	Missense_Mutation
PLS041	POLE	chr12	133236069	T	C	0.0341	NM_006231.3	exon26	c.3087A>G	p.L1029L	Silent
PLS184	POLE	chr12	133244183	C	T	0.3862	NM_006231.3	exon20	c.2225G>A	p.R742H	Missense_Mutation
PLS086	POLE	chr12	133226041	G	A	0.1849	NM_006231.3	exon31	c.3856C>T	p.R1286C	Missense_Mutation
PLS086	POLE	chr12	133237682	T	C	0.3439	NM_006231.3	exon25	c.2933A>G	p.E978G	Missense_Mutation
PLS046	POLE	chr12	133250157	G	A	0.4468	NM_006231.3	intron13	c.1359+4C>T	.	Splice_Site
PLS046	POLE	chr12	133233976	C	T	0.039	NM_006231.3	exon28	c.3418G>A	p.A1140T	Missense_Mutation
PLS046	POLE	chr12	133237682	T	C	0.4578	NM_006231.3	exon25	c.2933A>G	p.E978G	Missense_Mutation
PLS046	POLE	chr12	133249270	G	A	0.476	NM_006231.3	exon15	c.1629C>T	p.H543H	Silent
PLS046	POLE	chr12	133218834	T	C	0.0508	NM_006231.3	exon38	c.5102A>G	p.D1701G	Missense_Mutation
PLS113	POLE	chr12	133241979	G	A	0.378	NM_006231.3	exon21	c.2377C>T	p.R793C	Missense_Mutation
PLS217	POLE	chr12	133201511	C	T	0.5	NM_006231.3	exon48	c.6727G>A	p.A2243T	Missense_Mutation
PLS217	POLE	chr12	133253151	G	T	0.2383	NM_006231.3	exon9	c.890C>A	p.S297Y	Missense_Mutation
PLS217	POLE	chr12	133220127	G	A	0.2377	NM_006231.3	exon34	c.4310C>T	p.A1437V	Missense_Mutation
PLS217	POLE	chr12	133226409	G	T	0.0455	NM_006231.3	exon30	c.3649C>A	p.L1217I	Missense_Mutation
PLS141	POLE	chr12	133219831	TG	CA	0.1176	NM_006231.3	exon35	c.4529_4530inv	p.A1510V	Missense_Mutation
PLS141	POLE	chr12	133235926	C	T	0.4079	NM_006231.3	exon26	c.3230G>A	p.R1077H	Missense_Mutation
PLS082	POLE	chr12	133212494	C	T	0.0389	NM_006231.3	exon42	c.5795G>A	p.R1932H	Missense_Mutation
PLS082	POLE	chr12	133250214	G	A	0.4227	NM_006231.3	exon13	c.1306C>T	p.P436S	Missense_Mutation
PLS082	POLE	chr12	133210765	G	A	0.0255	NM_006231.3	intron43	c.6004+7C>T	.	Splice_Site
PLS082	POLE	chr12	133235927	G	A	0.0224	NM_006231.3	exon26	c.3229C>T	p.R1077C	Missense_Mutation
PLS082	POLE	chr12	133233717	G	A	0.4288	NM_006231.3	intron29	c.3582+5C>T	.	Splice_Site
PLS082	POLE	chr12	133236047	G	A	0.0215	NM_006231.3	exon26	c.3109C>T	p.R1037C	Missense_Mutation
PLS219	POLE	chr12	133219578	C	T	0.3558	NM_006231.3	exon36	c.4556G>A	p.R1519H	Missense_Mutation
PLS218S2	POLE	chr12	133250177	G	A	0.0399	NM_006231.3	exon13	c.1343C>T	p.A448V	Missense_Mutation
PLS218S2	POLE	chr12	133257272	G	A	0.0269	NM_006231.3	exon3	c.206C>T	p.T69I	Missense_Mutation
PLS218S2	POLE	chr12	133245438	C	T	0.0579	NM_006231.3	exon17	c.1882G>A	p.G628R	Missense_Mutation
PLS218S2	POLE	chr12	133226305	C	T	0.2715	NM_006231.3	exon30	c.3753G>A	p.W1251*	Nonsense_Mutation
PLS115	POLE	chr12	133244133	G	A	0.3729	NM_006231.3	exon20	c.2275C>T	p.R759C	Missense_Mutation
PLS067	POLE	chr12	133233927	G	A	0.0225	NM_006231.3	intron28	c.3459+8C>T	.	Splice_Site
PLS067	POLE	chr12	133237634	A	G	0.0211	NM_006231.3	exon25	c.2981T>C	p.L994P	Missense_Mutation
PLS067	POLE	chr12	133219107	G	A	0.0208	NM_006231.3	exon37	c.4937C>T	p.A1646V	Missense_Mutation
PLS067	POLE	chr12	133220557	G	A	0.3832	NM_006231.3	exon33	c.4156C>T	p.R1386W	Missense_Mutation
PLS067	POLE	chr12	133219426	G	A	0.026	NM_006231.3	exon36	c.4708C>T	p.R1570*	Nonsense_Mutation
PLS067	POLE	chr12	133219831	TG	CA	0.022	NM_006231.3	exon35	c.4529_4530inv	p.A1510V	Missense_Mutation
PLS067	POLE	chr12	133257207	C	T	0.3508	NM_006231.3	exon3	c.271G>A	p.G91R	Missense_Mutation
PLS067	POLE	chr12	133249842	A	G	0.375	NM_006231.3	exon14	c.1381T>C	p.S461P	Missense_Mutation
PLS067	POLE	chr12	133212472	G	A	0.1672	NM_006231.3	intron42	c.5811+6C>T	.	Splice_Site
PLS067	POLE	chr12	133241895	G	A	0.0191	NM_006231.3	exon21	c.2461C>T	p.R821C	Missense_Mutation
PLS067	POLE	chr12	133241979	G	A	0.1843	NM_006231.3	exon21	c.2377C>T	p.R793C	Missense_Mutation
PLS067	POLE	chr12	133263897	G	A	0.4197	NM_006231.3	exon1	c.5C>T	p.S2F	Missense_Mutation
PLS019	POLE	chr12	133253184	G	A	0.3982	NM_006231.3	exon9	c.857C>T	p.P286L	Missense_Mutation
PLS019	POLE	chr12	133225519	C	T	0.4254	NM_006231.3	exon32	c.4145G>A	p.R1382H	Missense_Mutation
PLS165	POLE	chr12	133241979	G	A	0.0286	NM_006231.3	exon21	c.2377C>T	p.R793C	Missense_Mutation
PLS083	POLE	chr12	133219153	G	A	0.0663	NM_006231.3	exon37	c.4891C>T	p.R1631C	Missense_Mutation
PLS083	POLE	chr12	133219289	G	A	0.169	NM_006231.3	exon37	c.4755C>T	p.I1585I	Silent
PLS004	POLE	chr12	133218276	G	A	0.0361	NM_006231.3	exon39	c.5335C>T	p.P1779S	Missense_Mutation
PLS004	POLE	chr12	133241022	G	A	0.4592	NM_006231.3	exon22	c.2495C>T	p.A832V	Missense_Mutation
PLS185	POLE	chr12	133226444	G	A	0.0469	NM_006231.3	exon30	c.3614C>T	p.P1205L	Missense_Mutation
PLS185	POLE	chr12	133242013	C	T	0.0228	NM_006231.3	exon21	c.2343G>A	p.A781A	Silent
PLS185	POLE	chr12	133250289	C	G	0.419	NM_006231.3	exon13	c.1231G>C	p.V411L	Missense_Mutation
PLS185	POLE	chr12	133245316	G	A	0.0592	NM_006231.3	exon18	c.1931C>T	p.A644V	Missense_Mutation
PLS185	POLE	chr12	133220438	G	A	0.4216	NM_006231.3	exon33	c.4275C>T	p.G1425G	Silent
PLS185	POLE	chr12	133202785	G	T	0.0536	NM_006231.3	exon46	c.6449C>A	p.S2150Y	Missense_Mutation
PLS185	POLE	chr12	133245316	G	A	0.066	NM_006231.3	exon18	c.1931C>T	p.A644V	Missense_Mutation
PLS185	POLE	chr12	133226444	G	A	0.0534	NM_006231.3	exon30	c.3614C>T	p.P1205L	Missense_Mutation
PLS185	POLE	chr12	133209275	G	A	0.412	NM_006231.3	exon44	c.6111C>T	p.A2037A	Silent
PLS185	POLE	chr12	133233977	G	A	0.029	NM_006231.3	exon28	c.3417C>T	p.S1139S	Silent
PLS185	POLE	chr12	133250289	C	G	0.4645	NM_006231.3	exon13	c.1231G>C	p.V411L	Missense_Mutation
PLS185	POLE	chr12	133218901	G	A	0.4005	NM_006231.3	exon38	c.5035C>T	p.R1679C	Missense_Mutation
PLS185	POLE	chr12	133202785	G	T	0.064	NM_006231.3	exon46	c.6449C>A	p.S2150Y	Missense_Mutation
PLS185	POLE	chr12	133233778	C	T	0.0339	NM_006231.3	exon29	c.3526G>A	p.D1176N	Missense_Mutation
PLS185	POLE	chr12	133209275	G	A	0.4065	NM_006231.3	exon44	c.6111C>T	p.A2037A	Silent
PLS185	POLE	chr12	133220438	G	A	0.419	NM_006231.3	exon33	c.4275C>T	p.G1425G	Silent
PLS185	POLE	chr12	133233778	C	T	0.0357	NM_006231.3	exon29	c.3526G>A	p.D1176N	Missense_Mutation
PLS185	POLE	chr12	133218901	G	A	0.4098	NM_006231.3	exon38	c.5035C>T	p.R1679C	Missense_Mutation
PLS185	POLE	chr12	133233977	G	A	0.0318	NM_006231.3	exon28	c.3417C>T	p.S1139S	Silent
PLS089	POLE	chr12	133241993	G	A	0.2769	NM_006231.3	exon21	c.2363C>T	p.A788V	Missense_Mutation
PLS163S2	POLE	chr12	133241043	C	T	0.4358	NM_006231.3	exon22	c.2474G>A	p.R825H	Missense_Mutation
PLS163S2	POLE	chr12	133225525	G	A	0.0354	NM_006231.3	exon32	c.4139C>T	p.S1380L	Missense_Mutation
PLS106	POLE	chr12	133241004	G	A	0.0327	NM_006231.3	exon22	c.2513C>T	p.T838I	Missense_Mutation
PLS106	POLE	chr12	133257209	T	C	0.414	NM_006231.3	exon3	c.269A>G	p.D90G	Missense_Mutation
PLS106	POLE	chr12	133249842	A	G	0.3918	NM_006231.3	exon14	c.1381T>C	p.S461P	Missense_Mutation
PLS228	POLE	chr12	133225553	G	A	0.075	NM_006231.3	exon32	c.4111C>T	p.R1371*	Nonsense_Mutation
PLS228	POLE	chr12	133244184	G	A	0.0888	NM_006231.3	exon20	c.2224C>T	p.R742C	Missense_Mutation
PLS228	POLE	chr12	133215781	G	A	0.4548	NM_006231.3	exon40	c.5482C>T	p.P1828S	Missense_Mutation
PLS228	POLE	chr12	133233988	G	A	0.0218	NM_006231.3	exon28	c.3406C>T	p.R1136W	Missense_Mutation
PLS228	POLE	chr12	133226382	G	A	0.1596	NM_006231.3	exon30	c.3676C>T	p.P1226S	Missense_Mutation
PLS228	POLE	chr12	133226315	G	A	0.0214	NM_006231.3	exon30	c.3743C>T	p.T1248I	Missense_Mutation
PLS228	POLE	chr12	133249847	G	T	0.4275	NM_006231.3	exon14	c.1376C>A	p.S459Y	Missense_Mutation
PLS228	POLE	chr12	133219908	G	A	0.4271	NM_006231.3	exon35	c.4453C>T	p.R1485C	Missense_Mutation
PLS177	POLE	chr12	133226016	C	T	0.4428	NM_006231.3	exon31	c.3881G>A	p.R1294H	Missense_Mutation
PLS093	POLE	chr12	133225908	G	A	0.1748	NM_006231.3	exon31	c.3989C>T	p.P1330L	Missense_Mutation
PLS093	POLE	chr12	133253151	G	T	0.3504	NM_006231.3	exon9	c.890C>A	p.S297Y	Missense_Mutation
PLS093	POLE	chr12	133219144	G	A	0.1718	NM_006231.3	exon37	c.4900C>T	p.R1634C	Missense_Mutation
PLS093	POLE	chr12	133252065	C	A	0.1242	NM_006231.3	exon12	c.1145G>T	p.S382I	Missense_Mutation
PLS093	POLE	chr12	133226047	G	A	0.3411	NM_006231.3	exon31	c.3850C>T	p.R1284W	Missense_Mutation
PLS093	POLE	chr12	133218901	G	A	0.1802	NM_006231.3	exon38	c.5035C>T	p.R1679C	Missense_Mutation
PLS133	POLE	chr12	133249857	C	G	0.3752	NM_006231.3	exon14	c.1366G>C	p.A456P	Missense_Mutation
PLS133	POLE	chr12	133244133	G	A	0.3387	NM_006231.3	exon20	c.2275C>T	p.R759C	Missense_Mutation
PLS133	POLE	chr12	133257187	G	T	0.327	NM_006231.3	intron3	c.285+6C>A	.	Splice_Site
PLS124	POLE	chr12	133208998	C	T	0.1042	NM_006231.3	exon45	c.6233G>A	p.R2078Q	Missense_Mutation
PLS124	POLE	chr12	133253157	A	C	0.5464	NM_006231.3	exon9	c.884T>G	p.M295R	Missense_Mutation
PLS124	POLE	chr12	133234459	G	A	0.0156	NM_006231.3	exon27	c.3373C>T	p.R1125*	Nonsense_Mutation
PLS124	POLE	chr12	133225954	G	T	0.5183	NM_006231.3	exon31	c.3943C>A	p.L1315M	Missense_Mutation
PLS124	POLE	chr12	133256623	G	A	0.1891	NM_006231.3	exon5	c.340C>T	p.R114*	Nonsense_Mutation
PLS124	POLE	chr12	133214706	G	A	0.1915	NM_006231.3	exon41	c.5572C>T	p.R1858C	Missense_Mutation
PLS124	POLE	chr12	133236101	G	T	0.2002	NM_006231.3	intron25	c.3061-6C>A	.	Splice_Site
PLS012	POLE	chr12	133250157	G	A	0.0351	NM_006231.3	intron13	c.1359+4C>T	.	Splice_Site
PLS012	POLE	chr12	133212472	G	A	0.0206	NM_006231.3	intron42	c.5811+6C>T	.	Splice_Site
PLS012	POLE	chr12	133219305	C	T	0.0357	NM_006231.3	exon37	c.4739G>A	p.R1580Q	Missense_Mutation
PLS012	POLE	chr12	133249847	G	T	0.4656	NM_006231.3	exon14	c.1376C>A	p.S459Y	Missense_Mutation
PLS012	POLE	chr12	133220153	G	T	0.0541	NM_006231.3	intron33	c.4291-7C>A	.	Splice_Site
PLS170	POLE	chr12	133202313	G	A	0.2393	NM_006231.3	exon47	c.6575C>T	p.A2192V	Missense_Mutation
PLS021	POLE	chr12	133226365	C	T	0.0563	NM_006231.3	exon30	c.3693G>A	p.R1231R	Silent
PLS021	POLE	chr12	133219470	A	T	0.0213	NM_006231.3	exon36	c.4664T>A	p.V1555D	Missense_Mutation
PLS143	POLE	chr12	133250252	T	G	0.1876	NM_006231.3	exon13	c.1268A>C	p.N423T	Missense_Mutation
PLS143	POLE	chr12	133235981	G	A	0.1771	NM_006231.3	exon26	c.3175C>T	p.R1059C	Missense_Mutation
PLS143	POLE	chr12	133252328	A	T	0.3382	NM_006231.3	exon11	c.1099T>A	p.F367I	Missense_Mutation
PLS143	POLE	chr12	133214706	G	A	0.1834	NM_006231.3	exon41	c.5572C>T	p.R1858C	Missense_Mutation
PLS143	POLE	chr12	133256143	G	A	0.3287	NM_006231.3	exon6	c.518C>T	p.A173V	Missense_Mutation
PLS041	PTEN	chr10	89624255	G	T	0.035	NM_000314.6	exon1	c.29G>T	p.S10I	Missense_Mutation
PLS017	PTEN	chr10	89624206	/	/	1.33	NM_000314	/	/	/	Deletion
PLS207	PTEN	chr10	89725229	A	G	0.3588	NM_000314.6	exon9	c.1212A>G	p.*404Wext*?	Nonstop_Mutation
PLS207	PTEN	chr10	89653836	T	C	0.3806	NM_000314.6	exon2	c.134T>C	p.V45A	Missense_Mutation
PLS046	PTEN	chr10	89711899	C	T	0.1283	NM_000314.6	exon6	c.517C>T	p.R173C	Missense_Mutation
PLS113	PTEN	chr10	89692794	A	G	0.3874	NM_000314.6	exon5	c.278A>G	p.H93R	Missense_Mutation
PLS113	PTEN	chr10	89692967	G	T	0.3956	NM_000314.6	exon5	c.451G>T	p.A151S	Missense_Mutation
PLS217	PTEN	chr10	89685313	C	A	0.3781	NM_000314.6	exon3	c.208C>A	p.L70I	Missense_Mutation
PLS217	PTEN	chr10	89692849	G	A	0.3891	NM_000314.6	exon5	c.333G>A	p.W111*	Nonsense_Mutation
PLS082	PTEN	chr10	89711899	C	T	0.116	NM_000314.6	exon6	c.517C>T	p.R173C	Missense_Mutation
PLS082	PTEN	chr10	89653860	T	C	0.0164	NM_000314.6	exon2	c.158T>C	p.V53A	Missense_Mutation
PLS082	PTEN	chr10	89711897	G	T	0.391	NM_000314.6	exon6	c.515G>T	p.R172M	Missense_Mutation
PLS082	PTEN	chr10	89690846	G	T	0.3926	NM_000314.6	exon4	c.253G>T	p.V85F	Missense_Mutation
PLS082	PTEN	chr10	89624239	A	G	0.0778	NM_000314.6	exon1	c.13A>G	p.I5V	Missense_Mutation
PLS082	PTEN	chr10	89692974	A	G	0.4086	NM_000314.6	exon5	c.458A>G	p.D153G	Missense_Mutation
PLS218S2	PTEN	chr10	89653867	G	A	0.1116	NM_000314.6	intron2	c.164+1G>A	.	Splice_Site
PLS218S2	PTEN	chr10	89692838	C	T	0.0989	NM_000314.6	exon5	c.322C>T	p.L108F	Missense_Mutation
PLS218S2	PTEN	chr10	89692902	G	A	0.0671	NM_000314.6	exon5	c.386G>A	p.G129E	Missense_Mutation
PLS218S2	PTEN	chr10	89717672	C	T	0.0598	NM_000314.6	exon7	c.697C>T	p.R233*	Nonsense_Mutation
PLS218S2	PTEN	chr10	89653833	G	A	0.0333	NM_000314.6	exon2	c.131G>A	p.G44D	Missense_Mutation
PLS067	PTEN	chr10	89711899	C	T	0.0238	NM_000314.6	exon6	c.517C>T	p.R173C	Missense_Mutation
PLS083	PTEN	chr10	89712006	C	T	0.0845	NM_000314.6	exon6	c.624C>T	p.G208G	Silent
PLS004	PTEN	chr10	89711973	G	T	0.0941	NM_000314.6	exon6	c.591G>T	p.K197N	Missense_Mutation
PLS004	PTEN	chr10	89720817	.	A	0.0126	NM_000314.6	exon8	c.968dup	p.N323Kfs*2	Frame_Shift_Ins
PLS227	PTEN	chr10	89690828	G	A	0.0167	NM_000314.6	exon4	c.235G>A	p.A79T	Missense_Mutation
PLS185	PTEN	chr10	89690846	G	T	0.022	NM_000314.6	exon4	c.253G>T	p.V85F	Missense_Mutation
PLS185	PTEN	chr10	89720853	G	A	0.0246	NM_000314.6	exon8	c.1004G>A	p.R335Q	Missense_Mutation
PLS185	PTEN	chr10	89692983	G	A	0.4343	NM_000314.6	exon5	c.467G>A	p.G156E	Missense_Mutation
PLS185	PTEN	chr10	89711899	C	T	0.051	NM_000314.6	exon6	c.517C>T	p.R173C	Missense_Mutation
PLS185	PTEN	chr10	89711899	C	T	0.0544	NM_000314.6	exon6	c.517C>T	p.R173C	Missense_Mutation
PLS185	PTEN	chr10	89692914	T	C	0.0713	NM_000314.6	exon5	c.398T>C	p.V133A	Missense_Mutation
PLS185	PTEN	chr10	89720853	G	A	0.024	NM_000314.6	exon8	c.1004G>A	p.R335Q	Missense_Mutation
PLS185	PTEN	chr10	89711900	G	A	0.0188	NM_000314.6	exon6	c.518G>A	p.R173H	Missense_Mutation
PLS185	PTEN	chr10	89712007	G	A	0.3884	NM_000314.6	exon6	c.625G>A	p.G209R	Missense_Mutation
PLS185	PTEN	chr10	89690846	G	T	0.0163	NM_000314.6	exon4	c.253G>T	p.V85F	Missense_Mutation
PLS185	PTEN	chr10	89692983	G	A	0.4155	NM_000314.6	exon5	c.467G>A	p.G156E	Missense_Mutation
PLS185	PTEN	chr10	89712007	G	A	0.397	NM_000314.6	exon6	c.625G>A	p.G209R	Missense_Mutation
PLS185	PTEN	chr10	89692914	T	C	0.0652	NM_000314.6	exon5	c.398T>C	p.V133A	Missense_Mutation
PLS185	PTEN	chr10	89711900	G	A	0.0192	NM_000314.6	exon6	c.518G>A	p.R173H	Missense_Mutation
PLS174	PTEN	chr10	89720648	T	.	0.3571	NM_000314.6	intron7	c.802-3del	.	Splice_Site
PLS106	PTEN	chr10	89692923	G	A	0.056	NM_000314.6	exon5	c.407G>A	p.C136Y	Missense_Mutation
PLS106	PTEN	chr10	89711900	G	A	0.6217	NM_000314.6	exon6	c.518G>A	p.R173H	Missense_Mutation
PLS106	PTEN	chr10	89717672	C	T	0.0921	NM_000314.6	exon7	c.697C>T	p.R233*	Nonsense_Mutation
PLS106	PTEN	chr10	89692914	T	C	0.0845	NM_000314.6	exon5	c.398T>C	p.V133A	Missense_Mutation
PLS106	PTEN	chr10	89720711	G	T	0.1519	NM_000314.6	exon8	c.862G>T	p.E288*	Nonsense_Mutation
PLS222	PTEN	chr10	89624206	/	/	1.22	NM_000314	/	/	/	Deletion
PLS222	PTEN	chr10	89720789	G	T	0.7686	NM_000314.6	exon8	c.940G>T	p.E314*	Nonsense_Mutation
PLS228	PTEN	chr10	89720690	C	T	0.4368	NM_000314.6	exon8	c.841C>T	p.P281S	Missense_Mutation
PLS150	PTEN	chr10	89720804	ACTT	.	0.0281	NM_000314.6	exon8	c.955_958delACTT	p.T319*	Frame_Shift_Del
PLS093	PTEN	chr10	89685299	A	G	0.0439	NM_000314.6	exon3	c.194A>G	p.Y65C	Missense_Mutation
PLS133	PTEN	chr10	89624296	G	T	0.013	NM_000314.6	exon1	c.70G>T	p.D24Y	Missense_Mutation
PLS196	PTEN	chr10	89717672	C	T	0.0205	NM_000314.6	exon7	c.697C>T	p.R233*	Nonsense_Mutation
PLS055	PTEN	chr10	89624206	/	/	1.25	NM_000314	/	/	/	Deletion
PLS209	PTEN	chr10	89711900	G	A	0.0214	NM_000314.6	exon6	c.518G>A	p.R173H	Missense_Mutation
PLS195	PTEN	chr10	89720852	C	T	0.0176	NM_000314.6	exon8	c.1003C>T	p.R335*	Nonsense_Mutation
PLS124	PTEN	chr10	89717673	G	A	0.4671	NM_000314.6	exon7	c.698G>A	p.R233Q	Missense_Mutation
PLS012	PTEN	chr10	89717712	C	T	0.0361	NM_000314.6	exon7	c.737C>T	p.P246L	Missense_Mutation
PLS105	PTEN	chr10	89711900	G	A	0.0629	NM_000314.6	exon6	c.518G>A	p.R173H	Missense_Mutation
PLS105	PTEN	chr10	89717712	C	T	0.081	NM_000314.6	exon7	c.737C>T	p.P246L	Missense_Mutation
PLS105	PTEN	chr10	89653799	ATT	.	0.3138	NM_000314.6	exon2	c.97_99del	p.I33del	In_Frame_Del
PLS143	PTEN	chr10	89717676	G	A	0.4843	NM_000314.6	exon7	c.701G>A	p.R234Q	Missense_Mutation
PLS143	PTEN	chr10	89711899	C	T	0.2406	NM_000314.6	exon6	c.517C>T	p.R173C	Missense_Mutation
PLS223	PTEN	chr10	89692941	G	A	0.375	NM_000314.6	exon5	c.425G>A	p.R142Q	Missense_Mutation
PLS041	TSC2	chr16	2129289	C	T	0.1573	NM_000548.4	exon28	c.3144C>T	p.G1048G	Silent
PLS041	TSC2	chr16	2131754	G	A	0.1504	NM_000548.4	exon31	c.3769G>A	p.A1257T	Missense_Mutation
PLS041	TSC2	chr16	2130232	C	T	0.1434	NM_000548.4	exon30	c.3464C>T	p.S1155F	Missense_Mutation
PLS041	TSC2	chr16	2136863	C	T	0.2201	NM_000548.4	exon38	c.4980C>T	p.G1660G	Silent
PLS041	TSC2	chr16	2098742	G	A	0.193	NM_000548.4	exon2	c.126G>A	p.A42A	Silent
PLS041	TSC2	chr16	2114302	G	A	0.1815	NM_000548.4	exon15	c.1473G>A	p.S491S	Silent
PLS184	TSC2	chr16	2122885	C	T	0.6035	NM_000548.4	exon21	c.2256C>T	p.G752G	Silent
PLS086	TSC2	chr16	2103405	G	T	0.2404	NM_000548.4	exon4	c.288G>T	p.E96D	Missense_Mutation
PLS046	TSC2	chr16	2134341	A	G	0.0261	NM_000548.4	exon34	c.4118A>G	p.D1373G	Missense_Mutation
PLS146	TSC2	chr16	2120572	G	A	0.2127	NM_000548.4	exon17	c.1832G>A	p.R611Q	Missense_Mutation
PLS113	TSC2	chr16	2121856	C	T	0.4193	NM_000548.4	exon19	c.2018C>T	p.A673V	Missense_Mutation
PLS113	TSC2	chr16	2115548	C	T	0.4067	NM_000548.4	exon16	c.1628C>T	p.P543L	Missense_Mutation
PLS217	TSC2	chr16	2131788	G	A	0.1429	NM_000548.4	exon31	c.3803G>A	p.R1268H	Missense_Mutation
PLS141	TSC2	chr16	2103416	C	T	0.0997	NM_000548.4	exon4	c.299C>T	p.A100V	Missense_Mutation
PLS082	TSC2	chr16	2113019	T	C	0.08	NM_000548.4	exon14	c.1408T>C	p.S470P	Missense_Mutation
PLS082	TSC2	chr16	2107145	G	A	0.0823	NM_000548.4	exon9	c.814G>A	p.A272T	Missense_Mutation
PLS082	TSC2	chr16	2113058	C	T	0.0392	NM_000548.4	intron14	c.1443+4C>T	.	Splice_Site
PLS218S2	TSC2	chr16	2129184	G	A	0.1126	NM_000548.4	exon27	c.3118G>A	p.A1040T	Missense_Mutation
PLS008	TSC2	chr16	2127688	G	A	0.0238	NM_000548.4	exon26	c.2927G>A	p.R976Q	Missense_Mutation
PLS067	TSC2	chr16	2104304	G	A	0.3662	NM_000548.4	exon5	c.344G>A	p.R115H	Missense_Mutation
PLS067	TSC2	chr16	2121876	C	T	0.4224	NM_000548.4	exon19	c.2038C>T	p.R680W	Missense_Mutation
PLS019	TSC2	chr16	2134481	T	G	0.0236	NM_000548.4	exon34	c.4258T>G	p.S1420A	Missense_Mutation
PLS083	TSC2	chr16	2136842	C	T	0.0311	NM_000548.4	exon38	c.4959C>T	p.S1653S	Silent
PLS083	TSC2	chr16	2111901	C	T	0.1368	NM_000548.4	exon12	c.1149C>T	p.I383I	Silent
PLS004	TSC2	chr16	2129049	C	A	0.0611	NM_000548.4	exon27	c.2983C>A	p.L995I	Missense_Mutation
PLS004	TSC2	chr16	2100456	G	A	0.1304	NM_000548.4	exon3	c.194G>A	p.C65Y	Missense_Mutation
PLS185	TSC2	chr16	2100431	C	T	0.4324	NM_000548.4	exon3	c.169C>T	p.R57C	Missense_Mutation
PLS185	TSC2	chr16	2130387	C	T	0.0402	NM_000548.4	intron30	c.3610+9C>T	.	Intron
PLS185	TSC2	chr16	2129641	G	A	0.3045	NM_000548.4	exon29	c.3368G>A	p.G1123E	Missense_Mutation
PLS185	TSC2	chr16	2130387	C	T	0.0436	NM_000548.4	intron30	c.3610+9C>T	.	Intron
PLS185	TSC2	chr16	2129641	G	A	0.2934	NM_000548.4	exon29	c.3368G>A	p.G1123E	Missense_Mutation
PLS185	TSC2	chr16	2124241	G	A	0.2976	NM_000548.4	exon22	c.2396G>A	p.R799H	Missense_Mutation
PLS185	TSC2	chr16	2138074	C	T	0.4606	NM_000548.4	exon40	c.5094C>T	p.S1698S	Silent
PLS185	TSC2	chr16	2131683	A	C	0.0516	NM_000548.4	exon31	c.3698A>C	p.N1233T	Missense_Mutation
PLS185	TSC2	chr16	2124241	G	A	0.2749	NM_000548.4	exon22	c.2396G>A	p.R799H	Missense_Mutation
PLS185	TSC2	chr16	2138074	C	T	0.4698	NM_000548.4	exon40	c.5094C>T	p.S1698S	Silent
PLS185	TSC2	chr16	2137908	C	T	0.1089	NM_000548.4	exon39	c.5034C>T	p.Y1678Y	Silent
PLS185	TSC2	chr16	2125796	G	A	0.0885	NM_000548.4	intron22	c.2546-4G>A	.	Splice_Site
PLS185	TSC2	chr16	2125796	G	A	0.0784	NM_000548.4	intron22	c.2546-4G>A	.	Splice_Site
PLS185	TSC2	chr16	2131683	A	C	0.068	NM_000548.4	exon31	c.3698A>C	p.N1233T	Missense_Mutation
PLS185	TSC2	chr16	2100431	C	T	0.423	NM_000548.4	exon3	c.169C>T	p.R57C	Missense_Mutation
PLS185	TSC2	chr16	2137908	C	T	0.0982	NM_000548.4	exon39	c.5034C>T	p.Y1678Y	Silent
PLS163S2	TSC2	chr16	2131779	CTC	.	0.413	NM_000548.4	exon31	c.3794_3796del	p.P1265del	In_Frame_Del
PLS163S2	TSC2	chr16	2103346	G	A	0.1607	NM_000548.4	exon4	c.229G>A	p.A77T	Missense_Mutation
PLS119	TSC2	chr16	2121626	G	C	0.1471	NM_000548.4	intron18	c.1946+9G>C	.	Intron
PLS119	TSC2	chr16	2136805	T	C	0.0201	NM_000548.4	exon38	c.4922T>C	p.L1641P	Missense_Mutation
PLS106	TSC2	chr16	2103346	G	A	0.1322	NM_000548.4	exon4	c.229G>A	p.A77T	Missense_Mutation
PLS106	TSC2	chr16	2134593	G	A	0.3922	NM_000548.4	exon34	c.4370G>A	p.R1457Q	Missense_Mutation
PLS222	TSC2	chr16	2133780	C	T	0.4344	NM_000548.4	exon33	c.3968C>T	p.A1323V	Missense_Mutation
PLS222	TSC2	chr16	2131659	ACA	.	0.4105	NM_000548.4	exon31	c.3674_3676delACA	p.N1225del	In_Frame_Del
PLS228	TSC2	chr16	2115610	G	A	0.0205	NM_000548.4	exon16	c.1690G>A	p.V564I	Missense_Mutation
PLS228	TSC2	chr16	2129303	C	T	0.4489	NM_000548.4	exon28	c.3158C>T	p.A1053V	Missense_Mutation
PLS228	TSC2	chr16	2112964	G	A	0.4169	NM_000548.4	intron13	c.1362-9G>A	.	Intron
PLS228	TSC2	chr16	2124366	G	A	0.4328	NM_000548.4	exon22	c.2521G>A	p.V841I	Missense_Mutation
PLS228	TSC2	chr16	2103415	G	A	0.0297	NM_000548.4	exon4	c.298G>A	p.A100T	Missense_Mutation
PLS228	TSC2	chr16	2100438	G	A	0.4385	NM_000548.4	exon3	c.176G>A	p.R59Q	Missense_Mutation
PLS228	TSC2	chr16	2103368	C	T	0.1419	NM_000548.4	exon4	c.251C>T	p.A84V	Missense_Mutation
PLS093	TSC2	chr16	2134658	G	A	0.1057	NM_000548.4	exon34	c.4435G>A	p.A1479T	Missense_Mutation
PLS133	TSC2	chr16	2134260	C	T	0.3459	NM_000548.4	exon34	c.4037C>T	p.S1346L	Missense_Mutation
PLS133	TSC2	chr16	2121554	G	A	0.1433	NM_000548.4	exon18	c.1883G>A	p.R628H	Missense_Mutation
PLS124	TSC2	chr16	2108803	G	A	0.4139	NM_000548.4	exon10	c.904G>A	p.A302T	Missense_Mutation
PLS124	TSC2	chr16	2108767	C	T	0.3221	NM_000548.4	exon10	c.868C>T	p.P290S	Missense_Mutation
PLS124	TSC2	chr16	2114406	G	A	0.5228	NM_000548.4	exon15	c.1577G>A	p.S526N	Missense_Mutation
PLS124	TSC2	chr16	2115539	C	T	0.5263	NM_000548.4	exon16	c.1619C>T	p.S540F	Missense_Mutation
PLS124	TSC2	chr16	2100438	G	A	0.1979	NM_000548.4	exon3	c.176G>A	p.R59Q	Missense_Mutation
PLS009	TSC2	chr16	2122296	C	T	0.369	NM_000548.4	exon20	c.2152C>T	p.R718C	Missense_Mutation
PLS012	TSC2	chr16	2138522	C	T	0.0295	NM_000548.4	exon42	c.5335C>T	p.Q1779*	Nonsense_Mutation
PLS012	TSC2	chr16	2136768	G	T	0.0215	NM_000548.4	exon38	c.4885G>T	p.D1629Y	Missense_Mutation
PLS012	TSC2	chr16	2130258	G	A	0.4457	NM_000548.4	exon30	c.3490G>A	p.A1164T	Missense_Mutation
PLS012	TSC2	chr16	2107184	G	A	0.4156	NM_000548.4	intron9	c.848+5G>A	.	Splice_Site
PLS012	TSC2	chr16	2134468	G	T	0.0306	NM_000548.4	exon34	c.4245G>T	p.K1415N	Missense_Mutation
PLS021	TSC2	chr16	2138318	C	T	0.0557	NM_000548.4	exon41	c.5251C>T	p.R1751C	Missense_Mutation
PLS021	TSC2	chr16	2134269	C	T	0.2998	NM_000548.4	exon34	c.4046C>T	p.A1349V	Missense_Mutation
PLS021	TSC2	chr16	2112972	G	T	0.1196	NM_000548.4	intron13	c.1362-1G>T	.	Splice_Site
PLS143	TSC2	chr16	2133797	C	T	0.1868	NM_000548.4	exon33	c.3985C>T	p.R1329C	Missense_Mutation
PLS143	TSC2	chr16	2108749	G	A	0.0622	NM_000548.4	exon10	c.850G>A	p.A284T	Missense_Mutation
PLS143	TSC2	chr16	2113011	A	G	0.0213	NM_000548.4	exon14	c.1400A>G	p.D467G	Missense_Mutation
PLS143	TSC2	chr16	2113059	G	A	0.3302	NM_000548.4	intron14	c.1443+5G>A	.	Splice_Site
PLS184	CDKN2A	chr9	21968174	/	/	1.23	NM_000077	/	/	/	Deletion
PLS184	CDKN2A	chr9	21974745	CCT	.	0.716	NM_000077.4	exon1	c.80_82del	p.E27del	In_Frame_Del
PLS017	CDKN2A	chr9	21968166	/	/	1.4	NM_000077	/	/	/	Deletion
PLS207	CDKN2A	chr9	21971209	T	C	0.3579	NM_000077.4	intron1	c.151-2A>G	.	Splice_Site
PLS207	CDKN2A	chr9	21971107	T	C	0.235	NM_000077.4	exon2	c.251A>G	p.D84G	Missense_Mutation
PLS207	CDKN2A	chr9	21968166	/	/	1.38	NM_000077	/	/	/	Deletion
PLS199	CDKN2A	chr9	21968166	/	/	0.18	NM_000077	/	/	/	Deletion
PLS046	CDKN2A	chr9	21970941	G	A	0.4788	NM_000077.4	exon2	c.417C>T	p.G139G	Silent
PLS014	CDKN2A	chr9	21968174	/	/	0.3	NM_000077	/	/	/	Deletion
PLS118	CDKN2A	chr9	21968166	/	/	0.5	NM_000077	/	/	/	Deletion
PLS118	CDKN2A	chr9	21968166	/	/	0.52	NM_000077	/	/	/	Deletion
PLS141	CDKN2A	chr9	21971186	G	A	0.8129	NM_000077.4	exon2	c.172C>T	p.R58*	Nonsense_Mutation
PLS204	CDKN2A	chr9	21971209	T	C	0.8729	NM_000077.4	intron1	c.151-2A>G	.	Splice_Site
PLS204	CDKN2A	chr9	21968166	/	/	1.28	NM_000077	/	/	/	Deletion
PLS082	CDKN2A	chr9	21970973	A	G	0.0492	NM_000077.4	exon2	c.385T>C	p.Y129H	Missense_Mutation
PLS082	CDKN2A	chr9	21971053	G	A	0.0141	NM_000077.4	exon2	c.305C>T	p.A102V	Missense_Mutation
PLS082	CDKN2A	chr9	21970918	G	A	0.1017	NM_000077.4	exon2	c.440C>T	p.A147V	Missense_Mutation
PLS218S2	CDKN2A	chr9	21971186	G	A	0.8409	NM_000077.4	exon2	c.172C>T	p.R58*	Nonsense_Mutation
PLS218S2	CDKN2A	chr9	21970993	C	T	0.0185	NM_000077.4	exon2	c.365G>A	p.G122D	Missense_Mutation
PLS115	CDKN2A	chr9	21968154	/	/	0.31	NM_000077	/	/	/	Deletion
PLS063	CDKN2A	chr9	21971120	G	A	0.1404	NM_000077.4	exon2	c.238C>T	p.R80*	Nonsense_Mutation
PLS063	CDKN2A	chr9	21971053	G	A	0.1546	NM_000077.4	exon2	c.305C>T	p.A102V	Missense_Mutation
PLS083	CDKN2A	chr9	21971186	G	A	0.125	NM_000077.4	exon2	c.172C>T	p.R58*	Nonsense_Mutation
PLS185	CDKN2A	chr9	21970957	G	A	0.0234	NM_000077.4	exon2	c.401C>T	p.A134V	Missense_Mutation
PLS185	CDKN2A	chr9	21974801	A	G	0.0301	NM_000077.4	exon1	c.26T>C	p.M9T	Missense_Mutation
PLS185	CDKN2A	chr9	21974801	A	G	0.0313	NM_000077.4	exon1	c.26T>C	p.M9T	Missense_Mutation
PLS089	CDKN2A	chr9	21968166	/	/	0.67	NM_000077	/	/	/	Deletion
PLS212	CDKN2A	chr9	21968174	/	/	0.89	NM_000077	/	/	/	Deletion
PLS174	CDKN2A	chr9	21968166	/	/	0.36	NM_000077	/	/	/	Deletion
PLS222	CDKN2A	chr9	21968166	/	/	0.18	NM_000077	/	/	/	Deletion
PLS150	CDKN2A	chr9	21968166	/	/	0.57	NM_000077	/	/	/	Deletion
PLS177	CDKN2A	chr9	21968166	/	/	0.14	NM_000077	/	/	/	Deletion
PLS196	CDKN2A	chr9	-	/	/	1.5	-	/	/	/	Deletion
PLS196	CDKN2A	chr9	21974721	C	.	0.6762	NM_000077.4	exon1	c.106del	p.A36Rfs*17	Frame_Shift_Del
PLS055	CDKN2A	chr9	21971133	G	.	0.8253	NM_000077.4	exon2	c.225del	p.A76Pfs*70	Frame_Shift_Del
PLS055	CDKN2A	chr9	21968166	/	/	1.08	NM_000077	/	/	/	Deletion
PLS209	CDKN2A	chr9	21971120	G	A	0.9201	NM_000077.4	exon2	c.238C>T	p.R80*	Nonsense_Mutation
PLS124	CDKN2A	chr9	-	/	/	1.7	-	/	/	/	Deletion
PLS012	CDKN2A	chr9	21971036	C	T	0.4677	NM_000077.4	exon2	c.322G>A	p.D108N	Missense_Mutation
PLS170	CDKN2A	chr9	21971026	C	.	0.7514	NM_000077.4	exon2	c.332del	p.G111Afs*35	Frame_Shift_Del
PLS170	CDKN2A	chr9	-	/	/	1.2	NM_000077	/	/	/	Deletion
PLS041	ERBB2	chr17	37871993	T	C	0.0556	NM_004448.3	exon12	c.1314T>C	p.N438N	Silent
PLS086	ERBB2	chr17	37882032	A	G	0.1929	NM_004448.3	exon23	c.2798A>G	p.D933G	Missense_Mutation
PLS199	ERBB2	chr17	37879834	C	T	0.7393	NM_004448.3	exon18	c.2129C>T	p.A710V	Missense_Mutation
PLS199	ERBB2	chr17	37873570	C	.	0.8167	NM_004448.3	intron14	c.1738-3del	.	Splice_Site
PLS046	ERBB2	chr17	37883130	C	T	0.4235	NM_004448.3	exon25	c.3033C>T	p.D1011D	Silent
PLS046	ERBB2	chr17	37879820	G	A	0.5419	NM_004448.3	exon18	c.2115G>A	p.A705A	Silent
PLS113	ERBB2	chr17	37873570	.	C	0.2036	NM_004448.3	intron14	c.1738-3dup	.	Splice_Site
PLS217	ERBB2	chr17	37883801	G	T	0.3758	NM_004448.3	intron26	c.3412+1G>T	.	Splice_Site
PLS217	ERBB2	chr17	37883676	G	T	0.3732	NM_004448.3	exon26	c.3288G>T	p.K1096N	Missense_Mutation
PLS217	ERBB2	chr17	37868686	C	T	0.3945	NM_004448.3	exon9	c.1133C>T	p.P378L	Missense_Mutation
PLS082	ERBB2	chr17	37864666	G	T	0.4036	NM_004448.3	exon3	c.318G>T	p.Q106H	Missense_Mutation
PLS082	ERBB2	chr17	37863269	C	T	0.0742	NM_004448.3	exon2	c.100C>T	p.R34W	Missense_Mutation
PLS082	ERBB2	chr17	37873739	T	C	0.0201	NM_004448.3	intron15	c.1898+6T>C	.	Splice_Site
PLS218S2	ERBB2	chr17	37881003	G	A	0.0316	NM_004448.3	exon20	c.2332G>A	p.G778S	Missense_Mutation
PLS218S2	ERBB2	chr17	37866642	C	T	0.0339	NM_004448.3	exon7	c.809C>T	p.A270V	Missense_Mutation
PLS218S2	ERBB2	chr17	37863357	C	T	0.0211	NM_004448.3	exon2	c.188C>T	p.T63I	Missense_Mutation
PLS067	ERBB2	chr17	37856569	G	A	0.0216	NM_004448.3	intron1	c.73+5G>A	.	Splice_Site
PLS067	ERBB2	chr17	37879564	G	A	0.3645	NM_004448.3	intron16	c.1947-8G>A	.	Splice_Site
PLS036	ERBB2	chr17	37868196	C	T	0.0228	NM_004448.3	exon8	c.917C>T	p.T306M	Missense_Mutation
PLS004	ERBB2	chr17	37883560	G	.	0.178	NM_004448.3	exon26	c.3172del	p.D1058Tfs*2	Frame_Shift_Del
PLS004	ERBB2	chr17	37872781	T	C	0.1815	NM_004448.3	exon14	c.1660T>C	p.Y554H	Missense_Mutation
PLS004	ERBB2	chr17	37872031	G	A	0.4938	NM_004448.3	exon12	c.1352G>A	p.S451N	Missense_Mutation
PLS056	ERBB2	chr17	37873570	C	.	0.3746	NM_004448.3	intron14	c.1738-3del	.	Splice_Site
PLS185	ERBB2	chr17	37882019	C	T	0.2796	NM_004448.3	exon23	c.2785C>T	p.R929W	Missense_Mutation
PLS185	ERBB2	chr17	37879858	C	T	0.4506	NM_004448.3	exon18	c.2153C>T	p.T718M	Missense_Mutation
PLS185	ERBB2	chr17	37865590	C	A	0.4505	NM_004448.3	exon4	c.459C>A	p.V153V	Silent
PLS185	ERBB2	chr17	37883768	A	G	0.0468	NM_004448.3	exon26	c.3380A>G	p.Y1127C	Missense_Mutation
PLS185	ERBB2	chr17	37879842	C	T	0.4623	NM_004448.3	exon18	c.2137C>T	p.R713W	Missense_Mutation
PLS185	ERBB2	chr17	37865590	C	A	0.4494	NM_004448.3	exon4	c.459C>A	p.V153V	Silent
PLS185	ERBB2	chr17	37879842	C	T	0.4435	NM_004448.3	exon18	c.2137C>T	p.R713W	Missense_Mutation
PLS185	ERBB2	chr17	37882019	C	T	0.293	NM_004448.3	exon23	c.2785C>T	p.R929W	Missense_Mutation
PLS185	ERBB2	chr17	37879858	C	T	0.4333	NM_004448.3	exon18	c.2153C>T	p.T718M	Missense_Mutation
PLS185	ERBB2	chr17	37872857	C	T	0.038	NM_004448.3	exon14	c.1736C>T	p.P579L	Missense_Mutation
PLS185	ERBB2	chr17	37871744	G	A	0.0368	NM_004448.3	exon11	c.1268G>A	p.S423N	Missense_Mutation
PLS185	ERBB2	chr17	37864775	C	T	0.1186	NM_004448.3	exon3	c.427C>T	p.R143*	Nonsense_Mutation
PLS185	ERBB2	chr17	37872857	C	T	0.0408	NM_004448.3	exon14	c.1736C>T	p.P579L	Missense_Mutation
PLS185	ERBB2	chr17	37871744	G	A	0.0332	NM_004448.3	exon11	c.1268G>A	p.S423N	Missense_Mutation
PLS185	ERBB2	chr17	37864775	C	T	0.1037	NM_004448.3	exon3	c.427C>T	p.R143*	Nonsense_Mutation
PLS185	ERBB2	chr17	37872682	C	T	0.0354	NM_004448.3	exon13	c.1642C>T	p.Q548*	Nonsense_Mutation
PLS089	ERBB2	chr17	37883966	G	A	0.1178	NM_004448.3	exon27	c.3437G>A	p.R1146Q	Missense_Mutation
PLS174	ERBB2	chr17	37864760	C	T	0.409	NM_004448.3	exon3	c.412C>T	p.R138W	Missense_Mutation
PLS174	ERBB2	chr17	37868219	G	A	0.465	NM_004448.3	exon8	c.940G>A	p.V314I	Missense_Mutation
PLS182	ERBB2	chr17	37855766	/	/	3.13	NM_004448	/	/	/	Amplification
PLS106	ERBB2	chr17	37864656	G	A	0.0134	NM_004448.3	exon3	c.308G>A	p.R103Q	Missense_Mutation
PLS106	ERBB2	chr17	37872067	G	A	0.3983	NM_004448.3	exon12	c.1388G>A	p.S463N	Missense_Mutation
PLS228	ERBB2	chr17	37879658	G	A	0.0414	NM_004448.3	exon17	c.2033G>A	p.R678Q	Missense_Mutation
PLS228	ERBB2	chr17	37868228	.	C	0.1493	NM_004448.3	exon8	c.949dup	p.L317Pfs*16	Frame_Shift_Ins
PLS177	ERBB2	chr17	37873570	.	C	0.3314	NM_004448.3	intron14	c.1738-3dup	.	Splice_Site
PLS177	ERBB2	chr17	37864647	G	A	0.4208	NM_004448.3	exon3	c.299G>A	p.R100Q	Missense_Mutation
PLS093	ERBB2	chr17	37883076	C	A	0.0318	NM_004448.3	exon25	c.2979C>A	p.D993E	Missense_Mutation
PLS093	ERBB2	chr17	37865656	G	T	0.0348	NM_004448.3	exon4	c.525G>T	p.K175N	Missense_Mutation
PLS133	ERBB2	chr17	37871595	C	A	0.0613	NM_004448.3	exon10	c.1205C>A	p.T402N	Missense_Mutation
PLS196	ERBB2	chr17	37879688	G	A	0.0698	NM_004448.3	exon17	c.2063G>A	p.R688Q	Missense_Mutation
PLS124	ERBB2	chr17	37884211	C	T	0.464	NM_004448.3	exon27	c.3682C>T	p.P1228S	Missense_Mutation
PLS124	ERBB2	chr17	37866359	G	A	0.0493	NM_004448.3	exon6	c.664G>A	p.G222S	Missense_Mutation
PLS124	ERBB2	chr17	37866438	A	C	0.2109	NM_004448.3	exon6	c.743A>C	p.K248T	Missense_Mutation
PLS124	ERBB2	chr17	37873570	.	C	0.1805	NM_004448.3	intron14	c.1738-3dup	.	Splice_Site
PLS100	ERBB2	chr17	37884037	C	G	0.0135	NM_004448.3	exon27	c.3508C>G	p.P1170A	Missense_Mutation
PLS012	ERBB2	chr17	37882916	C	A	0.0303	NM_004448.3	intron24	c.2970+4C>A	.	Splice_Site
PLS105	ERBB2	chr17	37873570	.	C	0.213	NM_004448.3	intron14	c.1738-3dup	.	Splice_Site
PLS143	ERBB2	chr17	37879819	C	T	0.0799	NM_004448.3	exon18	c.2114C>T	p.A705V	Missense_Mutation
PLS143	ERBB2	chr17	37884272	A	G	0.0431	NM_004448.3	exon27	c.3743A>G	p.Y1248C	Missense_Mutation
PLS184	FLT4	chr5	180053172	G	A	0.387	NM_182925.4	exon9	c.1197C>T	p.L399L	Silent
PLS107	FLT4	chr5	180049755	G	A	0.0364	NM_182925.4	exon12	c.1633C>T	p.R545W	Missense_Mutation
PLS086	FLT4	chr5	180030145	/	/	0.99	NM_182925	/	/	/	Deletion
PLS086	FLT4	chr5	180038350	G	A	0.2145	NM_182925.4	exon27	c.3667C>T	p.R1223C	Missense_Mutation
PLS046	FLT4	chr5	180048603	G	A	0.3956	NM_182925.4	exon13	c.1959C>T	p.C653C	Silent
PLS046	FLT4	chr5	180056361	G	T	0.0526	NM_182925.4	exon7	c.883C>A	p.L295M	Missense_Mutation
PLS217	FLT4	chr5	180030326	G	A	0.377	NM_182925.4	exon30	c.3958C>T	p.R1320W	Missense_Mutation
PLS217	FLT4	chr5	180048896	C	T	0.0425	NM_182925.4	exon13	c.1666G>A	p.D556N	Missense_Mutation
PLS082	FLT4	chr5	180048797	G	A	0.0193	NM_182925.4	exon13	c.1765C>T	p.R589C	Missense_Mutation
PLS082	FLT4	chr5	180047185	G	A	0.0517	NM_182925.4	exon17	c.2530C>T	p.R844W	Missense_Mutation
PLS218S2	FLT4	chr5	180046341	GCGG	ACGC	0.0441	NM_182925.4	exon19	c.2670_2673delinsGCGT	p.H890Q	Missense_Mutation
PLS218S2	FLT4	chr5	180046031	C	T	0.0334	NM_182925.4	exon20	c.2840G>A	p.S947N	Missense_Mutation
PLS067	FLT4	chr5	180030314	G	A	0.0321	NM_182925.4	exon30	c.3970C>T	p.R1324W	Missense_Mutation
PLS067	FLT4	chr5	180040095	G	A	0.0213	NM_182925.4	exon25	c.3347C>T	p.P1116L	Missense_Mutation
PLS067	FLT4	chr5	180047659	C	T	0.1359	NM_182925.4	exon16	c.2356G>A	p.A786T	Missense_Mutation
PLS067	FLT4	chr5	180039606	C	T	0.0158	NM_182925.4	exon26	c.3437G>A	p.R1146H	Missense_Mutation
PLS036	FLT4	chr5	180036960	C	T	0.0561	NM_182925.4	exon28	c.3752G>A	p.R1251K	Missense_Mutation
PLS019	FLT4	chr5	180043449	G	A	0.4049	NM_182925.4	exon23	c.3137C>T	p.S1046L	Missense_Mutation
PLS083	FLT4	chr5	180041120	C	T	0.2814	NM_182925.4	exon24	c.3279G>A	p.T1093T	Silent
PLS083	FLT4	chr5	180047665	C	T	0.0703	NM_182925.4	exon16	c.2350G>A	p.V784I	Missense_Mutation
PLS056	FLT4	chr5	180039610	G	A	0.8686	NM_182925.4	exon26	c.3433C>T	p.R1145C	Missense_Mutation
PLS185	FLT4	chr5	180057703	G	A	0.0291	NM_182925.4	exon3	c.252C>T	p.C84C	Silent
PLS185	FLT4	chr5	180048822	G	A	0.1143	NM_182925.4	exon13	c.1740C>T	p.A580A	Silent
PLS185	FLT4	chr5	180057703	G	A	0.0391	NM_182925.4	exon3	c.252C>T	p.C84C	Silent
PLS185	FLT4	chr5	180048621	G	A	0.1356	NM_182925.4	exon13	c.1941C>T	p.H647H	Silent
PLS185	FLT4	chr5	180048621	G	A	0.1306	NM_182925.4	exon13	c.1941C>T	p.H647H	Silent
PLS185	FLT4	chr5	180041138	G	A	0.4216	NM_182925.4	exon24	c.3261C>T	p.F1087F	Silent
PLS185	FLT4	chr5	180041138	G	A	0.4113	NM_182925.4	exon24	c.3261C>T	p.F1087F	Silent
PLS185	FLT4	chr5	180048822	G	A	0.1254	NM_182925.4	exon13	c.1740C>T	p.A580A	Silent
PLS163S2	FLT4	chr5	180058748	G	.	0.2649	NM_182925.4	exon2	c.89del	p.P30Rfs*3	Frame_Shift_Del
PLS163S2	FLT4	chr5	180053156	C	T	0.2938	NM_182925.4	exon9	c.1213G>A	p.A405T	Missense_Mutation
PLS174	FLT4	chr5	180047947	G	A	0.4206	NM_182925.4	exon15	c.2228C>T	p.A743V	Missense_Mutation
PLS106	FLT4	chr5	180048550	G	A	0.1094	NM_182925.4	exon13	c.2012C>T	p.S671L	Missense_Mutation
PLS228	FLT4	chr5	180048108	G	A	0.4186	NM_182925.4	exon14	c.2165C>T	p.S722F	Missense_Mutation
PLS228	FLT4	chr5	180047607	A	G	0.0244	NM_182925.4	intron16	c.2406+2T>C	.	Splice_Site
PLS228	FLT4	chr5	180030326	G	A	0.0508	NM_182925.4	exon30	c.3958C>T	p.R1320W	Missense_Mutation
PLS177	FLT4	chr5	180030145	/	/	0.76	NM_182925	/	/	/	Deletion
PLS177	FLT4	chr5	180053124	C	A	0.9231	NM_182925.4	exon9	c.1245G>T	p.E415D	Missense_Mutation
PLS117	FLT4	chr5	180048760	G	A	0.1194	NM_182925.4	exon13	c.1802C>T	p.A601V	Missense_Mutation
PLS093	FLT4	chr5	180056421	G	A	0.2142	NM_182925.4	exon7	c.823C>T	p.R275W	Missense_Mutation
PLS093	FLT4	chr5	180051011	G	A	0.0825	NM_182925.4	exon11	c.1472C>T	p.A491V	Missense_Mutation
PLS093	FLT4	chr5	180057600	G	A	0.0366	NM_182925.4	exon3	c.355C>T	p.R119C	Missense_Mutation
PLS133	FLT4	chr5	180053141	G	A	0.0747	NM_182925.4	exon9	c.1228C>T	p.R410C	Missense_Mutation
PLS133	FLT4	chr5	180055892	C	T	0.0437	NM_182925.4	exon8	c.1093G>A	p.E365K	Missense_Mutation
PLS133	FLT4	chr5	180046749	C	T	0.3319	NM_182925.4	exon18	c.2563G>A	p.A855T	Missense_Mutation
PLS133	FLT4	chr5	180047204	C	A	0.1429	NM_182925.4	exon17	c.2511G>T	p.Q837H	Missense_Mutation
PLS133	FLT4	chr5	180057647	G	A	0.179	NM_182925.4	exon3	c.308C>T	p.A103V	Missense_Mutation
PLS209	FLT4	chr5	180030145	/	/	0.72	NM_182925	/	/	/	Deletion
PLS124	FLT4	chr5	180048788	G	A	0.4926	NM_182925.4	exon13	c.1774C>T	p.R592C	Missense_Mutation
PLS124	FLT4	chr5	180057600	G	A	0.223	NM_182925.4	exon3	c.355C>T	p.R119C	Missense_Mutation
PLS124	FLT4	chr5	180056421	G	A	0.1467	NM_182925.4	exon7	c.823C>T	p.R275W	Missense_Mutation
PLS124	FLT4	chr5	180049799	G	A	0.4727	NM_182925.4	exon12	c.1589C>T	p.A530V	Missense_Mutation
PLS012	FLT4	chr5	180050993	G	A	0.4026	NM_182925.4	exon11	c.1490C>T	p.A497V	Missense_Mutation
PLS012	FLT4	chr5	180041060	G	A	0.0372	NM_182925.4	intron24	c.3331+8C>T	.	Splice_Site
PLS012	FLT4	chr5	180048108	G	T	0.0285	NM_182925.4	exon14	c.2165C>A	p.S722Y	Missense_Mutation
PLS105	FLT4	chr5	180043407	C	T	0.2281	NM_182925.4	exon23	c.3179G>A	p.R1060Q	Missense_Mutation
PLS170	FLT4	chr5	180047918	C	T	0.4177	NM_182925.4	exon15	c.2257G>A	p.A753T	Missense_Mutation
PLS143	FLT4	chr5	180049739	T	C	0.1892	NM_182925.4	exon12	c.1649A>G	p.Y550C	Missense_Mutation
PLS143	FLT4	chr5	180048002	C	T	0.033	NM_182925.4	exon15	c.2173G>A	p.D725N	Missense_Mutation
PLS041	IDH1	chr2	209106729	G	T	0.2468	NM_005896.3	exon7	c.839C>A	p.S280Y	Missense_Mutation
PLS041	IDH1	chr2	209104604	G	A	0.0446	NM_005896.3	exon8	c.974C>T	p.T325M	Missense_Mutation
PLS041	IDH1	chr2	209113348	G	A	0.1216	NM_005896.3	exon4	c.159C>T	p.N53N	Silent
PLS104	IDH1	chr2	209113112	C	T	0.4241	NM_005896.3	exon4	c.395G>A	p.R132H	Missense_Mutation
PLS136	IDH1	chr2	209113112	C	T	0.4125	NM_005896.3	exon4	c.395G>A	p.R132H	Missense_Mutation
PLS199	IDH1	chr2	209113112	C	T	0.29	NM_005896.3	exon4	c.395G>A	p.R132H	Missense_Mutation
PLS046	IDH1	chr2	209116255	G	A	0.4409	NM_005896.3	exon3	c.21C>T	p.G7G	Silent
PLS046	IDH1	chr2	209113113	G	A	0.4012	NM_005896.3	exon4	c.394C>T	p.R132C	Missense_Mutation
PLS046	IDH1	chr2	209101898	C	T	0.415	NM_005896.3	intron9	c.1155-5G>A	.	Splice_Site
PLS046	IDH1	chr2	209116299	.	A	0.3513	NM_005896.3	intron2	c.-16-9dup	.	Intron
PLS217	IDH1	chr2	209108185	G	A	0.3598	NM_005896.3	exon6	c.664C>T	p.R222C	Missense_Mutation
PLS109	IDH1	chr2	209113362	G	A	0.0364	NM_005896.3	exon4	c.145C>T	p.R49C	Missense_Mutation
PLS067	IDH1	chr2	209116299	.	A	0.2682	NM_005896.3	intron2	c.-16-9dup	.	Intron
PLS145	IDH1	chr2	209113112	C	T	0.3513	NM_005896.3	exon4	c.395G>A	p.R132H	Missense_Mutation
PLS028	IDH1	chr2	209116300	A	.	0.3673	NM_005896.3	intron2	c.-16-9del	.	Intron
PLS165	IDH1	chr2	209110082	C	T	0.2808	NM_005896.3	exon5	c.481G>A	p.G161R	Missense_Mutation
PLS063	IDH1	chr2	209113112	C	T	0.1531	NM_005896.3	exon4	c.395G>A	p.R132H	Missense_Mutation
PLS227	IDH1	chr2	209113112	C	T	0.3587	NM_005896.3	exon4	c.395G>A	p.R132H	Missense_Mutation
PLS106	IDH1	chr2	209113362	G	A	0.411	NM_005896.3	exon4	c.145C>T	p.R49C	Missense_Mutation
PLS228	IDH1	chr2	209108208	G	T	0.0242	NM_005896.3	exon6	c.641C>A	p.T214N	Missense_Mutation
PLS117	IDH1	chr2	209113112	C	T	0.1026	NM_005896.3	exon4	c.395G>A	p.R132H	Missense_Mutation
PLS117	IDH1	chr2	209108185	G	A	0.0103	NM_005896.3	exon6	c.664C>T	p.R222C	Missense_Mutation
PLS093	IDH1	chr2	209101899	G	A	0.1696	NM_005896.3	intron9	c.1155-6C>T	.	Splice_Site
PLS093	IDH1	chr2	209113333	C	A	0.116	NM_005896.3	exon4	c.174G>T	p.K58N	Missense_Mutation
PLS133	IDH1	chr2	209113112	C	T	0.3583	NM_005896.3	exon4	c.395G>A	p.R132H	Missense_Mutation
PLS133	IDH1	chr2	209113208	C	T	0.3332	NM_005896.3	exon4	c.299G>A	p.R100Q	Missense_Mutation
PLS055	IDH1	chr2	209106741	A	G	0.1295	NM_005896.3	exon7	c.827T>C	p.V276A	Missense_Mutation
PLS124	IDH1	chr2	209113208	C	T	0.4372	NM_005896.3	exon4	c.299G>A	p.R100Q	Missense_Mutation
PLS124	IDH1	chr2	209104593	G	A	0.2063	NM_005896.3	exon8	c.985C>T	p.P329S	Missense_Mutation
PLS009	IDH1	chr2	209113112	C	T	0.383	NM_005896.3	exon4	c.395G>A	p.R132H	Missense_Mutation
PLS100	IDH1	chr2	209113112	C	T	0.268	NM_005896.3	exon4	c.395G>A	p.R132H	Missense_Mutation
PLS012	IDH1	chr2	209101900	G	A	0.0457	NM_005896.3	intron9	c.1155-7C>T	.	Splice_Site
PLS105	IDH1	chr2	209113112	C	T	0.3	NM_005896.3	exon4	c.395G>A	p.R132H	Missense_Mutation
PLS021	IDH1	chr2	209116300	A	.	0.1432	NM_005896.3	intron2	c.-16-9del	.	Intron
PLS143	IDH1	chr2	209113209	G	A	0.0774	NM_005896.3	exon4	c.298C>T	p.R100*	Nonsense_Mutation
PLS223	IDH1	chr2	209106812	G	A	0.2526	NM_005896.3	exon7	c.756C>T	p.D252D	Silent
PLS041	TERT	chr5	1293860	G	A	0.1043	NM_198253.2	exon2	c.1141C>T	p.R381C	Missense_Mutation
PLS041	TERT	chr5	1253912	C	T	0.1026	NM_198253.2	exon16	c.3330G>A	p.T1110T	Silent
PLS207	TERT	chr5	1293871	C	T	0.3828	NM_198253.2	exon2	c.1130G>A	p.R377H	Missense_Mutation
PLS046	TERT	chr5	1279505	G	A	0.0811	NM_198253.2	exon5	c.2031C>T	p.G677G	Silent
PLS046	TERT	chr5	1293606	C	T	0.1173	NM_198253.2	exon2	c.1395G>A	p.V465V	Silent
PLS046	TERT	chr5	1294057	C	T	0.3435	NM_198253.2	exon2	c.944G>A	p.R315H	Missense_Mutation
PLS217	TERT	chr5	1293613	C	A	0.4338	NM_198253.2	exon2	c.1388G>T	p.G463V	Missense_Mutation
PLS217	TERT	chr5	1253871	G	T	0.0238	NM_198253.2	exon16	c.3371C>A	p.P1124H	Missense_Mutation
PLS141	TERT	chr5	1253880	G	A	0.3988	NM_198253.2	exon16	c.3362C>T	p.P1121L	Missense_Mutation
PLS082	TERT	chr5	1278854	C	T	0.0366	NM_198253.2	exon6	c.2188G>A	p.A730T	Missense_Mutation
PLS082	TERT	chr5	1254597	C	T	0.438	NM_198253.2	exon15	c.3181G>A	p.A1061T	Missense_Mutation
PLS082	TERT	chr5	1272362	G	A	0.3998	NM_198253.2	exon7	c.2320C>T	p.R774*	Nonsense_Mutation
PLS082	TERT	chr5	1271246	C	T	0.0313	NM_198253.2	exon8	c.2456G>A	p.R819H	Missense_Mutation
PLS219	TERT	chr5	1280292	G	A	0.3884	NM_198253.2	exon4	c.1931C>T	p.T644M	Missense_Mutation
PLS219	TERT	chr5	1293799	G	A	0.4047	NM_198253.2	exon2	c.1202C>T	p.A401V	Missense_Mutation
PLS218S2	TERT	chr5	1295101	G	A	0.0492	NM_198253.2	exon1	c.4C>T	p.P2S	Missense_Mutation
PLS218S2	TERT	chr5	1254510	C	T	0.2387	NM_198253.2	exon15	c.3268G>A	p.V1090M	Missense_Mutation
PLS115	TERT	chr5	1279591	G	A	0.3558	NM_198253.2	intron4	c.1951-6C>T	.	Splice_Site
PLS115	TERT	chr5	1253928	C	T	0.3661	NM_198253.2	exon16	c.3314G>A	p.R1105Q	Missense_Mutation
PLS115	TERT	chr5	1293859	C	T	0.3993	NM_198253.2	exon2	c.1142G>A	p.R381H	Missense_Mutation
PLS067	TERT	chr5	1272362	G	A	0.3924	NM_198253.2	exon7	c.2320C>T	p.R774*	Nonsense_Mutation
PLS067	TERT	chr5	1293593	G	A	0.3787	NM_198253.2	exon2	c.1408C>T	p.R470C	Missense_Mutation
PLS067	TERT	chr5	1279420	G	T	0.3787	NM_198253.2	exon5	c.2116C>A	p.L706M	Missense_Mutation
PLS067	TERT	chr5	1293592	C	T	0.3349	NM_198253.2	exon2	c.1409G>A	p.R470H	Missense_Mutation
PLS036	TERT	chr5	1279527	G	A	0.9429	NM_198253.2	exon5	c.2009C>T	p.A670V	Missense_Mutation
PLS019	TERT	chr5	1279465	G	A	0.0321	NM_198253.2	exon5	c.2071C>T	p.R691C	Missense_Mutation
PLS019	TERT	chr5	1293551	C	T	0.3694	NM_198253.2	exon2	c.1450G>A	p.E484K	Missense_Mutation
PLS019	TERT	chr5	1294126	G	A	0.1445	NM_198253.2	exon2	c.875C>T	p.T292M	Missense_Mutation
PLS063	TERT	chr5	1294198	C	T	0.023	NM_198253.2	exon2	c.803G>A	p.R268H	Missense_Mutation
PLS083	TERT	chr5	1253913	G	A	0.2158	NM_198253.2	exon16	c.3329C>T	p.T1110M	Missense_Mutation
PLS004	TERT	chr5	1293514	G	T	0.0643	NM_198253.2	exon2	c.1487C>A	p.S496Y	Missense_Mutation
PLS004	TERT	chr5	1255471	T	C	0.0312	NM_198253.2	exon14	c.3088A>G	p.T1030A	Missense_Mutation
PLS056	TERT	chr5	1264568	C	T	0.2223	NM_198253.2	exon11	c.2794G>A	p.G932S	Missense_Mutation
PLS185	TERT	chr5	1293578	G	A	0.0455	NM_198253.2	exon2	c.1423C>T	p.P475S	Missense_Mutation
PLS185	TERT	chr5	1268756	G	A	0.4232	NM_198253.2	intron8	c.2469-8C>T	.	Splice_Site
PLS185	TERT	chr5	1268756	G	A	0.453	NM_198253.2	intron8	c.2469-8C>T	.	Splice_Site
PLS185	TERT	chr5	1278817	C	T	0.3244	NM_198253.2	exon6	c.2225G>A	p.R742H	Missense_Mutation
PLS185	TERT	chr5	1294465	C	T	0.3759	NM_198253.2	exon2	c.536G>A	p.G179D	Missense_Mutation
PLS185	TERT	chr5	1294465	C	T	0.386	NM_198253.2	exon2	c.536G>A	p.G179D	Missense_Mutation
PLS185	TERT	chr5	1293578	G	A	0.0339	NM_198253.2	exon2	c.1423C>T	p.P475S	Missense_Mutation
PLS185	TERT	chr5	1278817	C	T	0.3495	NM_198253.2	exon6	c.2225G>A	p.R742H	Missense_Mutation
PLS185	TERT	chr5	1255520	G	A	0.0356	NM_198253.2	exon14	c.3039C>T	p.H1013H	Silent
PLS185	TERT	chr5	1255520	G	A	0.0343	NM_198253.2	exon14	c.3039C>T	p.H1013H	Silent
PLS163S2	TERT	chr5	1294125	C	T	0.1803	NM_198253.2	exon2	c.876G>A	p.T292T	Silent
PLS163S2	TERT	chr5	1272327	C	T	0.1102	NM_198253.2	exon7	c.2355G>A	p.P785P	Silent
PLS182	TERT	chr5	1253796	/	/	3.22	NM_198253	/	/	/	Amplification
PLS222	TERT	chr5	1294665	G	.	0.765	NM_198253.2	exon2	c.336delC	p.E113Rfs*15	Frame_Shift_Del
PLS228	TERT	chr5	1254522	G	A	0.2111	NM_198253.2	exon15	c.3256C>T	p.R1086C	Missense_Mutation
PLS117	TERT	chr5	1295020	G	A	0.0229	NM_198253.2	exon1	c.85C>T	p.R29W	Missense_Mutation
PLS093	TERT	chr5	1293551	C	T	0.3777	NM_198253.2	exon2	c.1450G>A	p.E484K	Missense_Mutation
PLS093	TERT	chr5	1268701	G	A	0.3213	NM_198253.2	exon9	c.2516C>T	p.T839M	Missense_Mutation
PLS093	TERT	chr5	1282746	C	T	0.1391	NM_198253.2	intron2	c.1574-7G>A	.	Splice_Site
PLS093	TERT	chr5	1268644	C	T	0.0383	NM_198253.2	exon9	c.2573G>A	p.R858Q	Missense_Mutation
PLS133	TERT	chr5	1282540	G	T	0.3593	NM_198253.2	intron3	c.1769+4C>A	.	Splice_Site
PLS133	TERT	chr5	1294129	C	T	0.3675	NM_198253.2	exon2	c.872G>A	p.G291D	Missense_Mutation
PLS133	TERT	chr5	1260705	T	C	0.3739	NM_198253.2	exon12	c.2854A>G	p.T952A	Missense_Mutation
PLS133	TERT	chr5	1258783	G	A	0.3478	NM_198253.2	intron12	c.2971-9C>T	.	Intron
PLS196	TERT	chr5	1279527	G	A	0.4235	NM_198253.2	exon5	c.2009C>T	p.A670V	Missense_Mutation
PLS196	TERT	chr5	1294277	C	T	0.2024	NM_198253.2	exon2	c.724G>A	p.A242T	Missense_Mutation
PLS124	TERT	chr5	1294576	C	T	0.0189	NM_198253.2	exon2	c.425G>A	p.R142H	Missense_Mutation
PLS124	TERT	chr5	1294352	G	A	0.5841	NM_198253.2	exon2	c.649C>T	p.P217S	Missense_Mutation
PLS124	TERT	chr5	1282603	C	A	0.2872	NM_198253.2	exon3	c.1710G>T	p.K570N	Missense_Mutation
PLS143	TERT	chr5	1293703	C	T	0.3501	NM_198253.2	exon2	c.1298G>A	p.G433D	Missense_Mutation
PLS143	TERT	chr5	1272362	G	A	0.3497	NM_198253.2	exon7	c.2320C>T	p.R774*	Nonsense_Mutation
PLS143	TERT	chr5	1255459	G	A	0.1995	NM_198253.2	exon14	c.3100C>T	p.R1034C	Missense_Mutation
PLS041	BRCA2	chr13	32912807	G	A	0.166	NM_000059.3	exon11	c.4315G>A	p.A1439T	Missense_Mutation
PLS041	BRCA2	chr13	32914336	T	C	0.1429	NM_000059.3	exon11	c.5844T>C	p.C1948C	Silent
PLS041	BRCA2	chr13	32915017	G	A	0.2105	NM_000059.3	exon11	c.6525G>A	p.E2175E	Silent
PLS041	BRCA2	chr13	32893340	C	T	0.056	NM_000059.3	exon3	c.194C>T	p.P65L	Missense_Mutation
PLS041	BRCA2	chr13	32968952	G	A	0.049	NM_000059.3	exon25	c.9383G>A	p.R3128Q	Missense_Mutation
PLS086	BRCA2	chr13	32905116	G	A	0.218	NM_000059.3	exon9	c.742G>A	p.A248T	Missense_Mutation
PLS046	BRCA2	chr13	32907485	G	A	0.1679	NM_000059.3	exon10	c.1870G>A	p.A624T	Missense_Mutation
PLS046	BRCA2	chr13	32907432	C	T	0.4404	NM_000059.3	exon10	c.1817C>T	p.P606L	Missense_Mutation
PLS046	BRCA2	chr13	32954261	G	A	0.4479	NM_000059.3	exon24	c.9235G>A	p.V3079I	Missense_Mutation
PLS046	BRCA2	chr13	32953498	G	T	0.4376	NM_000059.3	exon22	c.8799G>T	p.R2933S	Missense_Mutation
PLS046	BRCA2	chr13	32911516	C	T	0.4059	NM_000059.3	exon11	c.3024C>T	p.S1008S	Silent
PLS046	BRCA2	chr13	32912426	A	C	0.4602	NM_000059.3	exon11	c.3934A>C	p.N1312H	Missense_Mutation
PLS046	BRCA2	chr13	32906510	G	A	0.4604	NM_000059.3	exon10	c.895G>A	p.V299I	Missense_Mutation
PLS046	BRCA2	chr13	32906614	C	T	0.4501	NM_000059.3	exon10	c.999C>T	p.F333F	Silent
PLS014	BRCA2	chr13	32954279	.	A	0.0353	NM_000059.3	exon24	c.9253dup	p.T3085Nfs*26	Frame_Shift_Ins
PLS217	BRCA2	chr13	32907428	.	A	0.2342	NM_000059.3	exon10	c.1813dup	p.I605Nfs*11	Frame_Shift_Ins
PLS082	BRCA2	chr13	32911692	C	A	0.4248	NM_000059.3	exon11	c.3200C>A	p.T1067N	Missense_Mutation
PLS082	BRCA2	chr13	32913207	C	T	0.0213	NM_000059.3	exon11	c.4715C>T	p.A1572V	Missense_Mutation
PLS082	BRCA2	chr13	32915139	C	T	0.4383	NM_000059.3	exon11	c.6647C>T	p.S2216F	Missense_Mutation
PLS082	BRCA2	chr13	32944606	C	T	0.0785	NM_000059.3	exon19	c.8399C>T	p.P2800L	Missense_Mutation
PLS218S2	BRCA2	chr13	32914653	C	T	0.044	NM_000059.3	exon11	c.6161C>T	p.A2054V	Missense_Mutation
PLS067	BRCA2	chr13	32910615	C	A	0.0433	NM_000059.3	exon11	c.2123C>A	p.S708Y	Missense_Mutation
PLS067	BRCA2	chr13	32911787	T	C	0.023	NM_000059.3	exon11	c.3295T>C	p.S1099P	Missense_Mutation
PLS067	BRCA2	chr13	32972303	C	A	0.378	NM_000059.3	exon27	c.9653C>A	p.S3218Y	Missense_Mutation
PLS036	BRCA2	chr13	32912874	C	T	0.0192	NM_000059.3	exon11	c.4382C>T	p.S1461F	Missense_Mutation
PLS036	BRCA2	chr13	32907126	C	T	0.0224	NM_000059.3	exon10	c.1511C>T	p.S504F	Missense_Mutation
PLS036	BRCA2	chr13	32910738	G	A	0.0305	NM_000059.3	exon11	c.2246G>A	p.S749N	Missense_Mutation
PLS036	BRCA2	chr13	32915060	G	A	0.0279	NM_000059.3	exon11	c.6568G>A	p.V2190I	Missense_Mutation
PLS028	BRCA2	chr13	32954279	.	A	0.1997	NM_000059.3	exon24	c.9253dup	p.T3085Nfs*26	Frame_Shift_Ins
PLS004	BRCA2	chr13	32953639	.	A	0.0456	NM_000059.3	exon22	c.8940dup	p.E2981Rfs*37	Frame_Shift_Ins
PLS004	BRCA2	chr13	32972404	T	A	0.1315	NM_000059.3	exon27	c.9754T>A	p.S3252T	Missense_Mutation
PLS227	BRCA2	chr13	32971137	C	T	0.0933	NM_000059.3	exon26	c.9604C>T	p.P3202S	Missense_Mutation
PLS185	BRCA2	chr13	32915317	G	A	0.4501	NM_000059.3	exon11	c.6825G>A	p.E2275E	Silent
PLS185	BRCA2	chr13	32910731	G	A	0.0399	NM_000059.3	exon11	c.2239G>A	p.E747K	Missense_Mutation
PLS185	BRCA2	chr13	32913981	C	T	0.0416	NM_000059.3	exon11	c.5489C>T	p.S1830F	Missense_Mutation
PLS185	BRCA2	chr13	32913981	C	T	0.0493	NM_000059.3	exon11	c.5489C>T	p.S1830F	Missense_Mutation
PLS185	BRCA2	chr13	32910615	C	A	0.0433	NM_000059.3	exon11	c.2123C>A	p.S708Y	Missense_Mutation
PLS185	BRCA2	chr13	32915317	G	A	0.4471	NM_000059.3	exon11	c.6825G>A	p.E2275E	Silent
PLS185	BRCA2	chr13	32911042	A	G	0.3962	NM_000059.3	exon11	c.2550A>G	p.Q850Q	Silent
PLS185	BRCA2	chr13	32907541	T	G	0.129	NM_000059.3	intron10	c.1909+17T>G	.	Intron
PLS185	BRCA2	chr13	32907541	T	G	0.1355	NM_000059.3	intron10	c.1909+17T>G	.	Intron
PLS185	BRCA2	chr13	32910615	C	A	0.0378	NM_000059.3	exon11	c.2123C>A	p.S708Y	Missense_Mutation
PLS185	BRCA2	chr13	32930583	A	G	0.0298	NM_000059.3	exon15	c.7454A>G	p.Q2485R	Missense_Mutation
PLS185	BRCA2	chr13	32930583	A	G	0.0331	NM_000059.3	exon15	c.7454A>G	p.Q2485R	Missense_Mutation
PLS185	BRCA2	chr13	32911042	A	G	0.397	NM_000059.3	exon11	c.2550A>G	p.Q850Q	Silent
PLS185	BRCA2	chr13	32910731	G	A	0.0331	NM_000059.3	exon11	c.2239G>A	p.E747K	Missense_Mutation
PLS174	BRCA2	chr13	32915184	C	T	0.4166	NM_000059.3	exon11	c.6692C>T	p.A2231V	Missense_Mutation
PLS106	BRCA2	chr13	32911521	G	T	0.2432	NM_000059.3	exon11	c.3029G>T	p.R1010I	Missense_Mutation
PLS106	BRCA2	chr13	32900400	A	G	0.0597	NM_000059.3	exon6	c.497A>G	p.H166R	Missense_Mutation
PLS106	BRCA2	chr13	32914707	C	A	0.047	NM_000059.3	exon11	c.6215C>A	p.S2072Y	Missense_Mutation
PLS228	BRCA2	chr13	32915254	.	T	0.4032	NM_000059.3	exon11	c.6762dup	p.T2255Yfs*6	Frame_Shift_Ins
PLS228	BRCA2	chr13	32910930	T	G	0.1253	NM_000059.3	exon11	c.2438T>G	p.I813S	Missense_Mutation
[truncated: 1,553 more rows]

## Sheet: Figure 3B
Figure 3B
patient_number	gene	chr	pos	ref	alt	frequency/copy_number	transcript	exon_number	hgvs_c	hgvs_p	variant_classification
PLS077	MUC16	chr19	9011474	G	A	0.2795	NM_024690.2	exon36	c.38759C>T	p.A12920V	Missense_Mutation
PLS077	MUC16	chr19	9083943	C	T	0.2592	NM_024690.2	exon1	c.7872G>A	p.T2624T	Silent
PLS144	MUC16	chr19	9069956	A	G	0.2124	NM_024690.2	exon3	c.17490T>C	p.P5830P	Silent
PLS144	MUC16	chr19	9089751	T	C	0.1073	NM_024690.2	exon1	c.2064A>G	p.S688S	Silent
PLS144	MUC16	chr19	9082896	A	G	0.0995	NM_024690.2	exon1	c.8919T>C	p.H2973H	Silent
PLS144	MUC16	chr19	9082929	A	G	0.1159	NM_024690.2	exon1	c.8886T>C	p.P2962P	Silent
PLS144	MUC16	chr19	9076991	C	T	0.2004	NM_024690.2	exon3	c.10455G>A	p.A3485A	Silent
PLS144	MUC16	chr19	9073211	G	T	0.1112	NM_024690.2	exon3	c.14235C>A	p.P4745P	Silent
PLS225	MUC16	chr19	9082740	A	C	0.239	NM_024690.2	exon1	c.9075T>G	p.S3025S	Silent
PLS225	MUC16	chr19	9020072	G	T	0.1794	NM_024690.2	exon21	c.37423C>A	p.R12475R	Silent
PLS225	MUC16	chr19	9020055	C	A	0.1764	NM_024690.2	exon21	c.37440G>T	p.L12480L	Silent
PLS201	MUC16	chr19	9048410	G	A	0.1285	NM_024690.2	exon5	c.33221C>T	p.A11074V	Missense_Mutation
PLS201	MUC16	chr19	9085157	G	T	0.0652	NM_024690.2	exon1	c.6658C>A	p.P2220T	Missense_Mutation
PLS024	MUC16	chr19	9075126	G	A	0.3156	NM_024690.2	exon3	c.12320C>T	p.A4107V	Missense_Mutation
PLS024	MUC16	chr19	9089291	T	C	0.3309	NM_024690.2	exon1	c.2524A>G	p.S842G	Missense_Mutation
PLS062	MUC16	chr19	9071894	T	C	0.2052	NM_024690.2	exon3	c.15552A>G	p.P5184P	Silent
PLS062	MUC16	chr19	9090441	A	T	0.1924	NM_024690.2	exon1	c.1374T>A	p.T458T	Silent
PLS062	MUC16	chr19	9059446	G	T	0.2095	NM_024690.2	exon3	c.28000C>A	p.P9334T	Missense_Mutation
PLS062	MUC16	chr19	9016675	G	.	0.4582	NM_024690.2	exon28	c.38062delC	p.L12688Sfs*23	Frame_Shift_Del
PLS062	MUC16	chr19	9085513	G	T	0.2085	NM_024690.2	exon1	c.6302C>A	p.A2101D	Missense_Mutation
PLS062	MUC16	chr19	9050178	C	T	0.2167	NM_024690.2	exon5	c.31453G>A	p.A10485T	Missense_Mutation
PLS062	MUC16	chr19	9062314	C	T	0.2051	NM_024690.2	exon3	c.25132G>A	p.A8378T	Missense_Mutation
PLS062	MUC16	chr19	9070911	G	T	0.0431	NM_024690.2	exon3	c.16535C>A	p.P5512H	Missense_Mutation
PLS062	MUC16	chr19	9090101	G	T	0.2078	NM_024690.2	exon1	c.1714C>A	p.L572M	Missense_Mutation
PLS062	MUC16	chr19	9057082	T	C	0.1799	NM_024690.2	exon3	c.30364A>G	p.I10122V	Missense_Mutation
PLS149	MUC16	chr19	8999555	C	A	0.1849	NM_024690.2	exon56	c.40620G>T	p.K13540N	Missense_Mutation
PLS149	MUC16	chr19	9087375	A	G	0.039	NM_024690.2	exon1	c.4440T>C	p.S1480S	Silent
PLS149	MUC16	chr19	9038113	G	T	0.0257	NM_024690.2	exon8	c.36163C>A	p.P12055T	Missense_Mutation
PLS149	MUC16	chr19	9087679	G	A	0.1918	NM_024690.2	exon1	c.4136C>T	p.P1379L	Missense_Mutation
PLS149	MUC16	chr19	9070355	T	C	0.0447	NM_024690.2	exon3	c.17091A>G	p.R5697R	Silent
PLS149	MUC16	chr19	9049726	G	A	0.0184	NM_024690.2	exon5	c.31905C>T	p.D10635D	Silent
PLS029	MUC16	chr19	9048311	G	T	0.1343	NM_024690.2	exon5	c.33320C>A	p.A11107E	Missense_Mutation
PLS029	MUC16	chr19	9072451	G	.	0.1632	NM_024690.2	exon3	c.14995delC	p.Q4999Rfs*8	Frame_Shift_Del
PLS029	MUC16	chr19	9063027	G	T	0.1633	NM_024690.2	exon3	c.24419C>A	p.T8140N	Missense_Mutation
PLS029	MUC16	chr19	9018486	C	T	0.1391	NM_024690.2	exon24	c.37688G>A	p.R12563H	Missense_Mutation
PLS029	MUC16	chr19	9074866	A	G	0.0915	NM_024690.2	exon3	c.12580T>C	p.L4194L	Silent
PLS035	MUC16	chr19	9084765	T	C	0.2105	NM_024690.2	exon1	c.7050A>G	p.K2350K	Silent
PLS035	MUC16	chr19	9074964	G	A	0.0102	NM_024690.2	exon3	c.12482C>T	p.S4161F	Missense_Mutation
PLS035	MUC16	chr19	9091082	T	C	0.211	NM_024690.2	exon1	c.733A>G	p.T245A	Missense_Mutation
PLS122	MUC16	chr19	9033252	C	A	0.0374	NM_024690.2	exon10	c.36374G>T	p.G12125V	Missense_Mutation
PLS122	MUC16	chr19	9061633	A	G	0.2621	NM_024690.2	exon3	c.25813T>C	p.L8605L	Silent
PLS122	MUC16	chr19	9046026	G	T	0.2722	NM_024690.2	exon5	c.35605C>A	p.L11869I	Missense_Mutation
PLS122	MUC16	chr19	9086493	G	A	0.3229	NM_024690.2	exon1	c.5322C>T	p.T1774T	Silent
PLS122	MUC16	chr19	9064246	T	C	0.0457	NM_024690.2	exon3	c.23200A>G	p.T7734A	Missense_Mutation
PLS122	MUC16	chr19	9067493	T	C	0.1338	NM_024690.2	exon3	c.19953A>G	p.S6651S	Silent
PLS122	MUC16	chr19	9062314	C	T	0.0261	NM_024690.2	exon3	c.25132G>A	p.A8378T	Missense_Mutation
PLS122	MUC16	chr19	9012765	A	G	0.0317	NM_024690.2	intron34	c.38670+9T>C	.	Intron
PLS122	MUC16	chr19	9065135	C	T	0.0216	NM_024690.2	exon3	c.22311G>A	p.L7437L	Silent
PLS122	MUC16	chr19	9077103	T	C	0.0294	NM_024690.2	exon3	c.10343A>G	p.N3448S	Missense_Mutation
PLS034	MUC16	chr19	9064763	A	G	0.3252	NM_024690.2	exon3	c.22683T>C	p.T7561T	Silent
PLS034	MUC16	chr19	9074436	G	A	0.2778	NM_024690.2	exon3	c.13010C>T	p.T4337I	Missense_Mutation
PLS034	MUC16	chr19	8973574	G	A	0.2532	NM_024690.2	exon77	c.42742C>T	p.R14248C	Missense_Mutation
PLS203	MUC16	chr19	9071599	T	C	0.2644	NM_024690.2	exon3	c.15847A>G	p.T5283A	Missense_Mutation
PLS203	MUC16	chr19	9057660	G	A	0.1238	NM_024690.2	exon3	c.29786C>T	p.T9929M	Missense_Mutation
PLS132	MUC16	chr19	9026197	C	A	0.0076	NM_024690.2	exon14	c.36789G>T	p.Q12263H	Missense_Mutation
PLS132	MUC16	chr19	9063702	G	A	0.0085	NM_024690.2	exon3	c.23744C>T	p.T7915I	Missense_Mutation
PLS186	MUC16	chr19	8995977	C	T	0.0109	NM_024690.2	exon62	c.41264G>A	p.R13755Q	Missense_Mutation
PLS186	MUC16	chr19	9057350	T	C	0.0068	NM_024690.2	exon3	c.30096A>G	p.S10032S	Silent
PLS186	MUC16	chr19	9088325	T	C	0.0072	NM_024690.2	exon1	c.3490A>G	p.K1164E	Missense_Mutation
PLS186	MUC16	chr19	9086981	C	T	0.0074	NM_024690.2	exon1	c.4834G>A	p.D1612N	Missense_Mutation
PLS078	MUC16	chr19	9049102	G	A	0.0662	NM_024690.2	exon5	c.32529C>T	p.F10843F	Silent
PLS176	MUC16	chr19	9049778	A	.	0.2468	NM_024690.2	exon5	c.31853del	p.F10618Sfs*5	Frame_Shift_Del
PLS116	MUC16	chr19	9090722	G	A	0.088	NM_024690.2	exon1	c.1093C>T	p.L365F	Missense_Mutation
PLS116	MUC16	chr19	9086807	T	G	0.0506	NM_024690.2	exon1	c.5008A>C	p.S1670R	Missense_Mutation
PLS116	MUC16	chr19	9000513	G	A	0.0504	NM_024690.2	exon54	c.40471C>T	p.R13491W	Missense_Mutation
PLS116	MUC16	chr19	9065583	C	A	0.0779	NM_024690.2	exon3	c.21863G>T	p.R7288I	Missense_Mutation
PLS116	MUC16	chr19	9071203	C	T	0.0699	NM_024690.2	exon3	c.16243G>A	p.A5415T	Missense_Mutation
PLS049	MUC16	chr19	9059377	G	.	0.3489	NM_024690.2	exon3	c.28069del	p.L9357Sfs*52	Frame_Shift_Del
PLS049	MUC16	chr19	8959691	G	A	0.3502	NM_024690.2	exon84	c.43441C>T	p.R14481W	Missense_Mutation
PLS197	MUC16	chr19	9070331	C	T	0.2148	NM_024690.2	exon3	c.17115G>A	p.A5705A	Silent
PLS197	MUC16	chr19	9073209	G	T	0.0951	NM_024690.2	exon3	c.14237C>A	p.S4746Y	Missense_Mutation
PLS197	MUC16	chr19	9046434	T	C	0.0424	NM_024690.2	exon5	c.35197A>G	p.T11733A	Missense_Mutation
PLS197	MUC16	chr19	9067913	G	T	0.126	NM_024690.2	exon3	c.19533C>A	p.S6511S	Silent
PLS179	MUC16	chr19	9089312	G	C	0.0401	NM_024690.2	exon1	c.2503C>G	p.P835A	Missense_Mutation
PLS179	MUC16	chr19	9067767	G	A	0.0328	NM_024690.2	exon3	c.19679C>T	p.A6560V	Missense_Mutation
PLS179	MUC16	chr19	9017486	T	G	0.0466	NM_024690.2	exon26	c.37838A>C	p.D12613A	Missense_Mutation
PLS179	MUC16	chr19	9001906	A	G	0.0503	NM_024690.2	intron52	c.40352-10T>C	.	Intron
PLS162	MUC16	chr19	9048824	G	A	0.202	NM_024690.2	exon5	c.32807C>T	p.S10936F	Missense_Mutation
PLS162	MUC16	chr19	9083614	G	T	0.1963	NM_024690.2	exon1	c.8201C>A	p.A2734D	Missense_Mutation
PLS162	MUC16	chr19	9059699	.	T	0.1848	NM_024690.2	exon3	c.27746dup	p.A9250Gfs*25	Frame_Shift_Ins
PLS162	MUC16	chr19	9057751	A	G	0.2218	NM_024690.2	exon3	c.29695T>C	p.Y9899H	Missense_Mutation
PLS162	MUC16	chr19	8976623	C	A	0.2069	NM_024690.2	exon74	c.42353G>T	p.S14118I	Missense_Mutation
PLS162	MUC16	chr19	9059473	C	A	0.1515	NM_024690.2	exon3	c.27973G>T	p.A9325S	Missense_Mutation
PLS218S1	MUC16	chr19	8979213	G	A	0.3971	NM_024690.2	intron71	c.42154+4C>T	.	Splice_Site
PLS211	MUC16	chr19	9058807	A	G	0.1346	NM_024690.2	exon3	c.28639T>C	p.S9547P	Missense_Mutation
PLS211	MUC16	chr19	9086734	C	A	0.133	NM_024690.2	exon1	c.5081G>T	p.S1694I	Missense_Mutation
PLS211	MUC16	chr19	9054299	T	C	0.1884	NM_024690.2	exon4	c.31323A>G	p.A10441A	Silent
PLS211	MUC16	chr19	9049922	G	A	0.1858	NM_024690.2	exon5	c.31709C>T	p.S10570L	Missense_Mutation
PLS211	MUC16	chr19	9071052	G	A	0.122	NM_024690.2	exon3	c.16394C>T	p.S5465F	Missense_Mutation
PLS211	MUC16	chr19	9091756	C	A	0.1188	NM_024690.2	exon1	c.59G>T	p.G20V	Missense_Mutation
PLS211	MUC16	chr19	9063275	T	G	0.1458	NM_024690.2	exon3	c.24171A>C	p.T8057T	Silent
PLS211	MUC16	chr19	9090371	C	A	0.1345	NM_024690.2	exon1	c.1444G>T	p.E482*	Nonsense_Mutation
PLS211	MUC16	chr19	9063159	G	A	0.1253	NM_024690.2	exon3	c.24287C>T	p.T8096M	Missense_Mutation
PLS211	MUC16	chr19	9086906	C	A	0.1253	NM_024690.2	exon1	c.4909G>T	p.G1637W	Missense_Mutation
PLS095	MUC16	chr19	9065691	C	T	0.0725	NM_024690.2	exon3	c.21755G>A	p.G7252D	Missense_Mutation
PLS095	MUC16	chr19	9077278	T	.	0.1167	NM_024690.2	exon3	c.10168del	p.T3390Pfs*5	Frame_Shift_Del
PLS095	MUC16	chr19	8996375	T	C	0.0807	NM_024690.2	exon61	c.41197A>G	p.N13733D	Missense_Mutation
PLS095	MUC16	chr19	9065197	A	G	0.0821	NM_024690.2	exon3	c.22249T>C	p.S7417P	Missense_Mutation
PLS140	MUC16	chr19	9047005	C	T	0.1336	NM_024690.2	exon5	c.34626G>A	p.M11542I	Missense_Mutation
PLS183	MUC16	chr19	9014187	A	C	0.3043	NM_024690.2	exon32	c.38461T>G	p.S12821A	Missense_Mutation
PLS183	MUC16	chr19	8976824	A	G	0.2655	NM_024690.2	exon73	c.42242T>C	p.F14081S	Missense_Mutation
PLS183	MUC16	chr19	9076633	T	C	0.3279	NM_024690.2	exon3	c.10813A>G	p.R3605G	Missense_Mutation
PLS121	MUC16	chr19	9071382	G	T	0.3802	NM_024690.2	exon3	c.16064C>A	p.P5355Q	Missense_Mutation
PLS121	MUC16	chr19	9059377	G	A	0.4084	NM_024690.2	exon3	c.28069C>T	p.L9357F	Missense_Mutation
PLS044	MUC16	chr19	9076665	A	T	0.0923	NM_024690.2	exon3	c.10781T>A	p.V3594D	Missense_Mutation
PLS224	MUC16	chr19	9059307	C	T	0.049	NM_024690.2	exon3	c.28139G>A	p.G9380D	Missense_Mutation
PLS224	MUC16	chr19	9071924	G	A	0.0197	NM_024690.2	exon3	c.15522C>T	p.S5174S	Silent
PLS224	MUC16	chr19	9073561	C	.	0.1448	NM_024690.2	exon3	c.13885del	p.A4629Lfs*33	Frame_Shift_Del
PLS224	MUC16	chr19	9028373	G	A	0.0397	NM_024690.2	exon11	c.36419C>T	p.T12140M	Missense_Mutation
PLS224	MUC16	chr19	9014551	T	C	0.035	NM_024690.2	exon31	c.38424A>G	p.R12808R	Silent
PLS224	MUC16	chr19	9084216	T	C	0.0361	NM_024690.2	exon1	c.7599A>G	p.A2533A	Silent
PLS224	MUC16	chr19	9068530	C	T	0.0207	NM_024690.2	exon3	c.18916G>A	p.V6306M	Missense_Mutation
PLS224	MUC16	chr19	8982158	G	A	0.0922	NM_024690.2	exon70	c.42117C>T	p.N14039N	Silent
PLS224	MUC16	chr19	9066259	T	C	0.0166	NM_024690.2	exon3	c.21187A>G	p.T7063A	Missense_Mutation
PLS224	MUC16	chr19	9064310	G	.	0.1574	NM_024690.2	exon3	c.23136del	p.S7713Lfs*5	Frame_Shift_Del
PLS224	MUC16	chr19	9024994	C	T	0.0423	NM_024690.2	exon16	c.36868G>A	p.E12290K	Missense_Mutation
PLS220	MUC16	chr19	9049340	G	A	0.1951	NM_024690.2	exon5	c.32291C>T	p.T10764M	Missense_Mutation
PLS220	MUC16	chr19	9089841	C	T	0.1896	NM_024690.2	exon1	c.1974G>A	p.T658T	Silent
PLS161	MUC16	chr19	9068088	C	A	0.1554	NM_024690.2	exon3	c.19358G>T	p.R6453M	Missense_Mutation
PLS161	MUC16	chr19	9060954	G	A	0.1548	NM_024690.2	exon3	c.26492C>T	p.P8831L	Missense_Mutation
PLS161	MUC16	chr19	9075527	C	T	0.1917	NM_024690.2	exon3	c.11919G>A	p.A3973A	Silent
PLS161	MUC16	chr19	9077183	C	A	0.1528	NM_024690.2	exon3	c.10263G>T	p.E3421D	Missense_Mutation
PLS161	MUC16	chr19	9074249	C	A	0.1636	NM_024690.2	exon3	c.13197G>T	p.Q4399H	Missense_Mutation
PLS161	MUC16	chr19	9048994	G	A	0.1857	NM_024690.2	exon5	c.32637C>T	p.T10879T	Silent
PLS161	MUC16	chr19	9087254	G	T	0.1839	NM_024690.2	exon1	c.4561C>A	p.L1521I	Missense_Mutation
PLS161	MUC16	chr19	9075012	G	A	0.1778	NM_024690.2	exon3	c.12434C>T	p.T4145I	Missense_Mutation
PLS161	MUC16	chr19	9077470	C	A	0.0614	NM_024690.2	exon3	c.9976G>T	p.G3326W	Missense_Mutation
PLS161	MUC16	chr19	9065042	C	T	0.2076	NM_024690.2	exon3	c.22404G>A	p.T7468T	Silent
PLS002	MUC16	chr19	9071203	C	T	0.2104	NM_024690.2	exon3	c.16243G>A	p.A5415T	Missense_Mutation
PLS002	MUC16	chr19	9085362	A	C	0.2116	NM_024690.2	exon1	c.6453T>G	p.T2151T	Silent
PLS064	MUC16	chr19	9006693	A	G	0.3166	NM_024690.2	exon44	c.39555T>C	p.G13185G	Silent
PLS064	MUC16	chr19	9056936	C	T	0.0379	NM_024690.2	exon3	c.30510G>A	p.R10170R	Silent
PLS064	MUC16	chr19	9070806	A	G	0.3181	NM_024690.2	exon3	c.16640T>C	p.M5547T	Missense_Mutation
PLS064	MUC16	chr19	9069277	T	C	0.0208	NM_024690.2	exon3	c.18169A>G	p.T6057A	Missense_Mutation
PLS173	MUC16	chr19	9085435	G	A	0.045	NM_024690.2	exon1	c.6380C>T	p.S2127L	Missense_Mutation
PLS123	MUC16	chr19	9064591	T	.	0.1333	NM_024690.2	exon3	c.22855del	p.M7619*	Nonsense_Mutation
PLS123	MUC16	chr19	9054292	C	T	0.1416	NM_024690.2	exon4	c.31330G>A	p.G10444S	Missense_Mutation
PLS123	MUC16	chr19	9064310	G	.	0.1933	NM_024690.2	exon3	c.23136del	p.S7713Lfs*5	Frame_Shift_Del
PLS123	MUC16	chr19	8969435	.	A	0.144	NM_024690.2	intron78	c.42917-9dup	.	Intron
PLS123	MUC16	chr19	9046393	C	T	0.0364	NM_024690.2	exon5	c.35238G>A	p.Q11746Q	Silent
PLS123	MUC16	chr19	9033663	G	A	0.1594	NM_024690.2	exon9	c.36274C>T	p.R12092W	Missense_Mutation
PLS154	MUC16	chr19	9061675	T	C	0.5919	NM_024690.2	exon3	c.25771A>G	p.T8591A	Missense_Mutation
PLS154	MUC16	chr19	9068300	G	A	0.5859	NM_024690.2	exon3	c.19146C>T	p.D6382D	Silent
PLS194	MUC16	chr19	9046307	C	T	0.0322	NM_024690.2	exon5	c.35324G>A	p.S11775N	Missense_Mutation
PLS194	MUC16	chr19	9082394	G	A	0.1112	NM_024690.2	exon1	c.9421C>T	p.P3141S	Missense_Mutation
PLS038	MUC16	chr19	9086727	T	C	0.1412	NM_024690.2	exon1	c.5088A>G	p.S1696S	Silent
PLS038	MUC16	chr19	8994143	T	C	0.0533	NM_024690.2	exon65	c.41542A>G	p.R13848G	Missense_Mutation
PLS038	MUC16	chr19	9060375	T	C	0.1761	NM_024690.2	exon3	c.27071A>G	p.Y9024C	Missense_Mutation
PLS038	MUC16	chr19	9018428	G	A	0.1385	NM_024690.2	intron24	c.37737+9C>T	.	Intron
PLS038	MUC16	chr19	8976418	C	A	0.0219	NM_024690.2	exon75	c.42410G>T	p.G14137V	Missense_Mutation
PLS022	MUC16	chr19	9005559	C	T	0.2436	NM_024690.2	exon46	c.39847G>A	p.G13283S	Missense_Mutation
PLS022	MUC16	chr19	9064310	G	.	0.2771	NM_024690.2	exon3	c.23136del	p.S7713Lfs*5	Frame_Shift_Del
PLS022	MUC16	chr19	9083654	G	A	0.2738	NM_024690.2	exon1	c.8161C>T	p.P2721S	Missense_Mutation
PLS073	MUC16	chr19	9062999	G	A	0.0318	NM_024690.2	exon3	c.24447C>T	p.A8149A	Silent
PLS030	MUC16	chr19	9083902	G	T	0.3196	NM_024690.2	exon1	c.7913C>A	p.A2638D	Missense_Mutation
PLS030	MUC16	chr19	9047868	C	T	0.1747	NM_024690.2	exon5	c.33763G>A	p.V11255I	Missense_Mutation
PLS037	MUC16	chr19	9011358	G	A	0.0256	NM_024690.2	exon36	c.38875C>T	p.P12959S	Missense_Mutation
PLS037	MUC16	chr19	9024817	G	A	0.1986	NM_024690.2	intron16	c.37036+9C>T	.	Intron
PLS037	MUC16	chr19	9002602	C	T	0.1919	NM_024690.2	exon51	c.40214G>A	p.G13405E	Missense_Mutation
PLS054	MUC16	chr19	9075692	C	T	0.2372	NM_024690.2	exon3	c.11754G>A	p.T3918T	Silent
PLS054	MUC16	chr19	8987095	C	T	0.0251	NM_024690.2	exon69	c.41895G>A	p.Q13965Q	Silent
PLS175	MUC16	chr19	9056888	T	C	0.1611	NM_024690.2	exon3	c.30558A>G	p.T10186T	Silent
PLS175	MUC16	chr19	8969436	A	.	0.2709	NM_024690.2	intron78	c.42917-9del	.	Intron
PLS193	MUC16	chr19	9065925	G	A	0.12	NM_024690.2	exon3	c.21521C>T	p.A7174V	Missense_Mutation
PLS193	MUC16	chr19	9075436	T	C	0.0655	NM_024690.2	exon3	c.12010A>G	p.R4004G	Missense_Mutation
PLS193	MUC16	chr19	9072043	G	A	0.122	NM_024690.2	exon3	c.15403C>T	p.H5135Y	Missense_Mutation
PLS193	MUC16	chr19	9069125	C	A	0.1391	NM_024690.2	exon3	c.18321G>T	p.E6107D	Missense_Mutation
PLS193	MUC16	chr19	9011404	C	T	0.1376	NM_024690.2	exon36	c.38829G>A	p.L12943L	Silent
PLS131	MUC16	chr19	8959653	G	A	0.0509	NM_024690.2	exon84	c.43479C>T	p.C14493C	Silent
PLS131	MUC16	chr19	9062572	C	T	0.3341	NM_024690.2	exon3	c.24874G>A	p.A8292T	Missense_Mutation
PLS131	MUC16	chr19	9066845	T	C	0.0204	NM_024690.2	exon3	c.20601A>G	p.I6867M	Missense_Mutation
PLS127	MUC16	chr19	9063500	T	C	0.2861	NM_024690.2	exon3	c.23946A>G	p.S7982S	Silent
PLS127	MUC16	chr19	9011449	G	A	0.0258	NM_024690.2	exon36	c.38784C>T	p.S12928S	Silent
PLS127	MUC16	chr19	9068980	C	T	0.2376	NM_024690.2	exon3	c.18466G>A	p.A6156T	Missense_Mutation
PLS127	MUC16	chr19	9085166	T	A	0.2387	NM_024690.2	exon1	c.6649A>T	p.T2217S	Missense_Mutation
PLS127	MUC16	chr19	9090285	A	T	0.2383	NM_024690.2	exon1	c.1530T>A	p.T510T	Silent
PLS127	MUC16	chr19	9056692	T	C	0.0545	NM_024690.2	exon3	c.30754A>G	p.T10252A	Missense_Mutation
PLS147	MUC16	chr19	9006731	A	C	0.2468	NM_024690.2	exon44	c.39517T>G	p.F13173V	Missense_Mutation
PLS147	MUC16	chr19	9091771	C	T	0.2628	NM_024690.2	exon1	c.44G>A	p.R15H	Missense_Mutation
PLS147	MUC16	chr19	9085293	T	C	0.2841	NM_024690.2	exon1	c.6522A>G	p.S2174S	Silent
PLS147	MUC16	chr19	9083107	T	C	0.0254	NM_024690.2	exon1	c.8708A>G	p.K2903R	Missense_Mutation
PLS189	MUC16	chr19	8969435	.	A	0.1466	NM_024690.2	intron78	c.42917-9dup	.	Intron
PLS152	MUC16	chr19	9070079	C	T	0.0441	NM_024690.2	exon3	c.17367G>A	p.T5789T	Silent
PLS152	MUC16	chr19	9074937	G	A	0.0499	NM_024690.2	exon3	c.12509C>T	p.S4170L	Missense_Mutation
PLS080S2	MUC16	chr19	9069384	G	T	0.0351	NM_024690.2	exon3	c.18062C>A	p.S6021Y	Missense_Mutation
PLS032	MUC16	chr19	9024994	C	T	0.0348	NM_024690.2	exon16	c.36868G>A	p.E12290K	Missense_Mutation
PLS032	MUC16	chr19	9083124	G	A	0.0382	NM_024690.2	exon1	c.8691C>T	p.V2897V	Silent
PLS032	MUC16	chr19	9003645	G	A	0.0225	NM_024690.2	exon49	c.39995C>T	p.T13332I	Missense_Mutation
PLS032	MUC16	chr19	9063269	G	A	0.2221	NM_024690.2	exon3	c.24177C>T	p.T8059T	Silent
PLS040	MUC16	chr19	9060497	T	C	0.0485	NM_024690.2	exon3	c.26949A>G	p.I8983M	Missense_Mutation
PLS085	MUC16	chr19	9082679	.	G	0.1653	NM_024690.2	exon1	c.9135dup	p.T3046Hfs*48	Frame_Shift_Ins
PLS085	MUC16	chr19	9089273	T	.	0.1837	NM_024690.2	exon1	c.2542del	p.T848Pfs*37	Frame_Shift_Del
PLS085	MUC16	chr19	9083008	T	.	0.125	NM_024690.2	exon1	c.8807del	p.N2936Tfs*6	Frame_Shift_Del
PLS085	MUC16	chr19	9068635	G	A	0.1352	NM_024690.2	exon3	c.18811C>T	p.P6271S	Missense_Mutation
PLS085	MUC16	chr19	9069189	A	G	0.1756	NM_024690.2	exon3	c.18257T>C	p.V6086A	Missense_Mutation
PLS069	MUC16	chr19	9071975	G	A	0.1459	NM_024690.2	exon3	c.15471C>T	p.T5157T	Silent
PLS069	MUC16	chr19	9073462	C	T	0.1928	NM_024690.2	exon3	c.13984G>A	p.A4662T	Missense_Mutation
PLS169	MUC16	chr19	9075805	A	G	0.2025	NM_024690.2	exon3	c.11641T>C	p.W3881R	Missense_Mutation
PLS169	MUC16	chr19	9085053	G	.	0.1425	NM_024690.2	exon1	c.6762del	p.S2255Pfs*6	Frame_Shift_Del
PLS169	MUC16	chr19	9060152	A	G	0.21	NM_024690.2	exon3	c.27294T>C	p.T9098T	Silent
PLS169	MUC16	chr19	9085865	T	C	0.1929	NM_024690.2	exon1	c.5950A>G	p.T1984A	Missense_Mutation
PLS103S2	MUC16	chr19	9063991	T	A	0.2333	NM_024690.2	exon3	c.23455A>T	p.R7819W	Missense_Mutation
PLS099	MUC16	chr19	9064310	G	.	0.196	NM_024690.2	exon3	c.23136delC	p.S7713Lfs*5	Frame_Shift_Del
PLS099	MUC16	chr19	9059988	A	G	0.1949	NM_024690.2	exon3	c.27458T>C	p.M9153T	Missense_Mutation
PLS099	MUC16	chr19	9064523	T	C	0.1158	NM_024690.2	exon3	c.22923A>G	p.A7641A	Silent
PLS099	MUC16	chr19	9068436	G	A	0.1786	NM_024690.2	exon3	c.19010C>T	p.T6337I	Missense_Mutation
PLS099	MUC16	chr19	9089775	A	G	0.029	NM_024690.2	exon1	c.2040T>C	p.P680P	Silent
PLS065	MUC16	chr19	9076163	C	T	0.0576	NM_024690.2	exon3	c.11283G>A	p.Q3761Q	Silent
PLS065	MUC16	chr19	9063935	G	A	0.0573	NM_024690.2	exon3	c.23511C>T	p.S7837S	Silent
PLS065	MUC16	chr19	9070837	G	A	0.0632	NM_024690.2	exon3	c.16609C>T	p.P5537S	Missense_Mutation
PLS065	MUC16	chr19	9065203	T	C	0.0598	NM_024690.2	exon3	c.22243A>G	p.S7415G	Missense_Mutation
PLS065	MUC16	chr19	9057750	T	A	0.0441	NM_024690.2	exon3	c.29696A>T	p.Y9899F	Missense_Mutation
PLS065	MUC16	chr19	9060812	T	C	0.0431	NM_024690.2	exon3	c.26634A>G	p.S8878S	Silent
PLS065	MUC16	chr19	9075737	T	C	0.0563	NM_024690.2	exon3	c.11709A>G	p.V3903V	Silent
PLS065	MUC16	chr19	9065203	T	C	0.0423	NM_024690.2	exon3	c.22243A>G	p.S7415G	Missense_Mutation
PLS065	MUC16	chr19	9072313	A	G	0.0633	NM_024690.2	exon3	c.15133T>C	p.S5045P	Missense_Mutation
PLS065	MUC16	chr19	9056989	C	G	0.0436	NM_024690.2	exon3	c.30457G>C	p.E10153Q	Missense_Mutation
PLS065	MUC16	chr19	9057687	A	G	0.0539	NM_024690.2	exon3	c.29759T>C	p.I9920T	Missense_Mutation
PLS065	MUC16	chr19	9065632	T	C	0.0432	NM_024690.2	exon3	c.21814A>G	p.I7272V	Missense_Mutation
PLS065	MUC16	chr19	9070837	G	A	0.0642	NM_024690.2	exon3	c.16609C>T	p.P5537S	Missense_Mutation
PLS065	MUC16	chr19	9049339	C	G	0.0638	NM_024690.2	exon5	c.32292G>C	p.T10764T	Silent
PLS065	MUC16	chr19	9075565	C	T	0.0257	NM_024690.2	exon3	c.11881G>A	p.E3961K	Missense_Mutation
PLS065	MUC16	chr19	9076278	G	A	0.0341	NM_024690.2	exon3	c.11168C>T	p.T3723M	Missense_Mutation
PLS065	MUC16	chr19	9077264	T	G	0.0436	NM_024690.2	exon3	c.10182A>C	p.V3394V	Silent
PLS065	MUC16	chr19	9076083	G	A	0.0562	NM_024690.2	exon3	c.11363C>T	p.T3788I	Missense_Mutation
PLS065	MUC16	chr19	9065510	G	A	0.0279	NM_024690.2	exon3	c.21936C>T	p.F7312F	Silent
PLS065	MUC16	chr19	9075737	T	C	0.0524	NM_024690.2	exon3	c.11709A>G	p.V3903V	Silent
PLS065	MUC16	chr19	9087009	C	T	0.2752	NM_024690.2	exon1	c.4806G>A	p.E1602E	Silent
PLS065	MUC16	chr19	9070225	G	C	0.0466	NM_024690.2	exon3	c.17221C>G	p.H5741D	Missense_Mutation
PLS065	MUC16	chr19	9077060	C	T	0.046	NM_024690.2	exon3	c.10386G>A	p.V3462V	Silent
PLS065	MUC16	chr19	9075217	T	A	0.0421	NM_024690.2	exon3	c.12229A>T	p.T4077S	Missense_Mutation
PLS065	MUC16	chr19	9076163	C	T	0.0504	NM_024690.2	exon3	c.11283G>A	p.Q3761Q	Silent
PLS065	MUC16	chr19	9070194	A	G	0.0501	NM_024690.2	exon3	c.17252T>C	p.I5751T	Missense_Mutation
PLS065	MUC16	chr19	9062183	G	C	0.028	NM_024690.2	exon3	c.25263C>G	p.T8421T	Silent
PLS065	MUC16	chr19	9058942	C	T	0.0486	NM_024690.2	exon3	c.28504G>A	p.A9502T	Missense_Mutation
PLS065	MUC16	chr19	9072742	T	C	0.0379	NM_024690.2	exon3	c.14704A>G	p.I4902V	Missense_Mutation
PLS065	MUC16	chr19	9060605	G	A	0.0812	NM_024690.2	exon3	c.26841C>T	p.S8947S	Silent
PLS065	MUC16	chr19	9062544	T	G	0.0647	NM_024690.2	exon3	c.24902A>C	p.N8301T	Missense_Mutation
PLS065	MUC16	chr19	9075346	T	A	0.0385	NM_024690.2	exon3	c.12100A>T	p.I4034F	Missense_Mutation
PLS065	MUC16	chr19	9059808	A	G	0.0772	NM_024690.2	exon3	c.27638T>C	p.I9213T	Missense_Mutation
PLS065	MUC16	chr19	9049396	C	G	0.0249	NM_024690.2	exon5	c.32235G>C	p.G10745G	Silent
PLS065	MUC16	chr19	9075969	C	T	0.0343	NM_024690.2	exon3	c.11477G>A	p.G3826E	Missense_Mutation
PLS065	MUC16	chr19	9072313	A	G	0.0584	NM_024690.2	exon3	c.15133T>C	p.S5045P	Missense_Mutation
PLS065	MUC16	chr19	9075969	C	T	0.0393	NM_024690.2	exon3	c.11477G>A	p.G3826E	Missense_Mutation
PLS065	MUC16	chr19	9062183	G	C	0.032	NM_024690.2	exon3	c.25263C>G	p.T8421T	Silent
PLS065	MUC16	chr19	9062544	T	G	0.0711	NM_024690.2	exon3	c.24902A>C	p.N8301T	Missense_Mutation
PLS065	MUC16	chr19	9061559	C	G	0.0305	NM_024690.2	exon3	c.25887G>C	p.T8629T	Silent
PLS065	MUC16	chr19	9077196	C	T	0.0206	NM_024690.2	exon3	c.10250G>A	p.R3417Q	Missense_Mutation
PLS065	MUC16	chr19	9063935	G	A	0.0668	NM_024690.2	exon3	c.23511C>T	p.S7837S	Silent
PLS065	MUC16	chr19	9059808	A	G	0.0649	NM_024690.2	exon3	c.27638T>C	p.I9213T	Missense_Mutation
PLS065	MUC16	chr19	9057408	A	G	0.0804	NM_024690.2	exon3	c.30038T>C	p.L10013P	Missense_Mutation
PLS065	MUC16	chr19	9077060	C	T	0.0404	NM_024690.2	exon3	c.10386G>A	p.V3462V	Silent
PLS065	MUC16	chr19	9065632	T	C	0.0512	NM_024690.2	exon3	c.21814A>G	p.I7272V	Missense_Mutation
PLS065	MUC16	chr19	9062415	T	G	0.0321	NM_024690.2	exon3	c.25031A>C	p.D8344A	Missense_Mutation
PLS065	MUC16	chr19	9076728	C	T	0.0275	NM_024690.2	exon3	c.10718G>A	p.R3573H	Missense_Mutation
PLS065	MUC16	chr19	9060605	G	A	0.1123	NM_024690.2	exon3	c.26841C>T	p.S8947S	Silent
PLS065	MUC16	chr19	9071763	T	A	0.089	NM_024690.2	exon3	c.15683A>T	p.N5228I	Missense_Mutation
PLS065	MUC16	chr19	9074950	G	T	0.0379	NM_024690.2	exon3	c.12496C>A	p.H4166N	Missense_Mutation
PLS065	MUC16	chr19	9066259	T	C	0.0226	NM_024690.2	exon3	c.21187A>G	p.T7063A	Missense_Mutation
PLS065	MUC16	chr19	9071763	T	A	0.0787	NM_024690.2	exon3	c.15683A>T	p.N5228I	Missense_Mutation
PLS065	MUC16	chr19	9057408	A	G	0.0685	NM_024690.2	exon3	c.30038T>C	p.L10013P	Missense_Mutation
PLS065	MUC16	chr19	9060541	C	T	0.0447	NM_024690.2	exon3	c.26905G>A	p.V8969M	Missense_Mutation
PLS065	MUC16	chr19	9077264	T	G	0.0343	NM_024690.2	exon3	c.10182A>C	p.V3394V	Silent
PLS065	MUC16	chr19	9074950	G	T	0.0342	NM_024690.2	exon3	c.12496C>A	p.H4166N	Missense_Mutation
PLS065	MUC16	chr19	9048170	G	A	0.0338	NM_024690.2	exon5	c.33461C>T	p.S11154F	Missense_Mutation
PLS065	MUC16	chr19	9087009	C	T	0.2991	NM_024690.2	exon1	c.4806G>A	p.E1602E	Silent
PLS065	MUC16	chr19	9048170	G	A	0.033	NM_024690.2	exon5	c.33461C>T	p.S11154F	Missense_Mutation
PLS065	MUC16	chr19	9077436	G	A	0.031	NM_024690.2	exon3	c.10010C>T	p.S3337L	Missense_Mutation
PLS065	MUC16	chr19	9076278	G	A	0.0467	NM_024690.2	exon3	c.11168C>T	p.T3723M	Missense_Mutation
PLS065	MUC16	chr19	9065510	G	A	0.0205	NM_024690.2	exon3	c.21936C>T	p.F7312F	Silent
PLS065	MUC16	chr19	9063678	T	G	0.03	NM_024690.2	exon3	c.23768A>C	p.D7923A	Missense_Mutation
PLS065	MUC16	chr19	9057896	G	C	0.0337	NM_024690.2	exon3	c.29550C>G	p.D9850E	Missense_Mutation
PLS065	MUC16	chr19	9076083	G	A	0.0547	NM_024690.2	exon3	c.11363C>T	p.T3788I	Missense_Mutation
PLS065	MUC16	chr19	9057750	T	A	0.0507	NM_024690.2	exon3	c.29696A>T	p.Y9899F	Missense_Mutation
PLS065	MUC16	chr19	9060541	C	T	0.0382	NM_024690.2	exon3	c.26905G>A	p.V8969M	Missense_Mutation
PLS065	MUC16	chr19	9075346	T	A	0.0382	NM_024690.2	exon3	c.12100A>T	p.I4034F	Missense_Mutation
PLS065	MUC16	chr19	9077436	G	A	0.038	NM_024690.2	exon3	c.10010C>T	p.S3337L	Missense_Mutation
PLS065	MUC16	chr19	9077803	T	C	0.038	NM_024690.2	exon3	c.9643A>G	p.S3215G	Missense_Mutation
PLS065	MUC16	chr19	9075217	T	A	0.0426	NM_024690.2	exon3	c.12229A>T	p.T4077S	Missense_Mutation
PLS065	MUC16	chr19	9068530	C	T	0.0286	NM_024690.2	exon3	c.18916G>A	p.V6306M	Missense_Mutation
PLS065	MUC16	chr19	9060656	C	T	0.0413	NM_024690.2	exon3	c.26790G>A	p.E8930E	Silent
PLS065	MUC16	chr19	9075635	G	A	0.0323	NM_024690.2	exon3	c.11811C>T	p.S3937S	Silent
PLS065	MUC16	chr19	9068530	C	T	0.0232	NM_024690.2	exon3	c.18916G>A	p.V6306M	Missense_Mutation
PLS065	MUC16	chr19	9075584	T	A	0.0253	NM_024690.2	exon3	c.11862A>T	p.T3954T	Silent
PLS065	MUC16	chr19	9049149	G	A	0.0296	NM_024690.2	exon5	c.32482C>T	p.P10828S	Missense_Mutation
PLS065	MUC16	chr19	9047267	C	T	0.0309	NM_024690.2	exon5	c.34364G>A	p.G11455D	Missense_Mutation
PLS065	MUC16	chr19	9060656	C	T	0.0296	NM_024690.2	exon3	c.26790G>A	p.E8930E	Silent
PLS065	MUC16	chr19	9062415	T	G	0.0335	NM_024690.2	exon3	c.25031A>C	p.D8344A	Missense_Mutation
PLS065	MUC16	chr19	9066259	T	C	0.0216	NM_024690.2	exon3	c.21187A>G	p.T7063A	Missense_Mutation
PLS065	MUC16	chr19	9049149	G	A	0.0255	NM_024690.2	exon5	c.32482C>T	p.P10828S	Missense_Mutation
PLS065	MUC16	chr19	9072742	T	C	0.0292	NM_024690.2	exon3	c.14704A>G	p.I4902V	Missense_Mutation
PLS065	MUC16	chr19	9058942	C	T	0.0423	NM_024690.2	exon3	c.28504G>A	p.A9502T	Missense_Mutation
PLS065	MUC16	chr19	9060812	T	C	0.0319	NM_024690.2	exon3	c.26634A>G	p.S8878S	Silent
PLS065	MUC16	chr19	9077196	C	T	0.0237	NM_024690.2	exon3	c.10250G>A	p.R3417Q	Missense_Mutation
PLS065	MUC16	chr19	9063678	T	G	0.0332	NM_024690.2	exon3	c.23768A>C	p.D7923A	Missense_Mutation
PLS065	MUC16	chr19	9047267	C	T	0.0241	NM_024690.2	exon5	c.34364G>A	p.G11455D	Missense_Mutation
PLS065	MUC16	chr19	9086044	G	A	0.0225	NM_024690.2	exon1	c.5771C>T	p.T1924I	Missense_Mutation
PLS065	MUC16	chr19	9075565	C	T	0.0239	NM_024690.2	exon3	c.11881G>A	p.E3961K	Missense_Mutation
PLS065	MUC16	chr19	9070225	G	C	0.0494	NM_024690.2	exon3	c.17221C>G	p.H5741D	Missense_Mutation
PLS065	MUC16	chr19	9076728	C	T	0.0242	NM_024690.2	exon3	c.10718G>A	p.R3573H	Missense_Mutation
PLS065	MUC16	chr19	9061559	C	G	0.0325	NM_024690.2	exon3	c.25887G>C	p.T8629T	Silent
PLS065	MUC16	chr19	9075584	T	A	0.0288	NM_024690.2	exon3	c.11862A>T	p.T3954T	Silent
PLS065	MUC16	chr19	9075635	G	A	0.0292	NM_024690.2	exon3	c.11811C>T	p.S3937S	Silent
PLS090	MUC16	chr19	9048573	C	T	0.1751	NM_024690.2	exon5	c.33058G>A	p.A11020T	Missense_Mutation
PLS090	MUC16	chr19	9091017	G	T	0.1523	NM_024690.2	exon1	c.798C>A	p.S266S	Silent
PLS210S1	MUC16	chr19	9048886	T	A	0.3344	NM_024690.2	exon5	c.32745A>T	p.E10915D	Missense_Mutation
PLS210S1	MUC16	chr19	9049384	A	.	0.3585	NM_024690.2	exon5	c.32247del	p.N10749Kfs*2	Frame_Shift_Del
PLS210S1	MUC16	chr19	9067502	C	A	0.3562	NM_024690.2	exon3	c.19944G>T	p.E6648D	Missense_Mutation
PLS060	MUC16	chr19	9015723	C	T	0.2668	NM_024690.2	exon29	c.38100G>A	p.P12700P	Silent
PLS075	MUC16	chr19	9054339	C	T	0.3314	NM_024690.2	exon4	c.31283G>A	p.G10428D	Missense_Mutation
PLS075	MUC16	chr19	9091776	GG	TT	0.0331	NM_024690.2	exon1	c.38_39delCCinsAA	p.P13Q	Missense_Mutation
PLS163S1	MUC16	chr19	9071794	T	C	0.0727	NM_024690.2	exon3	c.15652A>G	p.T5218A	Missense_Mutation
PLS163S1	MUC16	chr19	9088753	A	G	0.025	NM_024690.2	exon1	c.3062T>C	p.I1021T	Missense_Mutation
PLS163S1	MUC16	chr19	9063393	T	C	0.0294	NM_024690.2	exon3	c.24053A>G	p.K8018R	Missense_Mutation
PLS163S1	MUC16	chr19	9071977	T	C	0.0642	NM_024690.2	exon3	c.15469A>G	p.T5157A	Missense_Mutation
PLS163S1	MUC16	chr19	9046487	G	A	0.0213	NM_024690.2	exon5	c.35144C>T	p.A11715V	Missense_Mutation
PLS163S1	MUC16	chr19	9060832	G	A	0.0208	NM_024690.2	exon3	c.26614C>T	p.P8872S	Missense_Mutation
PLS163S1	MUC16	chr19	9018504	T	C	0.0226	NM_024690.2	exon24	c.37670A>G	p.Y12557C	Missense_Mutation
PLS163S1	MUC16	chr19	9058284	A	G	0.0509	NM_024690.2	exon3	c.29162T>C	p.V9721A	Missense_Mutation
PLS163S1	MUC16	chr19	9087922	G	A	0.0517	NM_024690.2	exon1	c.3893C>T	p.A1298V	Missense_Mutation
PLS163S1	MUC16	chr19	9077321	G	A	0.05	NM_024690.2	exon3	c.10125C>T	p.S3375S	Silent
PLS163S1	MUC16	chr19	9066101	T	C	0.0593	NM_024690.2	exon3	c.21345A>G	p.L7115L	Silent
PLS163S1	MUC16	chr19	9065598	A	T	0.1414	NM_024690.2	exon3	c.21848T>A	p.V7283D	Missense_Mutation
PLS163S1	MUC16	chr19	9070093	T	C	0.052	NM_024690.2	exon3	c.17353A>G	p.R5785G	Missense_Mutation
PLS163S1	MUC16	chr19	9084743	G	A	0.1275	NM_024690.2	exon1	c.7072C>T	p.R2358W	Missense_Mutation
PLS163S1	MUC16	chr19	9047294	G	T	0.1321	NM_024690.2	exon5	c.34337C>A	p.A11446D	Missense_Mutation
PLS163S1	MUC16	chr19	9048881	G	A	0.1321	NM_024690.2	exon5	c.32750C>T	p.A10917V	Missense_Mutation
PLS163S1	MUC16	chr19	9066783	G	A	0.0484	NM_024690.2	exon3	c.20663C>T	p.A6888V	Missense_Mutation
PLS163S1	MUC16	chr19	9049103	A	G	0.06	NM_024690.2	exon5	c.32528T>C	p.F10843S	Missense_Mutation
PLS163S1	MUC16	chr19	9089016	A	T	0.0585	NM_024690.2	exon1	c.2799T>A	p.G933G	Silent
PLS163S1	MUC16	chr19	9090978	A	G	0.1252	NM_024690.2	exon1	c.837T>C	p.S279S	Silent
PLS163S1	MUC16	chr19	9084780	A	G	0.1314	NM_024690.2	exon1	c.7035T>C	p.N2345N	Silent
PLS050	MUC16	chr19	9058325	G	A	0.2033	NM_024690.2	exon3	c.29121C>T	p.S9707S	Silent
PLS050	MUC16	chr19	8976845	A	G	0.1904	NM_024690.2	exon73	c.42221T>C	p.L14074P	Missense_Mutation
PLS050	MUC16	chr19	9049059	.	A	0.1926	NM_024690.2	exon5	c.32571dup	p.G10858Wfs*16	Frame_Shift_Ins
PLS050	MUC16	chr19	9072326	G	.	0.2276	NM_024690.2	exon3	c.15120del	p.S5041Lfs*9	Frame_Shift_Del
PLS050	MUC16	chr19	9020072	G	A	0.2136	NM_024690.2	exon21	c.37423C>T	p.R12475W	Missense_Mutation
PLS050	MUC16	chr19	9083908	G	A	0.2316	NM_024690.2	exon1	c.7907C>T	p.S2636F	Missense_Mutation
PLS050	MUC16	chr19	9085396	A	T	0.1758	NM_024690.2	exon1	c.6419T>A	p.I2140N	Missense_Mutation
PLS045	MUC16	chr19	9071046	G	A	0.1354	NM_024690.2	exon3	c.16400C>T	p.S5467L	Missense_Mutation
PLS003	MUC16	chr19	9071180	G	A	0.0461	NM_024690.2	exon3	c.16266C>T	p.T5422T	Silent
PLS003	MUC16	chr19	9065307	C	T	0.2087	NM_024690.2	exon3	c.22139G>A	p.R7380Q	Missense_Mutation
PLS057	MUC16	chr19	9059109	G	A	0.0377	NM_024690.2	exon3	c.28337C>T	p.S9446L	Missense_Mutation
PLS057	MUC16	chr19	9060898	T	C	0.1145	NM_024690.2	exon3	c.26548A>G	p.T8850A	Missense_Mutation
PLS057	MUC16	chr19	9065499	G	A	0.1261	NM_024690.2	exon3	c.21947C>T	p.P7316L	Missense_Mutation
PLS057	MUC16	chr19	9073843	T	C	0.0201	NM_024690.2	exon3	c.13603A>G	p.I4535V	Missense_Mutation
PLS057	MUC16	chr19	9047445	C	T	0.0274	NM_024690.2	exon5	c.34186G>A	p.V11396I	Missense_Mutation
PLS057	MUC16	chr19	9071043	G	A	0.135	NM_024690.2	exon3	c.16403C>T	p.T5468I	Missense_Mutation
PLS057	MUC16	chr19	9065499	G	A	0.1314	NM_024690.2	exon3	c.21947C>T	p.P7316L	Missense_Mutation
PLS057	MUC16	chr19	9047445	C	T	0.0215	NM_024690.2	exon5	c.34186G>A	p.V11396I	Missense_Mutation
PLS057	MUC16	chr19	9059109	G	A	0.0397	NM_024690.2	exon3	c.28337C>T	p.S9446L	Missense_Mutation
PLS057	MUC16	chr19	9071043	G	A	0.1545	NM_024690.2	exon3	c.16403C>T	p.T5468I	Missense_Mutation
PLS057	MUC16	chr19	9060898	T	C	0.1244	NM_024690.2	exon3	c.26548A>G	p.T8850A	Missense_Mutation
PLS102	MUC16	chr19	9070080	G	A	0.1313	NM_024690.2	exon3	c.17366C>T	p.T5789M	Missense_Mutation
PLS102	MUC16	chr19	9082766	AG	.	0.1302	NM_024690.2	exon1	c.9048_9049del	p.F3017Qfs*11	Frame_Shift_Del
PLS013	MUC16	chr19	9061629	C	T	0.0149	NM_024690.2	exon3	c.25817G>A	p.R8606H	Missense_Mutation
PLS200	MUC16	chr19	9009641	G	A	0.0204	NM_024690.2	exon39	c.39085C>T	p.R13029C	Missense_Mutation
PLS200	MUC16	chr19	9085213	C	T	0.0318	NM_024690.2	exon1	c.6602G>A	p.W2201*	Nonsense_Mutation
PLS200	MUC16	chr19	9049154	G	A	0.0283	NM_024690.2	exon5	c.32477C>T	p.T10826M	Missense_Mutation
PLS187	MUC16	chr19	9048593	G	A	0.0248	NM_024690.2	exon5	c.33038C>T	p.P11013L	Missense_Mutation
PLS187	MUC16	chr19	9048589	C	T	0.0256	NM_024690.2	exon5	c.33042G>A	p.E11014E	Silent
PLS187	MUC16	chr19	9065471	G	A	0.2175	NM_024690.2	exon3	c.21975C>T	p.T7325T	Silent
PLS059	MUC16	chr19	9074955	G	T	0.2809	NM_024690.2	exon3	c.12491C>A	p.P4164H	Missense_Mutation
PLS059	MUC16	chr19	9048548	C	T	0.2604	NM_024690.2	exon5	c.33083G>A	p.S11028N	Missense_Mutation
PLS059	MUC16	chr19	9060240	G	T	0.2572	NM_024690.2	exon3	c.27206C>A	p.P9069H	Missense_Mutation
PLS059	MUC16	chr19	9057189	G	A	0.2522	NM_024690.2	exon3	c.30257C>T	p.A10086V	Missense_Mutation
PLS202	MUC16	chr19	9033701	T	C	0.1481	NM_024690.2	exon9	c.36236A>G	p.N12079S	Missense_Mutation
PLS094	MUC16	chr19	9085890	G	T	0.2406	NM_024690.2	exon1	c.5925C>A	p.T1975T	Silent
PLS026	MUC16	chr19	9062544	T	.	0.0237	NM_024690.2	exon3	c.24902del	p.N8301Tfs*5	Frame_Shift_Del
PLS216	MUC16	chr19	9047851	C	T	0.0441	NM_024690.2	exon5	c.33780G>A	p.P11260P	Silent
PLS216	MUC16	chr19	9083920	G	A	0.05	NM_024690.2	exon1	c.7895C>T	p.T2632M	Missense_Mutation
PLS216	MUC16	chr19	9086497	A	G	0.0667	NM_024690.2	exon1	c.5318T>C	p.V1773A	Missense_Mutation
PLS126	MUC16	chr19	9016993	G	A	0.1334	NM_024690.2	exon27	c.38002C>T	p.P12668S	Missense_Mutation
PLS126	MUC16	chr19	9004910	G	A	0.1358	NM_024690.2	exon48	c.39908C>T	p.P13303L	Missense_Mutation
PLS091	MUC16	chr19	9071512	T	A	0.2815	NM_024690.2	exon3	c.15934A>T	p.T5312S	Missense_Mutation
PLS188	MUC16	chr19	9065305	G	A	0.3426	NM_024690.2	exon3	c.22141C>T	p.P7381S	Missense_Mutation
PLS051	MUC16	chr19	8969436	A	.	0.2558	NM_024690.2	intron78	c.42917-9delT	.	Intron
PLS051	MUC16	chr19	9077736	G	T	0.0647	NM_024690.2	exon3	c.9710C>A	p.P3237H	Missense_Mutation
PLS051	MUC16	chr19	9027235	G	T	0.2084	NM_024690.2	exon13	c.36651C>A	p.S12217S	Silent
PLS052S2	MUC16	chr19	8999069	A	T	0.0638	NM_024690.2	intron56	c.40784-9T>A	.	Intron
PLS052S2	MUC16	chr19	9048390	C	T	0.05	NM_024690.2	exon5	c.33241G>A	p.A11081T	Missense_Mutation
PLS052S2	MUC16	chr19	9084454	G	A	0.0782	NM_024690.2	exon1	c.7361C>T	p.T2454I	Missense_Mutation
PLS001	MUC16	chr19	9057944	T	C	0.147	NM_024690.2	exon3	c.29502A>G	p.S9834S	Silent
PLS001	MUC16	chr19	9085190	A	G	0.0789	NM_024690.2	exon1	c.6625T>C	p.S2209P	Missense_Mutation
PLS001	MUC16	chr19	9065877	C	A	0.0372	NM_024690.2	exon3	c.21569G>T	p.S7190I	Missense_Mutation
PLS001	MUC16	chr19	9067612	C	T	0.1507	NM_024690.2	exon3	c.19834G>A	p.A6612T	Missense_Mutation
PLS001	MUC16	chr19	9067281	G	T	0.0484	NM_024690.2	exon3	c.20165C>A	p.P6722H	Missense_Mutation
PLS001	MUC16	chr19	9024981	G	T	0.1701	NM_024690.2	exon16	c.36881C>A	p.A12294E	Missense_Mutation
PLS001	MUC16	chr19	9060494	A	G	0.0388	NM_024690.2	exon3	c.26952T>C	p.P8984P	Silent
PLS001	MUC16	chr19	9080511	C	T	0.0391	NM_024690.2	exon2	c.9520G>A	p.A3174T	Missense_Mutation
PLS148	MUC16	chr19	9019605	C	T	0.07	NM_024690.2	exon22	c.37541G>A	p.S12514N	Missense_Mutation
PLS148	MUC16	chr19	9057892	T	C	0.057	NM_024690.2	exon3	c.29554A>G	p.T9852A	Missense_Mutation
PLS148	MUC16	chr19	9062032	C	G	0.1958	NM_024690.2	exon3	c.25414G>C	p.D8472H	Missense_Mutation
PLS157S1	MUC16	chr19	8999049	G	A	0.1117	NM_024690.2	exon57	c.40795C>T	p.R13599W	Missense_Mutation
PLS068	MUC16	chr19	9077196	C	T	0.0148	NM_024690.2	exon3	c.10250G>A	p.R3417Q	Missense_Mutation
PLS068	MUC16	chr19	9028373	G	A	0.01	NM_024690.2	exon11	c.36419C>T	p.T12140M	Missense_Mutation
PLS068	MUC16	chr19	9075565	C	T	0.0105	NM_024690.2	exon3	c.11881G>A	p.E3961K	Missense_Mutation
PLS068	MUC16	chr19	9066259	T	C	0.0169	NM_024690.2	exon3	c.21187A>G	p.T7063A	Missense_Mutation
PLS068	MUC16	chr19	9024994	C	T	0.0198	NM_024690.2	exon16	c.36868G>A	p.E12290K	Missense_Mutation
PLS068	MUC16	chr19	8987218	G	T	0.0225	NM_024690.2	exon68	c.41869C>A	p.Q13957K	Missense_Mutation
PLS068	MUC16	chr19	9068530	C	T	0.0107	NM_024690.2	exon3	c.18916G>A	p.V6306M	Missense_Mutation
PLS068	MUC16	chr19	9065510	G	A	0.0139	NM_024690.2	exon3	c.21936C>T	p.F7312F	Silent
PLS114	MUC16	chr19	9058570	T	C	0.093	NM_024690.2	exon3	c.28876A>G	p.T9626A	Missense_Mutation
PLS114	MUC16	chr19	8971798	T	C	0.1803	NM_024690.2	exon78	c.42794A>G	p.K14265R	Missense_Mutation
PLS052S1	MUC16	chr19	9088046	C	T	0.2213	NM_024690.2	exon1	c.3769G>A	p.A1257T	Missense_Mutation
PLS077	ACVR2A	chr2	148683693	A	.	0.5156	NM_001278579.1	exon11	c.1310delA	p.K437fs	Frame_Shift_Ins
PLS225	ACVR2A	chr2	148683693	A	.	0.4755	NM_001278579.1	exon11	c.1310delA	p.K437fs	Frame_Shift_Del
PLS031	ACVR2A	chr2	148683693	A	.	0.2659	NM_001278579.1	exon11	c.1310delA	p.K437fs	Frame_Shift_Del
PLS024	ACVR2A	chr2	148683693	A	.	0.6516	NM_001278579.1	exon11	c.1310delA	p.K437Rfs*5	Frame_Shift_Del
PLS062	ACVR2A	chr2	148683693	A	.	0.3712	NM_001278579.1	exon11	c.1310delA	p.K437Rfs*5	Frame_Shift_Del
PLS149	ACVR2A	chr2	148674916	T	C	0.1668	NM_001278579.1	exon7	c.737T>C	p.I246T	Missense_Mutation
PLS149	ACVR2A	chr2	148683693	A	.	0.1793	NM_001278579.1	exon11	c.1310delA	p.K437Rfs*5	Frame_Shift_Del
PLS029	ACVR2A	chr2	148683693	A	.	0.2605	NM_001278579.1	exon11	c.1310delA	p.K437Rfs*5	Frame_Shift_Del
PLS035	ACVR2A	chr2	148683693	A	.	0.4658	NM_001278579.1	exon11	c.1310delA	p.K437Rfs*5	Frame_Shift_Del
PLS122	ACVR2A	chr2	148657048	A	.	0.1024	NM_001278579.1	exon4	c.285del	p.D96Tfs*54	Frame_Shift_Del
PLS122	ACVR2A	chr2	148683693	A	.	0.484	NM_001278579.1	exon11	c.1310del	p.K437Rfs*5	Frame_Shift_Del
PLS010	ACVR2A	chr2	148683693	A	.	0.5038	NM_001278579.1	exon11	c.1310del	p.K437Rfs*5	Frame_Shift_Del
PLS034	ACVR2A	chr2	148672776	C	.	0.2956	NM_001278579.1	exon6	c.545del	p.P182Hfs*6	Frame_Shift_Del
PLS034	ACVR2A	chr2	148683693	A	.	0.2689	NM_001278579.1	exon11	c.1310del	p.K437Rfs*5	Frame_Shift_Del
PLS132	ACVR2A	chr2	148683693	A	.	0.1232	NM_001278579.1	exon11	c.1310del	p.K437Rfs*5	Frame_Shift_Del
PLS078	ACVR2A	chr2	148683693	A	.	0.128	NM_001278579.1	exon11	c.1310delA	p.K437Rfs*5	Frame_Shift_Del
PLS007	ACVR2A	chr2	148683693	A	.	0.4019	NM_001278579.1	exon11	c.1310del	p.K437Rfs*5	Frame_Shift_Del
PLS176	ACVR2A	chr2	148683693	A	.	0.4673	NM_001278579.1	exon11	c.1310del	p.K437Rfs*5	Frame_Shift_Del
PLS116	ACVR2A	chr2	148683693	A	.	0.0684	NM_001278579.1	exon11	c.1310del	p.K437Rfs*5	Frame_Shift_Del
PLS049	ACVR2A	chr2	148683693	A	.	0.7284	NM_001278579.1	exon11	c.1310del	p.K437Rfs*5	Frame_Shift_Del
PLS156	ACVR2A	chr2	148683693	A	.	0.1745	NM_001278579.1	exon11	c.1310del	p.K437Rfs*5	Frame_Shift_Del
PLS162	ACVR2A	chr2	148683693	A	.	0.4012	NM_001278579.1	exon11	c.1310del	p.K437Rfs*5	Frame_Shift_Del
PLS095	ACVR2A	chr2	148676013	T	.	0.1113	NM_001278579.1	intron7	c.817-3del	.	Splice_Site
PLS095	ACVR2A	chr2	148683693	A	.	0.1236	NM_001278579.1	exon11	c.1310del	p.K437Rfs*5	Frame_Shift_Del
PLS183	ACVR2A	chr2	148674955	T	C	0.033	NM_001278579.1	exon7	c.776T>C	p.V259A	Missense_Mutation
PLS048	ACVR2A	chr2	148683705	T	.	0.1194	NM_001278579.1	exon11	c.1322del	p.L441*	Nonsense_Mutation
PLS121	ACVR2A	chr2	148683693	A	.	0.788	NM_001278579.1	exon11	c.1310del	p.K437Rfs*5	Frame_Shift_Del
PLS224	ACVR2A	chr2	148683693	A	.	0.2458	NM_001278579.1	exon11	c.1310del	p.K437Rfs*5	Frame_Shift_Del
PLS224	ACVR2A	chr2	148657117	G	A	0.0439	NM_001278579.1	exon4	c.354G>A	p.P118P	Silent
PLS220	ACVR2A	chr2	148683693	A	.	0.424	NM_001278579.1	exon11	c.1310del	p.K437Rfs*5	Frame_Shift_Del
PLS161	ACVR2A	chr2	148680552	G	A	0.1949	NM_001278579.1	exon10	c.1088G>A	p.R363Q	Missense_Mutation
PLS161	ACVR2A	chr2	148684841	T	C	0.1678	NM_001278579.1	exon12	c.1540T>C	p.*514Rext*?	Nonstop_Mutation
PLS161	ACVR2A	chr2	148683693	A	.	0.073	NM_001278579.1	exon11	c.1310del	p.K437Rfs*5	Frame_Shift_Del
PLS002	ACVR2A	chr2	148683693	A	.	0.3792	NM_001278579.1	exon11	c.1310del	p.K437Rfs*5	Frame_Shift_Del
PLS064	ACVR2A	chr2	148683693	A	.	0.6751	NM_001278579.1	exon11	c.1310del	p.K437Rfs*5	Frame_Shift_Del
PLS123	ACVR2A	chr2	148683693	A	.	0.348	NM_001278579.1	exon11	c.1310del	p.K437Rfs*5	Frame_Shift_Del
PLS129	ACVR2A	chr2	148683693	A	.	0.1616	NM_001278579.1	exon11	c.1310del	p.K437Rfs*5	Frame_Shift_Del
PLS129	ACVR2A	chr2	148657116	C	T	0.0897	NM_001278579.1	exon4	c.353C>T	p.P118L	Missense_Mutation
PLS154	ACVR2A	chr2	148683693	A	.	0.3034	NM_001278579.1	exon11	c.1310del	p.K437Rfs*5	Frame_Shift_Del
PLS194	ACVR2A	chr2	148684647	A	G	0.3339	NM_001278579.1	intron11	c.1348-2A>G	.	Splice_Site
PLS087S2	ACVR2A	chr2	148683693	A	.	0.388	NM_001278579.1	exon11	c.1310del	p.K437Rfs*5	Frame_Shift_Del
PLS087S2	ACVR2A	chr2	148680612	T	.	0.345	NM_001278579.1	exon10	c.1148del	p.L383*	Nonsense_Mutation
PLS038	ACVR2A	chr2	148657048	A	.	0.166	NM_001278579.1	exon4	c.285del	p.D96Tfs*54	Frame_Shift_Del
PLS038	ACVR2A	chr2	148683693	A	.	0.1753	NM_001278579.1	exon11	c.1310del	p.K437Rfs*5	Frame_Shift_Del
PLS022	ACVR2A	chr2	148683693	A	.	0.511	NM_001278579.1	exon11	c.1310del	p.K437Rfs*5	Frame_Shift_Del
PLS210S2	ACVR2A	chr2	148683692	AA	.	0.1858	NM_001278579.1	exon11	c.1309_1310del	p.K437Efs*19	Frame_Shift_Del
PLS030	ACVR2A	chr2	148683693	A	.	0.3739	NM_001278579.1	exon11	c.1310del	p.K437Rfs*5	Frame_Shift_Del
PLS037	ACVR2A	chr2	148683693	A	.	0.5213	NM_001278579.1	exon11	c.1310del	p.K437Rfs*5	Frame_Shift_Del
PLS054	ACVR2A	chr2	148683693	A	.	0.5123	NM_001278579.1	exon11	c.1310del	p.K437Rfs*5	Frame_Shift_Del
PLS175	ACVR2A	chr2	148683693	A	.	0.3378	NM_001278579.1	exon11	c.1310del	p.K437Rfs*5	Frame_Shift_Del
PLS147	ACVR2A	chr2	148683693	A	.	0.5684	NM_001278579.1	exon11	c.1310del	p.K437Rfs*5	Frame_Shift_Del
PLS189	ACVR2A	chr2	148683693	A	.	0.268	NM_001278579.1	exon11	c.1310del	p.K437Rfs*5	Frame_Shift_Del
PLS152	ACVR2A	chr2	148683693	A	.	0.0797	NM_001278579.1	exon11	c.1310del	p.K437Rfs*5	Frame_Shift_Del
PLS032	ACVR2A	chr2	148683693	A	.	0.2136	NM_001278579.1	exon11	c.1310del	p.K437Rfs*5	Frame_Shift_Del
PLS040	ACVR2A	chr2	148683693	A	.	0.4396	NM_001278579.1	exon11	c.1310del	p.K437Rfs*5	Frame_Shift_Del
PLS085	ACVR2A	chr2	148683693	A	.	0.2048	NM_001278579.1	exon11	c.1310del	p.K437Rfs*5	Frame_Shift_Del
PLS085	ACVR2A	chr2	148657048	A	.	0.178	NM_001278579.1	exon4	c.285del	p.D96Tfs*54	Frame_Shift_Del
PLS069	ACVR2A	chr2	148683693	A	.	0.3494	NM_001278579.1	exon11	c.1310del	p.K437Rfs*5	Frame_Shift_Del
PLS169	ACVR2A	chr2	148683693	A	.	0.3761	NM_001278579.1	exon11	c.1310del	p.K437Rfs*5	Frame_Shift_Del
PLS103S2	ACVR2A	chr2	148683693	A	.	0.0316	NM_001278579.1	exon11	c.1310del	p.K437Rfs*5	Frame_Shift_Del
PLS099	ACVR2A	chr2	148683693	A	.	0.4567	NM_001278579.1	exon11	c.1310delA	p.K437Rfs*5	Frame_Shift_Del
PLS065	ACVR2A	chr2	148683693	A	.	0.6024	NM_001278579.1	exon11	c.1310del	p.K437Rfs*5	Frame_Shift_Del
PLS065	ACVR2A	chr2	148683693	A	.	0.5926	NM_001278579.1	exon11	c.1310del	p.K437Rfs*5	Frame_Shift_Del
PLS090	ACVR2A	chr2	148683693	A	.	0.4701	NM_001278579.1	exon11	c.1310del	p.K437Rfs*5	Frame_Shift_Del
PLS039	ACVR2A	chr2	148683693	A	.	0.3566	NM_001278579.1	exon11	c.1310del	p.K437Rfs*5	Frame_Shift_Del
PLS210S1	ACVR2A	chr2	148683693	A	.	0.6744	NM_001278579.1	exon11	c.1310del	p.K437Rfs*5	Frame_Shift_Del
PLS060	ACVR2A	chr2	148683693	.	A	0.2896	NM_001278579.1	exon11	c.1310dup	p.R438Efs*19	Frame_Shift_Ins
PLS075	ACVR2A	chr2	148683693	A	.	0.5841	NM_001278579.1	exon11	c.1310delA	p.K437Rfs*5	Frame_Shift_Del
PLS075	ACVR2A	chr2	148676013	T	.	0.2757	NM_001278579.1	intron7	c.817-3delT	.	Splice_Site
PLS103S1	ACVR2A	chr2	148683693	A	.	0.1868	NM_001278579.1	exon11	c.1310del	p.K437Rfs*5	Frame_Shift_Del
PLS163S1	ACVR2A	chr2	148683693	A	.	0.2331	NM_001278579.1	exon11	c.1310del	p.K437Rfs*5	Frame_Shift_Del
PLS050	ACVR2A	chr2	148683693	.	A	0.2472	NM_001278579.1	exon11	c.1310dup	p.R438Efs*19	Frame_Shift_Ins
PLS045	ACVR2A	chr2	148683693	A	.	0.1953	NM_001278579.1	exon11	c.1310del	p.K437Rfs*5	Frame_Shift_Del
PLS003	ACVR2A	chr2	148683693	A	.	0.426	NM_001278579.1	exon11	c.1310del	p.K437Rfs*5	Frame_Shift_Del
PLS057	ACVR2A	chr2	148683693	A	.	0.113	NM_001278579.1	exon11	c.1310del	p.K437Rfs*5	Frame_Shift_Del
PLS057	ACVR2A	chr2	148683693	A	.	0.106	NM_001278579.1	exon11	c.1310del	p.K437Rfs*5	Frame_Shift_Del
PLS102	ACVR2A	chr2	148683693	A	.	0.2826	NM_001278579.1	exon11	c.1310del	p.K437Rfs*5	Frame_Shift_Del
PLS187	ACVR2A	chr2	148680662	C	T	0.2207	NM_001278579.1	exon10	c.1198C>T	p.R400C	Missense_Mutation
PLS187	ACVR2A	chr2	148683693	A	.	0.2065	NM_001278579.1	exon11	c.1310del	p.K437Rfs*5	Frame_Shift_Del
PLS059	ACVR2A	chr2	148683693	A	.	0.4457	NM_001278579.1	exon11	c.1310del	p.K437Rfs*5	Frame_Shift_Del
PLS087S1	ACVR2A	chr2	148683693	A	.	0.056	NM_001278579.1	exon11	c.1310del	p.K437Rfs*5	Frame_Shift_Del
PLS094	ACVR2A	chr2	148657048	A	.	0.2	NM_001278579.1	exon4	c.285del	p.D96Tfs*54	Frame_Shift_Del
PLS094	ACVR2A	chr2	148683693	A	.	0.1884	NM_001278579.1	exon11	c.1310del	p.K437Rfs*5	Frame_Shift_Del
PLS126	ACVR2A	chr2	148683693	A	.	0.1294	NM_001278579.1	exon11	c.1310del	p.K437Rfs*5	Frame_Shift_Del
PLS091	ACVR2A	chr2	148683693	A	.	0.527	NM_001278579.1	exon11	c.1310del	p.K437Rfs*5	Frame_Shift_Del
PLS051	ACVR2A	chr2	148683693	A	.	0.4201	NM_001278579.1	exon11	c.1310delA	p.K437Rfs*5	Frame_Shift_Del
PLS052S2	ACVR2A	chr2	148683693	A	.	0.4329	NM_001278579.1	exon11	c.1310del	p.K437Rfs*5	Frame_Shift_Del
PLS061	ACVR2A	chr2	148683693	A	.	0.3385	NM_001278579.1	exon11	c.1310del	p.K437Rfs*5	Frame_Shift_Del
PLS001	ACVR2A	chr2	148676013	T	.	0.1505	NM_001278579.1	intron7	c.817-3del	.	Splice_Site
PLS001	ACVR2A	chr2	148683693	A	.	0.302	NM_001278579.1	exon11	c.1310del	p.K437Rfs*5	Frame_Shift_Del
PLS148	ACVR2A	chr2	148676013	T	.	0.1535	NM_001278579.1	intron7	c.817-3delT	.	Splice_Site
PLS148	ACVR2A	chr2	148683693	A	.	0.3041	NM_001278579.1	exon11	c.1310delA	p.K437Rfs*5	Frame_Shift_Del
PLS114	ACVR2A	chr2	148657313	C	T	0.2143	NM_001278579.1	exon5	c.374C>T	p.P125L	Missense_Mutation
PLS114	ACVR2A	chr2	148683693	A	.	0.357	NM_001278579.1	exon11	c.1310del	p.K437Rfs*5	Frame_Shift_Del
PLS052S1	ACVR2A	chr2	148683693	A	.	0.4656	NM_001278579.1	exon11	c.1310del	p.K437Rfs*5	Frame_Shift_Del
PLS077	FAT4	chr4	126372921	G	A	0.0299	NM_024582.4	exon9	c.10750G>A	p.V3584M	Missense_Mutation
PLS077	FAT4	chr4	126402901	A	G	0.0314	NM_024582.4	intron15	c.12816+8A>G	.	Splice_Site
PLS077	FAT4	chr4	126400902	T	C	0.0451	NM_024582.4	exon14	c.12480T>C	p.P4160P	Silent
PLS144	FAT4	chr4	126355435	G	A	0.1004	NM_024582.4	exon7	c.7054G>A	p.V2352I	Missense_Mutation
PLS144	FAT4	chr4	126372421	T	C	0.1064	NM_024582.4	exon9	c.10250T>C	p.V3417A	Missense_Mutation
PLS144	FAT4	chr4	126411424	A	G	0.1152	NM_024582.4	exon17	c.13447A>G	p.S4483G	Missense_Mutation
PLS144	FAT4	chr4	126372323	A	C	0.1128	NM_024582.4	exon9	c.10152A>C	p.A3384A	Silent
PLS225	FAT4	chr4	126372989	C	T	0.2239	NM_024582.4	exon9	c.10818C>T	p.D3606D	Silent
PLS225	FAT4	chr4	126411060	T	C	0.2656	NM_024582.4	exon17	c.13083T>C	p.G4361G	Silent
PLS201	FAT4	chr4	126397371	G	T	0.1202	NM_024582.4	exon12	c.12253G>T	p.G4085*	Nonsense_Mutation
PLS201	FAT4	chr4	126402839	C	T	0.1275	NM_024582.4	exon15	c.12762C>T	p.S4254S	Silent
PLS031	FAT4	chr4	126238328	C	T	0.1266	NM_024582.4	exon1	c.762C>T	p.H254H	Silent
PLS031	FAT4	chr4	126402693	G	A	0.1377	NM_024582.4	exon15	c.12616G>A	p.A4206T	Missense_Mutation
PLS024	FAT4	chr4	126411371	T	C	0.3123	NM_024582.4	exon17	c.13394T>C	p.V4465A	Missense_Mutation
PLS062	FAT4	chr4	126238365	T	C	0.2036	NM_024582.4	exon1	c.799T>C	p.S267P	Missense_Mutation
PLS062	FAT4	chr4	126240011	GT	.	0.1806	NM_024582.4	exon1	c.2445_2446delGT	p.S816Cfs*39	Frame_Shift_Del
PLS149	FAT4	chr4	126336865	A	G	0.0696	NM_024582.4	exon5	c.6747A>G	p.L2249L	Silent
PLS149	FAT4	chr4	126336849	C	T	0.158	NM_024582.4	exon5	c.6731C>T	p.T2244M	Missense_Mutation
PLS029	FAT4	chr4	126238751	C	T	0.1111	NM_024582.4	exon1	c.1185C>T	p.S395S	Silent
PLS029	FAT4	chr4	126329765	T	C	0.131	NM_024582.4	exon4	c.5736T>C	p.Y1912Y	Silent
PLS029	FAT4	chr4	126240623	A	G	0.109	NM_024582.4	exon1	c.3057A>G	p.Q1019Q	Silent
PLS029	FAT4	chr4	126241640	C	A	0.1014	NM_024582.4	exon1	c.4074C>A	p.N1358K	Missense_Mutation
PLS029	FAT4	chr4	126372817	T	C	0.1364	NM_024582.4	exon9	c.10646T>C	p.L3549P	Missense_Mutation
PLS035	FAT4	chr4	126367680	C	G	0.1642	NM_024582.4	exon8	c.7426C>G	p.P2476A	Missense_Mutation
PLS035	FAT4	chr4	126369758	C	T	0.013	NM_024582.4	exon9	c.7587C>T	p.N2529N	Silent
PLS122	FAT4	chr4	126239615	T	C	0.3115	NM_024582.4	exon1	c.2049T>C	p.N683N	Silent
PLS122	FAT4	chr4	126408631	A	G	0.0813	NM_024582.4	exon16	c.12948A>G	p.T4316T	Silent
PLS122	FAT4	chr4	126237870	C	T	0.2704	NM_024582.4	exon1	c.304C>T	p.P102S	Missense_Mutation
PLS122	FAT4	chr4	126238916	AGCAGTCCAGGCGC	.	0.0307	NM_024582.4	exon1	c.1350_1363del	p.A451Lfs*11	Frame_Shift_Del
PLS010	FAT4	chr4	126336782	A	G	0.062	NM_024582.4	exon5	c.6664A>G	p.T2222A	Missense_Mutation
PLS010	FAT4	chr4	126329870	T	A	0.0984	NM_024582.4	exon4	c.5841T>A	p.N1947K	Missense_Mutation
PLS034	FAT4	chr4	126239071	G	A	0.2646	NM_024582.4	exon1	c.1505G>A	p.G502D	Missense_Mutation
PLS132	FAT4	chr4	126411156	A	G	0.0105	NM_024582.4	exon17	c.13179A>G	p.S4393S	Silent
PLS186	FAT4	chr4	126237966	G	A	0.0064	NM_024582.4	exon1	c.400G>A	p.V134I	Missense_Mutation
PLS078	FAT4	chr4	126329690	C	A	0.0457	NM_024582.4	exon4	c.5661C>A	p.G1887G	Silent
PLS007	FAT4	chr4	126328032	T	.	0.1652	NM_024582.4	intron2	c.5308-3del	.	Splice_Site
PLS176	FAT4	chr4	126412332	C	A	0.2456	NM_024582.4	exon17	c.14355C>A	p.V4785V	Silent
PLS116	FAT4	chr4	126411048	TCT	.	0.1074	NM_024582.4	intron16	c.13079-8_13079-6del	.	Splice_Site
PLS116	FAT4	chr4	126239153	C	T	0.0767	NM_024582.4	exon1	c.1587C>T	p.S529S	Silent
PLS116	FAT4	chr4	126370101	G	A	0.0513	NM_024582.4	exon9	c.7930G>A	p.G2644S	Missense_Mutation
PLS116	FAT4	chr4	126238839	G	A	0.0201	NM_024582.4	exon1	c.1273G>A	p.A425T	Missense_Mutation
PLS116	FAT4	chr4	126412714	G	A	0.073	NM_024582.4	exon17	c.14737G>A	p.A4913T	Missense_Mutation
PLS197	FAT4	chr4	126373858	C	T	0.2209	NM_024582.4	exon9	c.11687C>T	p.A3896V	Missense_Mutation
PLS197	FAT4	chr4	126329718	G	.	0.209	NM_024582.4	exon4	c.5689delG	p.V1897Sfs*4	Frame_Shift_Del
PLS162	FAT4	chr4	126238021	G	A	0.0744	NM_024582.4	exon1	c.455G>A	p.R152H	Missense_Mutation
PLS162	FAT4	chr4	126373088	G	A	0.3693	NM_024582.4	exon9	c.10917G>A	p.Q3639Q	Silent
PLS218S1	FAT4	chr4	126412373	G	A	0.1639	NM_024582.4	exon17	c.14396G>A	p.R4799H	Missense_Mutation
PLS218S1	FAT4	chr4	126320046	G	A	0.3081	NM_024582.4	exon2	c.5283G>A	p.Q1761Q	Silent
PLS211	FAT4	chr4	126411278	C	T	0.1338	NM_024582.4	exon17	c.13301C>T	p.P4434L	Missense_Mutation
PLS211	FAT4	chr4	126329778	C	T	0.1133	NM_024582.4	exon4	c.5749C>T	p.R1917*	Nonsense_Mutation
PLS211	FAT4	chr4	126239042	CT	TC	0.142	NM_024582.4	exon1	c.1476_1477delinsTC	p.Y493H	Missense_Mutation
PLS211	FAT4	chr4	126369631	C	T	0.1284	NM_024582.4	exon9	c.7460C>T	p.A2487V	Missense_Mutation
PLS095	FAT4	chr4	126238111	C	T	0.1082	NM_024582.4	exon1	c.545C>T	p.A182V	Missense_Mutation
PLS095	FAT4	chr4	126239036	G	A	0.1176	NM_024582.4	exon1	c.1470G>A	p.P490P	Silent
PLS095	FAT4	chr4	126371714	C	T	0.0961	NM_024582.4	exon9	c.9543C>T	p.T3181T	Silent
PLS140	FAT4	chr4	126241794	G	A	0.2666	NM_024582.4	exon1	c.4228G>A	p.V1410M	Missense_Mutation
PLS140	FAT4	chr4	126369997	G	A	0.2386	NM_024582.4	exon9	c.7826G>A	p.G2609D	Missense_Mutation
PLS121	FAT4	chr4	126402719	C	A	0.0293	NM_024582.4	exon15	c.12642C>A	p.R4214R	Silent
PLS121	FAT4	chr4	126336726	G	A	0.3994	NM_024582.4	exon5	c.6608G>A	p.R2203Q	Missense_Mutation
PLS121	FAT4	chr4	126412373	G	A	0.3966	NM_024582.4	exon17	c.14396G>A	p.R4799H	Missense_Mutation
PLS044	FAT4	chr4	126370709	C	T	0.0388	NM_024582.4	exon9	c.8538C>T	p.S2846S	Silent
PLS224	FAT4	chr4	126412575	A	G	0.108	NM_024582.4	exon17	c.14598A>G	p.R4866R	Silent
PLS224	FAT4	chr4	126397321	C	T	0.0789	NM_024582.4	intron11	c.12208-5C>T	.	Splice_Site
PLS224	FAT4	chr4	126412658	A	G	0.0806	NM_024582.4	exon17	c.14681A>G	p.H4894R	Missense_Mutation
PLS098	FAT4	chr4	126411718	C	A	0.1821	NM_024582.4	exon17	c.13741C>A	p.P4581T	Missense_Mutation
PLS220	FAT4	chr4	126372561	G	A	0.1618	NM_024582.4	exon9	c.10390G>A	p.V3464I	Missense_Mutation
PLS220	FAT4	chr4	126373323	G	A	0.1557	NM_024582.4	exon9	c.11152G>A	p.G3718S	Missense_Mutation
PLS161	FAT4	chr4	126370127	C	T	0.1579	NM_024582.4	exon9	c.7956C>T	p.Y2652Y	Silent
PLS161	FAT4	chr4	126241024	G	T	0.147	NM_024582.4	exon1	c.3458G>T	p.G1153V	Missense_Mutation
PLS161	FAT4	chr4	126238514	G	A	0.1892	NM_024582.4	exon1	c.948G>A	p.R316R	Silent
PLS161	FAT4	chr4	126336412	T	C	0.1627	NM_024582.4	exon5	c.6294T>C	p.S2098S	Silent
PLS161	FAT4	chr4	126412536	G	T	0.073	NM_024582.4	exon17	c.14559G>T	p.M4853I	Missense_Mutation
PLS161	FAT4	chr4	126242288	C	A	0.1426	NM_024582.4	exon1	c.4722C>A	p.T1574T	Silent
PLS161	FAT4	chr4	126241081	C	T	0.1923	NM_024582.4	exon1	c.3515C>T	p.T1172I	Missense_Mutation
PLS161	FAT4	chr4	126372032	A	G	0.165	NM_024582.4	exon9	c.9861A>G	p.Q3287Q	Silent
PLS161	FAT4	chr4	126241342	C	A	0.1627	NM_024582.4	exon1	c.3776C>A	p.A1259D	Missense_Mutation
PLS161	FAT4	chr4	126369850	A	T	0.0396	NM_024582.4	exon9	c.7679A>T	p.N2560I	Missense_Mutation
PLS002	FAT4	chr4	126372185	.	T	0.2178	NM_024582.4	exon9	c.10014dup	p.G3339Wfs*2	Frame_Shift_Ins
PLS064	FAT4	chr4	126411929	T	C	0.04	NM_024582.4	exon17	c.13952T>C	p.I4651T	Missense_Mutation
PLS064	FAT4	chr4	126367515	G	A	0.0202	NM_024582.4	exon8	c.7261G>A	p.A2421T	Missense_Mutation
PLS064	FAT4	chr4	126336146	A	G	0.0795	NM_024582.4	exon5	c.6028A>G	p.S2010G	Missense_Mutation
PLS173	FAT4	chr4	126373058	C	T	0.0359	NM_024582.4	exon9	c.10887C>T	p.P3629P	Silent
PLS123	FAT4	chr4	126336703	TGGT	CGGC	0.1831	NM_024582.4	exon5	c.6585_6588delinsCGGC	p.N2195=	Silent
PLS123	FAT4	chr4	126329896	A	G	0.1676	NM_024582.4	exon4	c.5867A>G	p.N1956S	Missense_Mutation
PLS123	FAT4	chr4	126328054	C	T	0.0798	NM_024582.4	exon3	c.5327C>T	p.T1776I	Missense_Mutation
PLS123	FAT4	chr4	126239534	C	T	0.1645	NM_024582.4	exon1	c.1968C>T	p.S656S	Silent
PLS123	FAT4	chr4	126241810	A	G	0.0319	NM_024582.4	exon1	c.4244A>G	p.D1415G	Missense_Mutation
PLS123	FAT4	chr4	126371470	A	C	0.1714	NM_024582.4	exon9	c.9299A>C	p.E3100A	Missense_Mutation
PLS129	FAT4	chr4	126242619	C	T	0.0878	NM_024582.4	exon1	c.5053C>T	p.R1685*	Nonsense_Mutation
PLS022	FAT4	chr4	126373456	T	G	0.0815	NM_024582.4	exon9	c.11285T>G	p.L3762R	Missense_Mutation
PLS022	FAT4	chr4	126412216	A	G	0.0801	NM_024582.4	exon17	c.14239A>G	p.T4747A	Missense_Mutation
PLS022	FAT4	chr4	126238089	C	A	0.104	NM_024582.4	exon1	c.523C>A	p.R175S	Missense_Mutation
PLS210S2	FAT4	chr4	126239199	G	T	0.0231	NM_024582.4	exon1	c.1633G>T	p.A545S	Missense_Mutation
PLS210S2	FAT4	chr4	126412109	C	T	0.1399	NM_024582.4	exon17	c.14132C>T	p.T4711M	Missense_Mutation
PLS073	FAT4	chr4	126369845	C	T	0.0302	NM_024582.4	exon9	c.7674C>T	p.F2558F	Silent
PLS073	FAT4	chr4	126336758	G	A	0.0188	NM_024582.4	exon5	c.6640G>A	p.A2214T	Missense_Mutation
PLS030	FAT4	chr4	126239682	A	G	0.1884	NM_024582.4	exon1	c.2116A>G	p.S706G	Missense_Mutation
PLS030	FAT4	chr4	126239987	G	A	0.2124	NM_024582.4	exon1	c.2421G>A	p.A807A	Silent
PLS037	FAT4	chr4	126239872	G	A	0.21	NM_024582.4	exon1	c.2306G>A	p.G769D	Missense_Mutation
PLS037	FAT4	chr4	126372858	G	T	0.2262	NM_024582.4	exon9	c.10687G>T	p.A3563S	Missense_Mutation
PLS054	FAT4	chr4	126372582	G	C	0.0271	NM_024582.4	exon9	c.10411G>C	p.E3471Q	Missense_Mutation
PLS054	FAT4	chr4	126370849	A	C	0.0221	NM_024582.4	exon9	c.8678A>C	p.Q2893P	Missense_Mutation
PLS054	FAT4	chr4	126412893	.	T	0.2275	NM_024582.4	exon17	c.14916_14917insT	p.K4973*	Frame_Shift_Ins
PLS175	FAT4	chr4	126411361	T	C	0.0337	NM_024582.4	exon17	c.13384T>C	p.C4462R	Missense_Mutation
PLS175	FAT4	chr4	126238352	C	T	0.033	NM_024582.4	exon1	c.786C>T	p.D262D	Silent
PLS193	FAT4	chr4	126412726	C	T	0.1185	NM_024582.4	exon17	c.14749C>T	p.L4917L	Silent
PLS193	FAT4	chr4	126370424	G	A	0.1083	NM_024582.4	exon9	c.8253G>A	p.P2751P	Silent
PLS193	FAT4	chr4	126337728	T	A	0.1052	NM_024582.4	exon6	c.6969T>A	p.D2323E	Missense_Mutation
PLS193	FAT4	chr4	126336113	G	A	0.1268	NM_024582.4	exon5	c.5995G>A	p.V1999I	Missense_Mutation
PLS131	FAT4	chr4	126238523	C	T	0.0528	NM_024582.4	exon1	c.957C>T	p.Y319Y	Silent
PLS131	FAT4	chr4	126238344	C	T	0.3405	NM_024582.4	exon1	c.778C>T	p.P260S	Missense_Mutation
PLS127	FAT4	chr4	126241479	A	G	0.24	NM_024582.4	exon1	c.3913A>G	p.I1305V	Missense_Mutation
PLS147	FAT4	chr4	126412017	A	C	0.3139	NM_024582.4	exon17	c.14040A>C	p.Q4680H	Missense_Mutation
PLS147	FAT4	chr4	126411653	C	A	0.2943	NM_024582.4	exon17	c.13676C>A	p.P4559H	Missense_Mutation
PLS152	FAT4	chr4	126328096	A	G	0.022	NM_024582.4	exon3	c.5369A>G	p.D1790G	Missense_Mutation
PLS032	FAT4	chr4	126238384	C	T	0.2039	NM_024582.4	exon1	c.818C>T	p.A273V	Missense_Mutation
PLS032	FAT4	chr4	126239770	G	A	0.1683	NM_024582.4	exon1	c.2204G>A	p.R735Q	Missense_Mutation
PLS069	FAT4	chr4	126237875	C	T	0.1656	NM_024582.4	exon1	c.309C>T	p.S103S	Silent
PLS169	FAT4	chr4	126238739	C	T	0.1888	NM_024582.4	exon1	c.1173C>T	p.N391N	Silent
PLS103S2	FAT4	chr4	126370205	A	T	0.2418	NM_024582.4	exon9	c.8034A>T	p.I2678I	Silent
PLS065	FAT4	chr4	126242601	C	T	0.2446	NM_024582.4	exon1	c.5035C>T	p.R1679C	Missense_Mutation
PLS065	FAT4	chr4	126412891	C	T	0.0343	NM_024582.4	exon17	c.14914C>T	p.P4972S	Missense_Mutation
PLS065	FAT4	chr4	126373014	C	T	0.0412	NM_024582.4	exon9	c.10843C>T	p.R3615W	Missense_Mutation
PLS065	FAT4	chr4	126412891	C	T	0.0392	NM_024582.4	exon17	c.14914C>T	p.P4972S	Missense_Mutation
PLS065	FAT4	chr4	126242601	C	T	0.2294	NM_024582.4	exon1	c.5035C>T	p.R1679C	Missense_Mutation
PLS039	FAT4	chr4	126320007	G	A	0.2514	NM_024582.4	exon2	c.5244G>A	p.T1748T	Silent
PLS210S1	FAT4	chr4	126402718	G	A	0.3537	NM_024582.4	exon15	c.12641G>A	p.R4214H	Missense_Mutation
PLS060	FAT4	chr4	126336088	G	T	0.0271	NM_024582.4	exon5	c.5970G>T	p.G1990G	Silent
PLS060	FAT4	chr4	126242602	G	A	0.2397	NM_024582.4	exon1	c.5036G>A	p.R1679H	Missense_Mutation
PLS060	FAT4	chr4	126412669	G	A	0.273	NM_024582.4	exon17	c.14692G>A	p.A4898T	Missense_Mutation
PLS075	FAT4	chr4	126373735	C	T	0.3319	NM_024582.4	exon9	c.11564C>T	p.A3855V	Missense_Mutation
PLS075	FAT4	chr4	126384826	A	C	0.2989	NM_024582.4	intron10	c.11899+4A>C	.	Splice_Site
PLS103S1	FAT4	chr4	126242577	C	T	0.0836	NM_024582.4	exon1	c.5011C>T	p.R1671C	Missense_Mutation
PLS163S1	FAT4	chr4	126238257	C	T	0.0952	NM_024582.4	exon1	c.691C>T	p.R231W	Missense_Mutation
PLS163S1	FAT4	chr4	126241871	CGGT	TGGC	0.0284	NM_024582.4	exon1	c.4305_4308delinsTGGC	p.I1435=	Silent
PLS163S1	FAT4	chr4	126355486	T	C	0.0227	NM_024582.4	exon7	c.7105T>C	p.Y2369H	Missense_Mutation
PLS163S1	FAT4	chr4	126411559	C	T	0.0222	NM_024582.4	exon17	c.13582C>T	p.Q4528*	Nonsense_Mutation
PLS163S1	FAT4	chr4	126329614	C	A	0.1167	NM_024582.4	exon4	c.5585C>A	p.A1862D	Missense_Mutation
PLS163S1	FAT4	chr4	126337710	A	T	0.0599	NM_024582.4	exon6	c.6951A>T	p.G2317G	Silent
PLS163S1	FAT4	chr4	126373537	T	A	0.1375	NM_024582.4	exon9	c.11366T>A	p.I3789N	Missense_Mutation
PLS163S1	FAT4	chr4	126241500	A	G	0.1374	NM_024582.4	exon1	c.3934A>G	p.T1312A	Missense_Mutation
PLS053	FAT4	chr4	126367573	C	T	0.0639	NM_024582.4	exon8	c.7319C>T	p.A2440V	Missense_Mutation
PLS050	FAT4	chr4	126238658	C	T	0.2229	NM_024582.4	exon1	c.1092C>T	p.Y364Y	Silent
PLS003	FAT4	chr4	126370253	C	A	0.1896	NM_024582.4	exon9	c.8082C>A	p.D2694E	Missense_Mutation
PLS057	FAT4	chr4	126337678	G	A	0.1111	NM_024582.4	exon6	c.6919G>A	p.A2307T	Missense_Mutation
PLS057	FAT4	chr4	126337678	G	A	0.1031	NM_024582.4	exon6	c.6919G>A	p.A2307T	Missense_Mutation
PLS057	FAT4	chr4	126237822	A	G	0.1256	NM_024582.4	exon1	c.256A>G	p.S86G	Missense_Mutation
PLS057	FAT4	chr4	126237822	A	G	0.1384	NM_024582.4	exon1	c.256A>G	p.S86G	Missense_Mutation
PLS102	FAT4	chr4	126370738	C	T	0.0881	NM_024582.4	exon9	c.8567C>T	p.T2856I	Missense_Mutation
PLS102	FAT4	chr4	126412695	G	T	0.1233	NM_024582.4	exon17	c.14718G>T	p.Q4906H	Missense_Mutation
PLS059	FAT4	chr4	126389907	A	T	0.1444	NM_024582.4	exon11	c.12140A>T	p.K4047M	Missense_Mutation
PLS059	FAT4	chr4	126372050	A	T	0.0293	NM_024582.4	exon9	c.9879A>T	p.E3293D	Missense_Mutation
PLS094	FAT4	chr4	126239029	C	T	0.2043	NM_024582.4	exon1	c.1463C>T	p.A488V	Missense_Mutation
PLS026	FAT4	chr4	126412276	G	T	0.0502	NM_024582.4	exon17	c.14299G>T	p.G4767W	Missense_Mutation
PLS216	FAT4	chr4	126411905	G	A	0.0285	NM_024582.4	exon17	c.13928G>A	p.R4643H	Missense_Mutation
PLS126	FAT4	chr4	126336089	C	T	0.1364	NM_024582.4	exon5	c.5971C>T	p.Q1991*	Nonsense_Mutation
PLS091	FAT4	chr4	126389832	G	A	0.2213	NM_024582.4	exon11	c.12065G>A	p.R4022Q	Missense_Mutation
PLS091	FAT4	chr4	126372113	T	C	0.2403	NM_024582.4	exon9	c.9942T>C	p.G3314G	Silent
PLS091	FAT4	chr4	126389744	C	A	0.2741	NM_024582.4	exon11	c.11977C>A	p.P3993T	Missense_Mutation
PLS130	FAT4	chr4	126373627	G	A	0.406	NM_024582.4	exon9	c.11456G>A	p.R3819Q	Missense_Mutation
PLS052S2	FAT4	chr4	126411866	C	.	0.1983	NM_024582.4	exon17	c.13889del	p.P4630Lfs*28	Frame_Shift_Del
PLS052S2	FAT4	chr4	126241745	A	.	0.2341	NM_024582.4	exon1	c.4179del	p.D1394Tfs*17	Frame_Shift_Del
PLS001	FAT4	chr4	126411245	G	T	0.1302	NM_024582.4	exon17	c.13268G>T	p.R4423M	Missense_Mutation
PLS148	FAT4	chr4	126240955	G	A	0.0445	NM_024582.4	exon1	c.3389G>A	p.G1130E	Missense_Mutation
PLS148	FAT4	chr4	126402685	C	T	0.0396	NM_024582.4	exon15	c.12608C>T	p.P4203L	Missense_Mutation
PLS148	FAT4	chr4	126411201	C	T	0.1477	NM_024582.4	exon17	c.13224C>T	p.P4408P	Silent
PLS114	FAT4	chr4	126373411	C	T	0.2175	NM_024582.4	exon9	c.11240C>T	p.A3747V	Missense_Mutation
PLS114	FAT4	chr4	126240347	G	A	0.2378	NM_024582.4	exon1	c.2781G>A	p.M927I	Missense_Mutation
PLS114	FAT4	chr4	126337744	C	T	0.184	NM_024582.4	exon6	c.6985C>T	p.R2329C	Missense_Mutation
PLS052S1	FAT4	chr4	126411689	T	C	0.2211	NM_024582.4	exon17	c.13712T>C	p.V4571A	Missense_Mutation
PLS077	LRP1B	chr2	141625704	T	C	0.2683	NM_018557.2	exon26	c.4298A>G	p.D1433G	Missense_Mutation
PLS077	LRP1B	chr2	141294286	AAA	.	0.2643	NM_018557.2	intron45	c.7514-10_7514-8delTTT	.	Splice_Site
PLS077	LRP1B	chr2	141459786	C	T	0.2687	NM_018557.2	exon39	c.6226G>A	p.E2076K	Missense_Mutation
PLS221	LRP1B	chr2	141232711	G	A	0.0613	NM_018557.2	exon60	c.9621C>T	p.H3207H	Silent
PLS144	LRP1B	chr2	141242966	A	C	0.1004	NM_018557.2	exon59	c.9371T>G	p.L3124R	Missense_Mutation
PLS144	LRP1B	chr2	141259388	A	G	0.2061	NM_018557.2	exon55	c.8718T>C	p.S2906S	Silent
PLS144	LRP1B	chr2	141214068	C	T	0.1167	NM_018557.2	exon62	c.9919G>A	p.A3307T	Missense_Mutation
PLS144	LRP1B	chr2	141128359	G	A	0.0868	NM_018557.2	exon71	c.10928C>T	p.A3643V	Missense_Mutation
PLS144	LRP1B	chr2	141458068	T	G	0.1105	NM_018557.2	exon41	c.6550A>C	p.R2184R	Silent
PLS225	LRP1B	chr2	141641501	T	C	0.2472	NM_018557.2	exon25	c.4054A>G	p.I1352V	Missense_Mutation
PLS201	LRP1B	chr2	140992386	T	C	0.1381	NM_018557.2	exon90	c.13628A>G	p.N4543S	Missense_Mutation
PLS031	LRP1B	chr2	141242917	T	C	0.0281	NM_018557.2	exon59	c.9420A>G	p.Q3140Q	Silent
PLS031	LRP1B	chr2	141245223	C	T	0.1445	NM_018557.2	exon58	c.9206G>A	p.R3069H	Missense_Mutation
PLS024	LRP1B	chr2	141004690	G	A	0.3137	NM_018557.2	exon87	c.13289C>T	p.A4430V	Missense_Mutation
PLS024	LRP1B	chr2	141259447	.	A	0.2563	NM_018557.2	intron54	c.8663-5dupT	.	Splice_Site
PLS024	LRP1B	chr2	141625835	AAAAA	.	0.3548	NM_018557.2	intron25	c.4170-7_4170-3delTTTTT	.	Splice_Site
PLS062	LRP1B	chr2	141597595	C	T	0.198	NM_018557.2	exon31	c.5174G>A	p.S1725N	Missense_Mutation
PLS062	LRP1B	chr2	141259447	.	A	0.1705	NM_018557.2	intron54	c.8663-5dupT	.	Splice_Site
PLS062	LRP1B	chr2	140995721	C	A	0.0723	NM_018557.2	exon89	c.13560G>T	p.K4520N	Missense_Mutation
PLS062	LRP1B	chr2	141294286	AA	.	0.2	NM_018557.2	intron45	c.7514-9_7514-8delTT	.	Splice_Site
PLS149	LRP1B	chr2	141299446	C	T	0.0497	NM_018557.2	exon44	c.7289G>A	p.R2430Q	Missense_Mutation
PLS149	LRP1B	chr2	141751713	A	.	0.1662	NM_018557.2	intron15	c.2504-9delT	.	Intron
PLS149	LRP1B	chr2	141294259	G	A	0.1793	NM_018557.2	exon46	c.7533C>T	p.N2511N	Silent
PLS029	LRP1B	chr2	142237994	T	C	0.1552	NM_018557.2	exon3	c.314A>G	p.D105G	Missense_Mutation
PLS029	LRP1B	chr2	141607815	C	T	0.1039	NM_018557.2	exon29	c.4795G>A	p.A1599T	Missense_Mutation
PLS029	LRP1B	chr2	141294286	AAAA	.	0.1319	NM_018557.2	intron45	c.7514-11_7514-8delTTTT	.	Splice_Site
PLS035	LRP1B	chr2	141598582	C	T	0.0304	NM_018557.2	exon30	c.5019G>A	p.T1673T	Silent
PLS035	LRP1B	chr2	141259448	A	.	0.184	NM_018557.2	intron54	c.8663-5delT	.	Splice_Site
PLS122	LRP1B	chr2	141771319	A	G	0.0604	NM_018557.2	intron13	c.2191-5T>C	.	Splice_Site
PLS122	LRP1B	chr2	141294286	AAA	.	0.3299	NM_018557.2	intron45	c.7514-10_7514-8del	.	Splice_Site
PLS122	LRP1B	chr2	141643906	T	C	0.0937	NM_018557.2	intron23	c.3767-2A>G	.	Splice_Site
PLS122	LRP1B	chr2	141122260	C	T	0.0915	NM_018557.2	exon72	c.11101G>A	p.D3701N	Missense_Mutation
PLS122	LRP1B	chr2	141232786	A	G	0.0209	NM_018557.2	exon60	c.9546T>C	p.D3182D	Silent
PLS010	LRP1B	chr2	141473680	A	G	0.2851	NM_018557.2	intron36	c.5894-9T>C	.	Intron
PLS010	LRP1B	chr2	141259448	A	.	0.3226	NM_018557.2	intron54	c.8663-5del	.	Splice_Site
PLS034	LRP1B	chr2	141272252	C	.	0.2576	NM_018557.2	exon51	c.8239del	p.D2747Mfs*3	Frame_Shift_Del
PLS203	LRP1B	chr2	141707955	G	A	0.1243	NM_018557.2	exon20	c.2985C>T	p.D995D	Silent
PLS132	LRP1B	chr2	141457962	C	T	0.0555	NM_018557.2	exon41	c.6656G>A	p.R2219H	Missense_Mutation
PLS132	LRP1B	chr2	141032070	T	.	0.0081	NM_018557.2	exon85	c.13065del	p.K4355Nfs*8	Frame_Shift_Del
PLS132	LRP1B	chr2	141751713	A	.	0.0167	NM_018557.2	intron15	c.2504-9del	.	Intron
PLS186	LRP1B	chr2	141751657	G	A	0.0045	NM_018557.2	exon16	c.2551C>T	p.R851C	Missense_Mutation
PLS186	LRP1B	chr2	141032100	A	G	0.0231	NM_018557.2	exon85	c.13035T>C	p.C4345C	Silent
PLS078	LRP1B	chr2	141747139	C	T	0.0844	NM_018557.2	exon17	c.2732G>A	p.C911Y	Missense_Mutation
PLS078	LRP1B	chr2	140990905	A	.	0.0945	NM_018557.2	intron90	c.13660-10delT	.	Intron
PLS078	LRP1B	chr2	141528510	T	C	0.0135	NM_018557.2	exon34	c.5566A>G	p.T1856A	Missense_Mutation
PLS078	LRP1B	chr2	141819647	.	T	0.0414	NM_018557.2	exon8	c.1208dupA	p.N403Kfs*2	Frame_Shift_Ins
PLS078	LRP1B	chr2	141459291	T	C	0.0055	NM_018557.2	exon40	c.6426A>G	p.K2142K	Silent
PLS007	LRP1B	chr2	141819812	G	T	0.0068	NM_018557.2	exon8	c.1044C>A	p.V348V	Silent
PLS007	LRP1B	chr2	141641511	G	A	0.1133	NM_018557.2	exon25	c.4044C>T	p.N1348N	Silent
PLS176	LRP1B	chr2	140992400	C	T	0.0546	NM_018557.2	exon90	c.13614G>A	p.P4538P	Silent
PLS176	LRP1B	chr2	141356203	T	C	0.2501	NM_018557.2	exon43	c.7191A>G	p.R2397R	Silent
PLS116	LRP1B	chr2	141819647	.	T	0.0689	NM_018557.2	exon8	c.1208dup	p.N403Kfs*2	Frame_Shift_Ins
PLS116	LRP1B	chr2	141243037	.	T	0.0683	NM_018557.2	exon59	c.9299dup	p.N3100Kfs*6	Frame_Shift_Ins
PLS197	LRP1B	chr2	141083448	C	A	0.0308	NM_018557.2	intron79	c.12224-1G>T	.	Splice_Site
PLS197	LRP1B	chr2	141130623	G	T	0.0313	NM_018557.2	exon69	c.10722C>A	p.G3574G	Silent
PLS211	LRP1B	chr2	141081551	T	G	0.1637	NM_018557.2	exon81	c.12425A>C	p.K4142T	Missense_Mutation
PLS211	LRP1B	chr2	142012201	G	A	0.1395	NM_018557.2	exon4	c.353C>T	p.S118F	Missense_Mutation
PLS211	LRP1B	chr2	141457940	G	A	0.1321	NM_018557.2	exon41	c.6678C>T	p.A2226A	Silent
PLS211	LRP1B	chr2	141474315	C	T	0.1292	NM_018557.2	exon36	c.5829G>A	p.W1943*	Nonsense_Mutation
PLS211	LRP1B	chr2	141108424	C	T	0.2128	NM_018557.2	exon77	c.11834G>A	p.G3945E	Missense_Mutation
PLS211	LRP1B	chr2	141946119	C	T	0.1111	NM_018557.2	exon7	c.884G>A	p.R295Q	Missense_Mutation
PLS211	LRP1B	chr2	141643810	C	T	0.1424	NM_018557.2	exon24	c.3861G>A	p.L1287L	Silent
PLS211	LRP1B	chr2	141773463	C	T	0.125	NM_018557.2	exon13	c.1992G>A	p.W664*	Nonsense_Mutation
PLS211	LRP1B	chr2	141128851	G	T	0.1071	NM_018557.2	exon70	c.10772C>A	p.S3591Y	Missense_Mutation
PLS095	LRP1B	chr2	141460121	G	T	0.0263	NM_018557.2	exon38	c.6025C>A	p.L2009I	Missense_Mutation
PLS095	LRP1B	chr2	141208234	A	.	0.1178	NM_018557.2	intron62	c.9964-4del	.	Splice_Site
PLS121	LRP1B	chr2	141660544	G	A	0.0217	NM_018557.2	exon23	c.3711C>T	p.C1237C	Silent
PLS224	LRP1B	chr2	141274576	T	C	0.0542	NM_018557.2	exon50	c.8031A>G	p.Q2677Q	Silent
PLS220	LRP1B	chr2	141267495	A	G	0.1382	NM_018557.2	intron52	c.8398+2T>C	.	Splice_Site
PLS161	LRP1B	chr2	141143532	G	A	0.1539	NM_018557.2	exon67	c.10461C>T	p.N3487N	Silent
PLS161	LRP1B	chr2	141093292	C	T	0.1879	NM_018557.2	exon78	c.12008G>A	p.S4003N	Missense_Mutation
PLS161	LRP1B	chr2	141055384	A	G	0.1917	NM_018557.2	exon84	c.12960T>C	p.C4320C	Silent
PLS161	LRP1B	chr2	142567945	T	A	0.1631	NM_018557.2	exon2	c.108A>T	p.E36D	Missense_Mutation
PLS161	LRP1B	chr2	141267498	G	A	0.1627	NM_018557.2	exon52	c.8397C>T	p.C2799C	Silent
PLS161	LRP1B	chr2	141747192	G	A	0.0369	NM_018557.2	exon17	c.2679C>T	p.C893C	Silent
PLS161	LRP1B	chr2	142567879	G	A	0.1395	NM_018557.2	exon2	c.174C>T	p.C58C	Silent
PLS161	LRP1B	chr2	141032051	C	T	0.1321	NM_018557.2	exon85	c.13084G>A	p.V4362I	Missense_Mutation
PLS161	LRP1B	chr2	141528470	T	C	0.1591	NM_018557.2	exon34	c.5606A>G	p.K1869R	Missense_Mutation
PLS002	LRP1B	chr2	140990905	A	.	0.1976	NM_018557.2	intron90	c.13660-10del	.	Intron
PLS064	LRP1B	chr2	141359172	G	C	0.3307	NM_018557.2	exon42	c.6836C>G	p.A2279G	Missense_Mutation
PLS123	LRP1B	chr2	141460072	C	T	0.1831	NM_018557.2	exon38	c.6074G>A	p.R2025H	Missense_Mutation
PLS123	LRP1B	chr2	141806550	C	G	0.1672	NM_018557.2	intron11	c.1789+5G>C	.	Splice_Site
PLS123	LRP1B	chr2	141609298	A	G	0.0859	NM_018557.2	exon28	c.4634T>C	p.L1545P	Missense_Mutation
PLS123	LRP1B	chr2	141625317	G	A	0.1947	NM_018557.2	exon27	c.4421C>T	p.A1474V	Missense_Mutation
PLS123	LRP1B	chr2	141294286	AAA	.	0.2706	NM_018557.2	intron45	c.7514-10_7514-8del	.	Splice_Site
PLS129	LRP1B	chr2	141093273	G	A	0.0841	NM_018557.2	exon78	c.12027C>T	p.N4009N	Silent
PLS129	LRP1B	chr2	141283572	G	A	0.0951	NM_018557.2	intron48	c.7877-10C>T	.	Intron
PLS129	LRP1B	chr2	141113958	C	T	0.0772	NM_018557.2	exon75	c.11483G>A	p.R3828H	Missense_Mutation
PLS154	LRP1B	chr2	141680691	G	A	0.2209	NM_018557.2	exon21	c.3162C>T	p.N1054N	Silent
PLS038	LRP1B	chr2	141777486	C	T	0.1552	NM_018557.2	intron12	c.1970+5G>A	.	Splice_Site
PLS038	LRP1B	chr2	141294286	AAA	.	0.1706	NM_018557.2	intron45	c.7514-10_7514-8del	.	Splice_Site
PLS038	LRP1B	chr2	140995858	T	.	0.0242	NM_018557.2	exon89	c.13423del	p.T4475Qfs*12	Frame_Shift_Del
PLS038	LRP1B	chr2	142012219	A	.	0.073	NM_018557.2	intron3	c.344-9del	.	Intron
PLS022	LRP1B	chr2	141214086	.	A	0.2786	NM_018557.2	exon62	c.9900dup	p.P3301Sfs*3	Frame_Shift_Ins
PLS022	LRP1B	chr2	141625835	AAAAAAA	.	0.2536	NM_018557.2	intron25	c.4170-9_4170-3del	.	Splice_Site
PLS022	LRP1B	chr2	141812692	T	C	0.2378	NM_018557.2	exon10	c.1545A>G	p.S515S	Silent
PLS210S2	LRP1B	chr2	141032173	A	.	0.2365	NM_018557.2	intron84	c.12968-6del	.	Splice_Site
PLS210S2	LRP1B	chr2	142238018	C	T	0.2367	NM_018557.2	exon3	c.290G>A	p.C97Y	Missense_Mutation
PLS030	LRP1B	chr2	141751713	A	.	0.1484	NM_018557.2	intron15	c.2504-9del	.	Intron
PLS037	LRP1B	chr2	141751586	G	A	0.0116	NM_018557.2	exon16	c.2622C>T	p.S874S	Silent
PLS054	LRP1B	chr2	141208232	T	G	0.2345	NM_018557.2	intron62	c.9964-2A>C	.	Splice_Site
PLS054	LRP1B	chr2	141819837	A	G	0.2167	NM_018557.2	exon8	c.1019T>C	p.L340P	Missense_Mutation
PLS054	LRP1B	chr2	141081547	A	.	0.2285	NM_018557.2	exon81	c.12429del	p.F4143Lfs*6	Frame_Shift_Del
PLS054	LRP1B	chr2	141359085	C	T	0.2425	NM_018557.2	exon42	c.6923G>A	p.R2308K	Missense_Mutation
PLS175	LRP1B	chr2	141533775	C	T	0.0455	NM_018557.2	exon33	c.5392G>A	p.A1798T	Missense_Mutation
PLS175	LRP1B	chr2	141232758	C	A	0.0428	NM_018557.2	exon60	c.9574G>T	p.D3192Y	Missense_Mutation
PLS193	LRP1B	chr2	141707967	G	A	0.1166	NM_018557.2	exon20	c.2973C>T	p.D991D	Silent
PLS193	LRP1B	chr2	141143515	C	A	0.0441	NM_018557.2	exon67	c.10478G>T	p.W3493L	Missense_Mutation
PLS193	LRP1B	chr2	141643872	G	A	0.1081	NM_018557.2	exon24	c.3799C>T	p.R1267C	Missense_Mutation
PLS193	LRP1B	chr2	141250246	.	A	0.1104	NM_018557.2	exon57	c.9050dup	p.L3017Ffs*5	Frame_Shift_Ins
PLS193	LRP1B	chr2	140992403	C	T	0.1202	NM_018557.2	exon90	c.13611G>A	p.A4537A	Silent
PLS131	LRP1B	chr2	141751712	.	A	0.0701	NM_018557.2	intron15	c.2504-9dup	.	Intron
PLS127	LRP1B	chr2	141055500	G	A	0.2413	NM_018557.2	exon84	c.12844C>T	p.P4282S	Missense_Mutation
PLS127	LRP1B	chr2	141267501	G	A	0.2386	NM_018557.2	exon52	c.8394C>T	p.G2798G	Silent
PLS127	LRP1B	chr2	141232862	C	T	0.0305	NM_018557.2	exon60	c.9470G>A	p.R3157H	Missense_Mutation
PLS147	LRP1B	chr2	141072571	T	C	0.0394	NM_018557.2	exon83	c.12738A>G	p.E4246E	Silent
PLS147	LRP1B	chr2	141253279	G	A	0.2975	NM_018557.2	exon56	c.8889C>T	p.G2963G	Silent
PLS152	LRP1B	chr2	141215114	C	T	0.0375	NM_018557.2	exon61	c.9732G>A	p.S3244S	Silent
PLS080S2	LRP1B	chr2	141115582	G	A	0.0164	NM_018557.2	exon74	c.11361C>T	p.C3787C	Silent
PLS080S2	LRP1B	chr2	141032173	A	G	0.0238	NM_018557.2	intron84	c.12968-6T>C	.	Splice_Site
PLS040	LRP1B	chr2	142012148	T	C	0.2289	NM_018557.2	exon4	c.406A>G	p.T136A	Missense_Mutation
PLS040	LRP1B	chr2	141771157	C	A	0.0388	NM_018557.2	exon14	c.2348G>T	p.G783V	Missense_Mutation
PLS006	LRP1B	chr2	140992398	G	T	0.042	NM_018557.2	exon90	c.13616C>A	p.P4539H	Missense_Mutation
PLS006	LRP1B	chr2	141751684	G	A	0.0405	NM_018557.2	exon16	c.2524C>T	p.P842S	Missense_Mutation
PLS085	LRP1B	chr2	141665621	C	T	0.1602	NM_018557.2	exon22	c.3345G>A	p.V1115V	Silent
PLS085	LRP1B	chr2	141291620	C	T	0.0802	NM_018557.2	exon47	c.7732G>A	p.G2578R	Missense_Mutation
PLS085	LRP1B	chr2	141598618	A	T	0.0278	NM_018557.2	exon30	c.4983T>A	p.R1661R	Silent
PLS085	LRP1B	chr2	141072519	C	T	0.1747	NM_018557.2	exon83	c.12790G>A	p.V4264I	Missense_Mutation
PLS069	LRP1B	chr2	141294286	AA	.	0.191	NM_018557.2	intron45	c.7514-9_7514-8del	.	Splice_Site
PLS169	LRP1B	chr2	141259339	T	C	0.2229	NM_018557.2	exon55	c.8767A>G	p.R2923G	Missense_Mutation
PLS169	LRP1B	chr2	141609228	G	A	0.2037	NM_018557.2	exon28	c.4704C>T	p.T1568T	Silent
PLS169	LRP1B	chr2	141294286	AAA	.	0.1726	NM_018557.2	intron45	c.7514-10_7514-8del	.	Splice_Site
PLS169	LRP1B	chr2	141259447	.	A	0.172	NM_018557.2	intron54	c.8663-5dup	.	Splice_Site
PLS099	LRP1B	chr2	141294286	AAA	.	0.2238	NM_018557.2	intron45	c.7514-10_7514-8delTTT	.	Splice_Site
PLS065	LRP1B	chr2	141625835	AAAAAA	.	0.2655	NM_018557.2	intron25	c.4170-8_4170-3del	.	Splice_Site
PLS065	LRP1B	chr2	142012218	.	A	0.2701	NM_018557.2	intron3	c.344-9dup	.	Intron
PLS065	LRP1B	chr2	141294286	AAA	.	0.2785	NM_018557.2	intron45	c.7514-10_7514-8del	.	Splice_Site
PLS065	LRP1B	chr2	142012218	.	A	0.2863	NM_018557.2	intron3	c.344-9dup	.	Intron
PLS065	LRP1B	chr2	141294286	AAA	.	0.2987	NM_018557.2	intron45	c.7514-10_7514-8del	.	Splice_Site
PLS065	LRP1B	chr2	141259447	.	A	0.3042	NM_018557.2	intron54	c.8663-5dup	.	Splice_Site
PLS065	LRP1B	chr2	141259447	.	A	0.2983	NM_018557.2	intron54	c.8663-5dup	.	Splice_Site
PLS090	LRP1B	chr2	141771270	C	T	0.1184	NM_018557.2	exon14	c.2235G>A	p.S745S	Silent
PLS090	LRP1B	chr2	141773410	T	C	0.0453	NM_018557.2	exon13	c.2045A>G	p.D682G	Missense_Mutation
PLS039	LRP1B	chr2	141294286	AAA	.	0.2571	NM_018557.2	intron45	c.7514-10_7514-8del	.	Splice_Site
PLS210S1	LRP1B	chr2	141609268	G	A	0.0237	NM_018557.2	exon28	c.4664C>T	p.A1555V	Missense_Mutation
PLS210S1	LRP1B	chr2	141751585	C	T	0.7176	NM_018557.2	exon16	c.2623G>A	p.D875N	Missense_Mutation
PLS210S1	LRP1B	chr2	141806597	G	A	0.3446	NM_018557.2	exon11	c.1747C>T	p.Q583*	Nonsense_Mutation
PLS210S1	LRP1B	chr2	141294286	AAAA	.	0.2333	NM_018557.2	intron45	c.7514-11_7514-8del	.	Splice_Site
PLS060	LRP1B	chr2	141274535	C	T	0.271	NM_018557.2	exon50	c.8072G>A	p.S2691N	Missense_Mutation
PLS075	LRP1B	chr2	141294286	AAAA	.	0.2581	NM_018557.2	intron45	c.7514-11_7514-8delTTTT	.	Splice_Site
PLS163S1	LRP1B	chr2	141458009	A	G	0.0243	NM_018557.2	exon41	c.6609T>C	p.S2203S	Silent
PLS163S1	LRP1B	chr2	140990848	C	T	0.0264	NM_018557.2	exon91	c.13707G>A	p.G4569G	Silent
PLS163S1	LRP1B	chr2	141625806	G	A	0.072	NM_018557.2	exon26	c.4196C>T	p.A1399V	Missense_Mutation
PLS163S1	LRP1B	chr2	141356264	A	G	0.0668	NM_018557.2	exon43	c.7130T>C	p.L2377P	Missense_Mutation
PLS163S1	LRP1B	chr2	141571316	T	C	0.0645	NM_018557.2	exon32	c.5269A>G	p.I1757V	Missense_Mutation
PLS163S1	LRP1B	chr2	141777676	A	.	0.0326	NM_018557.2	intron11	c.1790-5del	.	Splice_Site
PLS163S1	LRP1B	chr2	141243050	C	A	0.0312	NM_018557.2	exon59	c.9287G>T	p.W3096L	Missense_Mutation
PLS163S1	LRP1B	chr2	141110512	A	G	0.0323	NM_018557.2	intron76	c.11650+10T>C	.	Intron
PLS163S1	LRP1B	chr2	141609224	A	G	0.148	NM_018557.2	exon28	c.4708T>C	p.Y1570H	Missense_Mutation
PLS163S1	LRP1B	chr2	141243086	T	C	0.059	NM_018557.2	exon59	c.9251A>G	p.H3084R	Missense_Mutation
PLS163S1	LRP1B	chr2	141093313	T	C	0.1258	NM_018557.2	exon78	c.11987A>G	p.Y3996C	Missense_Mutation
PLS163S1	LRP1B	chr2	141093256	C	G	0.1285	NM_018557.2	exon78	c.12044G>C	p.G4015A	Missense_Mutation
PLS163S1	LRP1B	chr2	141215191	C	T	0.0201	NM_018557.2	exon61	c.9655G>A	p.A3219T	Missense_Mutation
PLS163S1	LRP1B	chr2	141272286	C	T	0.0453	NM_018557.2	exon51	c.8205G>A	p.K2735K	Silent
PLS163S1	LRP1B	chr2	141294286	AA	.	0.1269	NM_018557.2	intron45	c.7514-9_7514-8del	.	Splice_Site
PLS053	LRP1B	chr2	141609267	C	T	0.0342	NM_018557.2	exon28	c.4665G>A	p.A1555A	Silent
PLS050	LRP1B	chr2	141294286	AAA	.	0.2171	NM_018557.2	intron45	c.7514-10_7514-8del	.	Splice_Site
PLS003	LRP1B	chr2	141116451	C	A	0.0768	NM_018557.2	exon73	c.11196G>T	p.S3732S	Silent
PLS003	LRP1B	chr2	141709477	C	T	0.1878	NM_018557.2	exon19	c.2920G>A	p.V974I	Missense_Mutation
PLS102	LRP1B	chr2	141259448	A	.	0.1381	NM_018557.2	intron54	c.8663-5del	.	Splice_Site
PLS102	LRP1B	chr2	141816467	T	.	0.1439	NM_018557.2	exon9	c.1393del	p.R465Efs*76	Frame_Shift_Del
PLS187	LRP1B	chr2	141128809	C	A	0.2141	NM_018557.2	exon70	c.10814G>T	p.G3605V	Missense_Mutation
PLS187	LRP1B	chr2	141110602	T	C	0.2125	NM_018557.2	exon76	c.11570A>G	p.Q3857R	Missense_Mutation
PLS187	LRP1B	chr2	141777676	A	.	0.1935	NM_018557.2	intron11	c.1790-5del	.	Splice_Site
PLS059	LRP1B	chr2	141253131	T	C	0.2503	NM_018557.2	intron56	c.9034+3A>G	.	Splice_Site
PLS094	LRP1B	chr2	141299523	C	A	0.1435	NM_018557.2	exon44	c.7212G>T	p.G2404G	Silent
PLS126	LRP1B	chr2	141533746	G	A	0.1173	NM_018557.2	exon33	c.5421C>T	p.D1807D	Silent
PLS091	LRP1B	chr2	141032173	A	.	0.2572	NM_018557.2	intron84	c.12968-6del	.	Splice_Site
PLS091	LRP1B	chr2	140995776	T	C	0.2999	NM_018557.2	exon89	c.13505A>G	p.H4502R	Missense_Mutation
PLS091	LRP1B	chr2	141625835	AAAAAA	.	0.296	NM_018557.2	intron25	c.4170-8_4170-3del	.	Splice_Site
PLS091	LRP1B	chr2	141294286	AAAA	.	0.2052	NM_018557.2	intron45	c.7514-11_7514-8del	.	Splice_Site
PLS188	LRP1B	chr2	141108456	C	A	0.024	NM_018557.2	exon77	c.11802G>T	p.M3934I	Missense_Mutation
PLS188	LRP1B	chr2	141528565	G	T	0.1411	NM_018557.2	exon34	c.5511C>A	p.S1837S	Silent
PLS051	LRP1B	chr2	141294286	AAA	.	0.1956	NM_018557.2	intron45	c.7514-10_7514-8delTTT	.	Splice_Site
PLS130	LRP1B	chr2	141135790	A	G	0.3669	NM_018557.2	exon68	c.10597T>C	p.W3533R	Missense_Mutation
PLS001	LRP1B	chr2	141458172	C	A	0.0396	NM_018557.2	exon41	c.6446G>T	p.R2149M	Missense_Mutation
PLS001	LRP1B	chr2	141093327	C	T	0.0248	NM_018557.2	exon78	c.11973G>A	p.M3991I	Missense_Mutation
PLS148	LRP1B	chr2	141457872	C	G	0.0724	NM_018557.2	exon41	c.6746G>C	p.G2249A	Missense_Mutation
PLS148	LRP1B	chr2	141660616	T	C	0.1863	NM_018557.2	exon23	c.3639A>G	p.E1213E	Silent
PLS114	LRP1B	chr2	141625703	G	A	0.1001	NM_018557.2	exon26	c.4299C>T	p.D1433D	Silent
PLS114	LRP1B	chr2	141707899	G	T	0.0282	NM_018557.2	exon20	c.3041C>A	p.S1014Y	Missense_Mutation
PLS114	LRP1B	chr2	141253189	A	G	0.1828	NM_018557.2	exon56	c.8979T>C	p.C2993C	Silent
PLS077	CIC	chr19	42776028	G	A	0.115	NM_001304815.1	exon2	c.93G>A	p.R31R	Silent
PLS144	CIC	chr19	42777778	T	C	0.091	NM_001304815.1	exon2	c.1843T>C	p.S615P	Missense_Mutation
PLS144	CIC	chr19	42793550	A	G	0.0705	NM_015125.4	exon8	c.1352A>G	p.D451G	Missense_Mutation
PLS144	CIC	chr19	42791869	T	C	0.0988	NM_015125.4	exon5	c.755T>C	p.L252P	Missense_Mutation
PLS225	CIC	chr19	42798243	T	C	0.2532	NM_015125.4	intron17	c.4195+2T>C	.	Splice_Site
PLS225	CIC	chr19	42776961	.	C	0.2196	NM_001304815.1	exon2	c.1026dupC	p.W343fs	Frame_Shift_Ins
PLS024	CIC	chr19	42797363	C	T	0.3412	NM_015125.4	exon15	c.3725C>T	p.T1242M	Missense_Mutation
PLS062	CIC	chr19	42790981	C	A	0.2258	NM_015125.4	exon2	c.126C>A	p.P42P	Silent
PLS062	CIC	chr19	42799197	T	C	0.0229	NM_015125.4	exon20	c.4681T>C	p.S1561P	Missense_Mutation
PLS062	CIC	chr19	42776000	.	C	0.1817	NM_001304815.1	exon2	c.65dupC	p.A23Sfs*16	Frame_Shift_Ins
PLS149	CIC	chr19	42776000	C	.	0.2148	NM_001304815.1	exon2	c.65delC	p.P22Qfs*8	Frame_Shift_Del
PLS149	CIC	chr19	42777442	C	T	0.2113	NM_001304815.1	exon2	c.1507C>T	p.R503C	Missense_Mutation
PLS149	CIC	chr19	42777750	G	A	0.0617	NM_001304815.1	exon2	c.1815G>A	p.S605S	Silent
PLS029	CIC	chr19	42776075	C	T	0.1206	NM_001304815.1	exon2	c.140C>T	p.A47V	Missense_Mutation
PLS029	CIC	chr19	42778298	C	.	0.1331	NM_001304815.1	exon2	c.2363delC	p.P788Lfs*4	Frame_Shift_Del
PLS029	CIC	chr19	42795851	C	T	0.1635	NM_015125.4	exon11	c.2840C>T	p.P947L	Missense_Mutation
PLS035	CIC	chr19	42797278	C	T	0.0101	NM_015125.4	exon15	c.3640C>T	p.R1214*	Nonsense_Mutation
PLS035	CIC	chr19	42796929	T	C	0.0493	NM_015125.4	exon14	c.3387T>C	p.P1129P	Silent
PLS035	CIC	chr19	42777814	C	T	0.1834	NM_001304815.1	exon2	c.1879C>T	p.P627S	Missense_Mutation
PLS122	CIC	chr19	42799102	C	.	0.3497	NM_015125.4	exon20	c.4586del	p.P1529Lfs*91	Frame_Shift_Del
PLS122	CIC	chr19	42777881	C	T	0.2848	NM_001304815.1	exon2	c.1946C>T	p.A649V	Missense_Mutation
PLS122	CIC	chr19	42776961	.	C	0.1468	NM_001304815.1	exon2	c.1026dup	p.W343Lfs*4	Frame_Shift_Ins
PLS010	CIC	chr19	42796889	.	C	0.4493	NM_015125.4	exon14	c.3347dup	p.S1117Kfs*34	Frame_Shift_Ins
PLS010	CIC	chr19	42776961	.	CC	0.0891	NM_001304815.1	exon2	c.1025_1026dup	p.W343Pfs*8	Frame_Shift_Ins
PLS034	CIC	chr19	42777539	T	C	0.2729	NM_001304815.1	exon2	c.1604T>C	p.L535P	Missense_Mutation
PLS132	CIC	chr19	42796308	T	C	0.0392	NM_015125.4	exon12	c.2957T>C	p.L986P	Missense_Mutation
PLS078	CIC	chr19	42795614	.	C	0.0807	NM_015125.4	exon10	c.2694dupC	p.K899Qfs*32	Frame_Shift_Ins
PLS078	CIC	chr19	42778450	C	A	0.1171	NM_001304815.1	exon2	c.2515C>A	p.P839T	Missense_Mutation
PLS078	CIC	chr19	42778298	C	.	0.1224	NM_001304815.1	exon2	c.2363delC	p.P788Lfs*4	Frame_Shift_Del
PLS007	CIC	chr19	42796966	G	A	0.0069	NM_015125.4	exon14	c.3424G>A	p.A1142T	Missense_Mutation
PLS007	CIC	chr19	42793239	G	A	0.0063	NM_015125.4	exon7	c.1131G>A	p.T377T	Silent
PLS176	CIC	chr19	42797313	G	.	0.0442	NM_015125.4	exon15	c.3675del	p.Q1226Sfs*76	Frame_Shift_Del
PLS156	CIC	chr19	42793033	TTTAC	.	0.0933	NM_015125.4	intron6	c.932-7_932-3del	.	Splice_Site
PLS156	CIC	chr19	42776425	T	C	0.0828	NM_001304815.1	exon2	c.490T>C	p.S164P	Missense_Mutation
PLS156	CIC	chr19	42797381	C	.	0.3526	NM_015125.4	exon15	c.3743del	p.P1248Hfs*54	Frame_Shift_Del
PLS179	CIC	chr19	42798394	C	.	0.0246	NM_015125.4	exon18	c.4265delC	p.S1422Wfs*32	Frame_Shift_Del
PLS162	CIC	chr19	42791338	G	A	0.2116	NM_015125.4	exon3	c.398G>A	p.G133D	Missense_Mutation
PLS211	CIC	chr19	42797948	C	T	0.1404	NM_015125.4	exon16	c.4000C>T	p.R1334W	Missense_Mutation
PLS211	CIC	chr19	42798848	G	A	0.1394	NM_015125.4	exon19	c.4420G>A	p.V1474I	Missense_Mutation
PLS211	CIC	chr19	42777387	C	T	0.1177	NM_001304815.1	exon2	c.1452C>T	p.G484G	Silent
PLS211	CIC	chr19	42792098	C	T	0.1254	NM_015125.4	exon6	c.902C>T	p.S301L	Missense_Mutation
PLS095	CIC	chr19	42799306	C	.	0.1489	NM_015125.4	exon20	c.4790del	p.P1597Hfs*23	Frame_Shift_Del
PLS140	CIC	chr19	42798355	C	T	0.0314	NM_015125.4	exon18	c.4226C>T	p.S1409L	Missense_Mutation
PLS140	CIC	chr19	42798822	G	A	0.2291	NM_015125.4	exon19	c.4394G>A	p.R1465H	Missense_Mutation
PLS183	CIC	chr19	42776961	.	C	0.2436	NM_001304815.1	exon2	c.1026dup	p.W343Lfs*4	Frame_Shift_Ins
PLS048	CIC	chr19	42791316	A	G	0.1001	NM_015125.4	exon3	c.376A>G	p.T126A	Missense_Mutation
PLS048	CIC	chr19	42796785	G	A	0.0966	NM_015125.4	exon14	c.3243G>A	p.P1081P	Silent
PLS121	CIC	chr19	42776961	.	C	0.3079	NM_001304815.1	exon2	c.1026dup	p.W343Lfs*4	Frame_Shift_Ins
PLS121	CIC	chr19	42798766	C	T	0.4014	NM_015125.4	exon19	c.4338C>T	p.A1446A	Silent
PLS121	CIC	chr19	42794527	C	T	0.4005	NM_015125.4	exon10	c.1607C>T	p.A536V	Missense_Mutation
PLS121	CIC	chr19	42777347	G	A	0.3956	NM_001304815.1	exon2	c.1412G>A	p.R471H	Missense_Mutation
PLS224	CIC	chr19	42778298	C	.	0.1663	NM_001304815.1	exon2	c.2363del	p.P788Lfs*4	Frame_Shift_Del
PLS224	CIC	chr19	42778351	C	T	0.1568	NM_001304815.1	exon2	c.2416C>T	p.Q806*	Nonsense_Mutation
PLS220	CIC	chr19	42794446	.	C	0.1862	NM_015125.4	exon10	c.1526dup	p.L510Tfs*4	Frame_Shift_Ins
PLS161	CIC	chr19	42797233	C	T	0.186	NM_015125.4	exon15	c.3595C>T	p.R1199W	Missense_Mutation
PLS161	CIC	chr19	42794771	C	T	0.2068	NM_015125.4	exon10	c.1851C>T	p.I617I	Silent
PLS002	CIC	chr19	42777377	A	G	0.2062	NM_001304815.1	exon2	c.1442A>G	p.Y481C	Missense_Mutation
PLS064	CIC	chr19	42776962	T	C	0.2512	NM_001304815.1	exon2	c.1027T>C	p.W343R	Missense_Mutation
PLS064	CIC	chr19	42776961	.	C	0.2142	NM_001304815.1	exon2	c.1026dup	p.W343Lfs*4	Frame_Shift_Ins
PLS123	CIC	chr19	42794595	G	A	0.1361	NM_015125.4	exon10	c.1675G>A	p.A559T	Missense_Mutation
PLS123	CIC	chr19	42795067	G	A	0.4425	NM_015125.4	exon10	c.2147G>A	p.R716Q	Missense_Mutation
PLS129	CIC	chr19	42796627	C	T	0.0961	NM_015125.4	intron13	c.3175+9C>T	.	Intron
PLS129	CIC	chr19	42776961	C	.	0.0888	NM_001304815.1	exon2	c.1026del	p.W343Gfs*7	Frame_Shift_Del
PLS038	CIC	chr19	42794997	A	G	0.3808	NM_015125.4	exon10	c.2077A>G	p.T693A	Missense_Mutation
PLS038	CIC	chr19	42777530	T	C	0.1424	NM_001304815.1	exon2	c.1595T>C	p.M532T	Missense_Mutation
PLS022	CIC	chr19	42796964	.	C	0.262	NM_015125.4	exon14	c.3422dup	p.A1142Cfs*9	Frame_Shift_Ins
PLS022	CIC	chr19	42793126	C	T	0.2308	NM_015125.4	exon7	c.1018C>T	p.R340W	Missense_Mutation
PLS073	CIC	chr19	42791321	G	A	0.021	NM_015125.4	exon3	c.381G>A	p.T127T	Silent
PLS030	CIC	chr19	42777024	T	C	0.0282	NM_001304815.1	exon2	c.1089T>C	p.P363P	Silent
PLS037	CIC	chr19	42796889	.	C	0.1907	NM_015125.4	exon14	c.3347dup	p.S1117Kfs*34	Frame_Shift_Ins
PLS054	CIC	chr19	42794790	G	T	0.2775	NM_015125.4	exon10	c.1870G>T	p.G624*	Nonsense_Mutation
PLS054	CIC	chr19	42797894	G	A	0.2408	NM_015125.4	exon16	c.3946G>A	p.G1316R	Missense_Mutation
PLS054	CIC	chr19	42778720	C	T	0.1799	NM_001304815.1	exon2	c.2785C>T	p.P929S	Missense_Mutation
PLS175	CIC	chr19	42796889	.	C	0.164	NM_015125.4	exon14	c.3347dup	p.S1117Kfs*34	Frame_Shift_Ins
PLS193	CIC	chr19	42798882	C	T	0.1198	NM_015125.4	exon19	c.4454C>T	p.P1485L	Missense_Mutation
PLS193	CIC	chr19	42777215	A	G	0.0254	NM_001304815.1	exon2	c.1280A>G	p.K427R	Missense_Mutation
PLS193	CIC	chr19	42792020	A	G	0.1086	NM_015125.4	exon6	c.824A>G	p.K275R	Missense_Mutation
PLS193	CIC	chr19	42797352	C	A	0.1473	NM_015125.4	exon15	c.3714C>A	p.T1238T	Silent
PLS131	CIC	chr19	42777928	G	A	0.0533	NM_001304815.1	exon2	c.1993G>A	p.A665T	Missense_Mutation
PLS127	CIC	chr19	42797745	C	T	0.232	NM_015125.4	exon16	c.3797C>T	p.A1266V	Missense_Mutation
PLS147	CIC	chr19	42776961	.	C	0.1469	NM_001304815.1	exon2	c.1026dup	p.W343Lfs*4	Frame_Shift_Ins
PLS147	CIC	chr19	42791819	C	T	0.1308	NM_015125.4	exon5	c.705C>T	p.G235G	Silent
PLS189	CIC	chr19	42794718	C	T	0.1453	NM_015125.4	exon10	c.1798C>T	p.R600C	Missense_Mutation
PLS189	CIC	chr19	42796889	.	C	0.1032	NM_015125.4	exon14	c.3347dup	p.S1117Kfs*34	Frame_Shift_Ins
PLS032	CIC	chr19	42776000	C	.	0.2182	NM_001304815.1	exon2	c.65del	p.P22Qfs*8	Frame_Shift_Del
PLS040	CIC	chr19	42797329	G	A	0.0393	NM_015125.4	exon15	c.3691G>A	p.A1231T	Missense_Mutation
PLS040	CIC	chr19	42796925	C	.	0.0269	NM_015125.4	exon14	c.3383del	p.P1128Hfs*33	Frame_Shift_Del
PLS006	CIC	chr19	42795395	A	G	0.0465	NM_015125.4	exon10	c.2475A>G	p.V825V	Silent
PLS085	CIC	chr19	42798179	C	T	0.0438	NM_015125.4	exon17	c.4133C>T	p.S1378F	Missense_Mutation
PLS085	CIC	chr19	42797777	C	T	0.2198	NM_015125.4	exon16	c.3829C>T	p.R1277C	Missense_Mutation
PLS069	CIC	chr19	42776961	.	CC	0.106	NM_001304815.1	exon2	c.1025_1026dup	p.W343Pfs*8	Frame_Shift_Ins
PLS169	CIC	chr19	42776680	G	A	0.1842	NM_001304815.1	exon2	c.745G>A	p.A249T	Missense_Mutation
PLS169	CIC	chr19	42797381	C	.	0.2582	NM_015125.4	exon15	c.3743del	p.P1248Hfs*54	Frame_Shift_Del
PLS065	CIC	chr19	42794463	.	A	0.3313	NM_015125.4	exon10	c.1543_1544insA	p.P515Hfs*175	Frame_Shift_Ins
PLS065	CIC	chr19	42794463	.	A	0.3385	NM_015125.4	exon10	c.1543_1544insA	p.P515Hfs*175	Frame_Shift_Ins
PLS065	CIC	chr19	42795411	A	G	0.0238	NM_015125.4	exon10	c.2491A>G	p.T831A	Missense_Mutation
PLS065	CIC	chr19	42795411	A	G	0.0324	NM_015125.4	exon10	c.2491A>G	p.T831A	Missense_Mutation
PLS157S2	CIC	chr19	42776608	C	T	0.0232	NM_001304815.1	exon2	c.673C>T	p.R225C	Missense_Mutation
PLS060	CIC	chr19	42794715	C	T	0.1791	NM_015125.4	exon10	c.1795C>T	p.R599W	Missense_Mutation
PLS060	CIC	chr19	42776360	G	A	0.4175	NM_001304815.1	exon2	c.425G>A	p.R142Q	Missense_Mutation
PLS060	CIC	chr19	42791528	G	A	0.0234	NM_015125.4	exon4	c.509G>A	p.R170Q	Missense_Mutation
PLS060	CIC	chr19	42795106	A	G	0.059	NM_015125.4	exon10	c.2186A>G	p.Y729C	Missense_Mutation
PLS060	CIC	chr19	42776933	G	A	0.0282	NM_001304815.1	exon2	c.998G>A	p.R333H	Missense_Mutation
PLS060	CIC	chr19	42777364	G	A	0.0254	NM_001304815.1	exon2	c.1429G>A	p.A477T	Missense_Mutation
PLS060	CIC	chr19	42798840	G	A	0.0748	NM_015125.4	exon19	c.4412G>A	p.R1471Q	Missense_Mutation
PLS075	CIC	chr19	42794950	G	A	0.3123	NM_015125.4	exon10	c.2030G>A	p.R677Q	Missense_Mutation
PLS075	CIC	chr19	42776961	.	C	0.2429	NM_001304815.1	exon2	c.1026dupC	p.W343Lfs*4	Frame_Shift_Ins
PLS103S1	CIC	chr19	42776582	T	.	0.1037	NM_001304815.1	exon2	c.647del	p.F216Sfs*25	Frame_Shift_Del
PLS163S1	CIC	chr19	42794446	.	C	0.0811	NM_015125.4	exon10	c.1526dup	p.L510Tfs*4	Frame_Shift_Ins
PLS163S1	CIC	chr19	42795495	A	G	0.1131	NM_015125.4	exon10	c.2575A>G	p.T859A	Missense_Mutation
PLS163S1	CIC	chr19	42776512	A	G	0.0671	NM_001304815.1	exon2	c.577A>G	p.T193A	Missense_Mutation
PLS163S1	CIC	chr19	42776640	T	C	0.0359	NM_001304815.1	exon2	c.705T>C	p.P235P	Silent
PLS163S1	CIC	chr19	42791746	G	A	0.0708	NM_015125.4	exon5	c.632G>A	p.S211N	Missense_Mutation
PLS163S1	CIC	chr19	42795218	C	T	0.1212	NM_015125.4	exon10	c.2298C>T	p.G766G	Silent
PLS163S1	CIC	chr19	42794627	C	T	0.0397	NM_015125.4	exon10	c.1707C>T	p.G569G	Silent
PLS163S1	CIC	chr19	42795273	G	.	0.1302	NM_015125.4	exon10	c.2353del	p.A785Pfs*139	Frame_Shift_Del
PLS163S1	CIC	chr19	42798209	G	A	0.0444	NM_015125.4	exon17	c.4163G>A	p.G1388D	Missense_Mutation
PLS163S1	CIC	chr19	42776863	C	A	0.0385	NM_001304815.1	exon2	c.928C>A	p.L310I	Missense_Mutation
PLS045	CIC	chr19	42798840	G	A	0.1253	NM_015125.4	exon19	c.4412G>A	p.R1471Q	Missense_Mutation
PLS003	CIC	chr19	42793200	C	T	0.0349	NM_015125.4	exon7	c.1092C>T	p.D364D	Silent
PLS003	CIC	chr19	42778408	C	T	0.0318	NM_001304815.1	exon2	c.2473C>T	p.P825S	Missense_Mutation
PLS057	CIC	chr19	42799026	A	G	0.116	NM_015125.4	exon20	c.4510A>G	p.K1504E	Missense_Mutation
PLS057	CIC	chr19	42797381	C	.	0.1182	NM_015125.4	exon15	c.3743del	p.P1248Hfs*54	Frame_Shift_Del
PLS057	CIC	chr19	42797381	C	.	0.137	NM_015125.4	exon15	c.3743del	p.P1248Hfs*54	Frame_Shift_Del
PLS057	CIC	chr19	42799026	A	G	0.1335	NM_015125.4	exon20	c.4510A>G	p.K1504E	Missense_Mutation
PLS057	CIC	chr19	42794446	C	.	0.1279	NM_015125.4	exon10	c.1526del	p.P509Hfs*14	Frame_Shift_Del
PLS057	CIC	chr19	42794446	C	.	0.1238	NM_015125.4	exon10	c.1526del	p.P509Hfs*14	Frame_Shift_Del
PLS102	CIC	chr19	42776000	.	C	0.0963	NM_001304815.1	exon2	c.65dup	p.A23Sfs*16	Frame_Shift_Ins
PLS059	CIC	chr19	42797187	C	A	0.291	NM_015125.4	exon15	c.3549C>A	p.A1183A	Silent
PLS059	CIC	chr19	42798217	C	T	0.2727	NM_015125.4	exon17	c.4171C>T	p.R1391C	Missense_Mutation
PLS059	CIC	chr19	42778140	C	T	0.2763	NM_001304815.1	exon2	c.2205C>T	p.A735A	Silent
PLS158	CIC	chr19	42791757	C	T	0.0133	NM_015125.4	exon5	c.643C>T	p.R215W	Missense_Mutation
PLS158	CIC	chr19	42791718	C	T	0.0103	NM_015125.4	exon5	c.604C>T	p.R202W	Missense_Mutation
PLS094	CIC	chr19	42796889	C	.	0.0138	NM_015125.4	exon14	c.3347del	p.P1116Qfs*45	Frame_Shift_Del
PLS094	CIC	chr19	42777252	G	A	0.1885	NM_001304815.1	exon2	c.1317G>A	p.E439E	Silent
PLS094	CIC	chr19	42794446	C	.	0.1957	NM_015125.4	exon10	c.1526del	p.P509Hfs*14	Frame_Shift_Del
PLS026	CIC	chr19	42776000	.	C	0.2295	NM_001304815.1	exon2	c.65dup	p.A23Sfs*16	Frame_Shift_Ins
PLS026	CIC	chr19	42796889	C	.	0.0238	NM_015125.4	exon14	c.3347del	p.P1116Qfs*45	Frame_Shift_Del
PLS026	CIC	chr19	42777408	C	T	0.2106	NM_001304815.1	exon2	c.1473C>T	p.S491S	Silent
PLS091	CIC	chr19	42797203	G	A	0.3041	NM_015125.4	exon15	c.3565G>A	p.V1189M	Missense_Mutation
PLS091	CIC	chr19	42776961	.	C	0.1985	NM_001304815.1	exon2	c.1026dup	p.W343Lfs*4	Frame_Shift_Ins
PLS130	CIC	chr19	42795472	C	T	0.3713	NM_015125.4	exon10	c.2552C>T	p.A851V	Missense_Mutation
PLS052S2	CIC	chr19	42778298	C	.	0.2419	NM_001304815.1	exon2	c.2363del	p.P788Lfs*4	Frame_Shift_Del
PLS052S2	CIC	chr19	42776961	C	.	0.1223	NM_001304815.1	exon2	c.1026del	p.W343Gfs*7	Frame_Shift_Del
PLS061	CIC	chr19	42778111	G	T	0.164	NM_001304815.1	exon2	c.2176G>T	p.G726W	Missense_Mutation
PLS001	CIC	chr19	42776184	C	T	0.1225	NM_001304815.1	exon2	c.249C>T	p.G83G	Silent
PLS148	CIC	chr19	42777387	C	T	0.1436	NM_001304815.1	exon2	c.1452C>T	p.G484G	Silent
PLS148	CIC	chr19	42796889	C	.	0.152	NM_015125.4	exon14	c.3347delC	p.P1116Qfs*45	Frame_Shift_Del
PLS148	CIC	chr19	42776961	.	C	0.1247	NM_001304815.1	exon2	c.1026dupC	p.W343Lfs*4	Frame_Shift_Ins
PLS157S1	CIC	chr19	42791011	C	T	0.1042	NM_015125.4	exon2	c.156C>T	p.S52S	Silent
PLS114	CIC	chr19	42794395	G	A	0.2284	NM_015125.4	exon10	c.1475G>A	p.R492Q	Missense_Mutation
PLS052S1	CIC	chr19	42776515	A	G	0.0518	NM_001304815.1	exon2	c.580A>G	p.S194G	Missense_Mutation
PLS225	APC	chr5	112174945	G	A	0.2386	NM_000038.5	exon16	c.3654G>A	p.T1218T	Silent
PLS225	APC	chr5	112174868	CA	.	0.1574	NM_000038.5	exon16	c.3577_3578delCA	p.Q1193fs	Frame_Shift_Del
PLS225	APC	chr5	112164668	A	G	0.2432	NM_000038.5	exon14	c.1742A>G	p.K581R	Missense_Mutation
PLS225	APC	chr5	112175452	T	G	0.1534	NM_000038.5	exon16	c.4161T>G	p.C1387W	Missense_Mutation
PLS225	APC	chr5	112175957	.	A	0.231	NM_000038.5	exon16	c.4666dupA	p.T1556fs	Frame_Shift_Ins
PLS024	APC	chr5	112164616	C	T	0.2819	NM_000038.5	exon14	c.1690C>T	p.R564*	Nonsense_Mutation
PLS024	APC	chr5	112116591	.	A	0.3118	NM_000038.5	exon6	c.636dupA	p.R213Tfs*39	Frame_Shift_Ins
PLS062	APC	chr5	112173917	C	T	0.1828	NM_000038.5	exon16	c.2626C>T	p.R876*	Nonsense_Mutation
PLS062	APC	chr5	112128212	G	A	0.1981	NM_000038.5	exon7	c.715G>A	p.A239T	Missense_Mutation
PLS062	APC	chr5	112174631	C	T	0.1898	NM_000038.5	exon16	c.3340C>T	p.R1114*	Nonsense_Mutation
PLS062	APC	chr5	112176209	C	T	0.024	NM_000038.5	exon16	c.4918C>T	p.R1640W	Missense_Mutation
PLS062	APC	chr5	112178039	G	A	0.2135	NM_000038.5	exon16	c.6748G>A	p.G2250S	Missense_Mutation
PLS062	APC	chr5	112175957	.	A	0.1977	NM_000038.5	exon16	c.4666dupA	p.T1556Nfs*3	Frame_Shift_Ins
PLS149	APC	chr5	112116592	C	T	0.1667	NM_000038.5	exon6	c.637C>T	p.R213*	Nonsense_Mutation
PLS149	APC	chr5	112151204	C	T	0.1682	NM_000038.5	exon9	c.847C>T	p.R283*	Nonsense_Mutation
PLS029	APC	chr5	112175639	C	T	0.1079	NM_000038.5	exon16	c.4348C>T	p.R1450*	Nonsense_Mutation
PLS029	APC	chr5	112175957	A	.	0.1012	NM_000038.5	exon16	c.4666delA	p.T1556Lfs*9	Frame_Shift_Del
PLS029	APC	chr5	112175491	G	A	0.1224	NM_000038.5	exon16	c.4200G>A	p.S1400S	Silent
PLS035	APC	chr5	112111321	AA	.	0.1899	NM_000038.5	intron4	c.423-5_423-4delAA	.	Splice_Site
PLS035	APC	chr5	112173835	A	.	0.247	NM_000038.5	exon16	c.2544delA	p.D849Ifs*12	Frame_Shift_Del
PLS035	APC	chr5	112174577	C	T	0.1852	NM_000038.5	exon16	c.3286C>T	p.Q1096*	Nonsense_Mutation
PLS122	APC	chr5	112043419	A	G	0.0448	NM_001127511.2	exon1	c.5A>G	p.Y2C	Missense_Mutation
PLS122	APC	chr5	112173917	C	T	0.2799	NM_000038.5	exon16	c.2626C>T	p.R876*	Nonsense_Mutation
PLS122	APC	chr5	112090708	G	A	0.0617	NM_000038.5	exon2	c.121G>A	p.A41T	Missense_Mutation
PLS122	APC	chr5	112174050	A	G	0.0478	NM_000038.5	exon16	c.2759A>G	p.N920S	Missense_Mutation
PLS122	APC	chr5	112175957	.	A	0.2415	NM_000038.5	exon16	c.4666dup	p.T1556Nfs*3	Frame_Shift_Ins
PLS122	APC	chr5	112177905	C	T	0.0207	NM_000038.5	exon16	c.6614C>T	p.S2205F	Missense_Mutation
PLS010	APC	chr5	112175957	.	A	0.2339	NM_000038.5	exon16	c.4666dup	p.T1556Nfs*3	Frame_Shift_Ins
PLS010	APC	chr5	112174175	G	.	0.2205	NM_000038.5	exon16	c.2884del	p.D962Ifs*3	Frame_Shift_Del
PLS010	APC	chr5	112179431	C	T	0.0855	NM_000038.5	exon16	c.8140C>T	p.R2714C	Missense_Mutation
PLS010	APC	chr5	112177762	A	.	0.0999	NM_000038.5	exon16	c.6471del	p.K2157Nfs*12	Frame_Shift_Del
PLS010	APC	chr5	112154677	T	A	0.2395	NM_000038.5	exon10	c.948T>A	p.Y316*	Nonsense_Mutation
PLS034	APC	chr5	112176525	.	A	0.2814	NM_000038.5	exon16	c.5234dup	p.I1746Dfs*23	Frame_Shift_Ins
PLS186	APC	chr5	112177024	A	C	0.0108	NM_000038.5	exon16	c.5733A>C	p.Q1911H	Missense_Mutation
PLS078	APC	chr5	112163706	A	G	0.0594	NM_000038.5	intron13	c.1626+3A>G	.	Splice_Site
PLS078	APC	chr5	112175686	T	A	0.0825	NM_000038.5	exon16	c.4395T>A	p.S1465R	Missense_Mutation
PLS007	APC	chr5	112170685	A	G	0.009	NM_000038.5	exon15	c.1781A>G	p.N594S	Missense_Mutation
PLS096	APC	chr5	112175211	TAAAAG	T	0.0251	NM_000038.5	exon16	c.3927_3931delAAAGA	p.E1309fs	Frame_Shift_Ins
PLS096	APC	chr5	112175218	AAAGA	.	0.0251	NM_000038.5	exon16	c.3927_3931delAAAGA	p.E1309fs	Frame_Shift_Ins
PLS049	APC	chr5	112174438	G	A	0.3749	NM_000038.5	exon16	c.3147G>A	p.W1049*	Nonsense_Mutation
PLS049	APC	chr5	112175684	AG	.	0.3352	NM_000038.5	exon16	c.4393_4394del	p.S1465Wfs*3	Frame_Shift_Del
PLS197	APC	chr5	112176197	.	G	0.2883	NM_000038.5	exon16	c.4906dupG	p.D1636Gfs*2	Frame_Shift_Ins
PLS197	APC	chr5	112175416	CTA	TAG	0.0268	NM_000038.5	exon16	c.4125_4127delCTAinsTAG	p.Y1376S	Missense_Mutation
PLS179	APC	chr5	112175706	TAAATG	CATTTA	0.0201	NM_000038.5	exon16	c.4415_4420delTAAATGinsCATTTA	p.VNA1472AFT	Missense_Mutation
PLS179	APC	chr5	112175416	CTA	TAG	0.0588	NM_000038.5	exon16	c.4125_4127delCTAinsTAG	p.Y1376S	Missense_Mutation
PLS162	APC	chr5	112175639	C	T	0.4338	NM_000038.5	exon16	c.4348C>T	p.R1450*	Nonsense_Mutation
PLS211	APC	chr5	112178682	C	A	0.1654	NM_000038.5	exon16	c.7391C>A	p.S2464Y	Missense_Mutation
PLS211	APC	chr5	112176129	C	A	0.1484	NM_000038.5	exon16	c.4838C>A	p.P1613H	Missense_Mutation
PLS211	APC	chr5	112154971	C	T	0.1238	NM_000038.5	exon10	c.1242C>T	p.R414R	Silent
PLS211	APC	chr5	112178057	C	T	0.1187	NM_000038.5	exon16	c.6766C>T	p.P2256S	Missense_Mutation
PLS211	APC	chr5	112043519	G	A	0.1121	NM_001127511.2	exon1	c.105G>A	p.R35R	Silent
PLS211	APC	chr5	112178312	A	G	0.1354	NM_000038.5	exon16	c.7021A>G	p.K2341E	Missense_Mutation
PLS211	APC	chr5	112178898	C	A	0.1053	NM_000038.5	exon16	c.7607C>A	p.P2536H	Missense_Mutation
PLS140	APC	chr5	112178936	C	T	0.2614	NM_000038.5	exon16	c.7645C>T	p.R2549C	Missense_Mutation
PLS140	APC	chr5	112175639	C	T	0.0178	NM_000038.5	exon16	c.4348C>T	p.R1450*	Nonsense_Mutation
PLS140	APC	chr5	112164586	C	T	0.0127	NM_000038.5	exon14	c.1660C>T	p.R554*	Nonsense_Mutation
PLS183	APC	chr5	112175957	.	A	0.6176	NM_000038.5	exon16	c.4666dup	p.T1556Nfs*3	Frame_Shift_Ins
PLS048	APC	chr5	112151261	C	T	0.1349	NM_000038.5	exon9	c.904C>T	p.R302*	Nonsense_Mutation
PLS048	APC	chr5	112175390	C	T	0.1247	NM_000038.5	exon16	c.4099C>T	p.Q1367*	Nonsense_Mutation
PLS048	APC	chr5	112164616	C	T	0.1298	NM_000038.5	exon14	c.1690C>T	p.R564*	Nonsense_Mutation
PLS224	APC	chr5	112175639	C	T	0.1416	NM_000038.5	exon16	c.4348C>T	p.R1450*	Nonsense_Mutation
PLS224	APC	chr5	112175684	AG	.	0.1104	NM_000038.5	exon16	c.4393_4394del	p.S1465Wfs*3	Frame_Shift_Del
PLS098	APC	chr5	112175218	AAAGA	.	0.4363	NM_000038.5	exon16	c.3927_3931delAAAGA	p.E1309Dfs*4	Frame_Shift_Del
PLS220	APC	chr5	112176350	C	T	0.2325	NM_000038.5	exon16	c.5059C>T	p.R1687*	Nonsense_Mutation
PLS220	APC	chr5	112176251	G	A	0.2	NM_000038.5	exon16	c.4960G>A	p.A1654T	Missense_Mutation
PLS220	APC	chr5	112111321	AA	.	0.2164	NM_000038.5	intron4	c.423-5_423-4del	.	Splice_Site
PLS220	APC	chr5	112154969	C	T	0.2172	NM_000038.5	exon10	c.1240C>T	p.R414C	Missense_Mutation
PLS161	APC	chr5	112176555	C	T	0.0266	NM_000038.5	exon16	c.5264C>T	p.A1755V	Missense_Mutation
PLS161	APC	chr5	112155043	T	C	0.2417	NM_000038.5	intron10	c.1312+2T>C	.	Splice_Site
PLS002	APC	chr5	112175957	.	A	0.1998	NM_000038.5	exon16	c.4666dup	p.T1556Nfs*3	Frame_Shift_Ins
PLS002	APC	chr5	112174542	A	G	0.2249	NM_000038.5	exon16	c.3251A>G	p.D1084G	Missense_Mutation
PLS064	APC	chr5	112174367	AATTAT	TTTAA	0.3331	NM_000038.5	exon16	c.3076_3081delinsTTTAA	p.N1026Ffs*11	Frame_Shift_Del
PLS064	APC	chr5	112175354	.	T	0.3327	NM_000038.5	exon16	c.4063dup	p.S1355Ffs*20	Frame_Shift_Ins
PLS123	APC	chr5	112177654	TGC	.	0.0925	NM_000038.5	exon16	c.6363_6365del	p.A2122del	In_Frame_Del
PLS123	APC	chr5	112175957	.	A	0.3661	NM_000038.5	exon16	c.4666dup	p.T1556Nfs*3	Frame_Shift_Ins
PLS129	APC	chr5	112173647	C	T	0.0733	NM_000038.5	exon16	c.2356C>T	p.R786C	Missense_Mutation
PLS154	APC	chr5	112174605	G	A	0.2971	NM_000038.5	exon16	c.3314G>A	p.R1105Q	Missense_Mutation
PLS154	APC	chr5	112175491	G	A	0.3331	NM_000038.5	exon16	c.4200G>A	p.S1400S	Silent
PLS194	APC	chr5	112175957	.	A	0.1703	NM_000038.5	exon16	c.4666dupA	p.T1556Nfs*3	Frame_Shift_Ins
PLS087S2	APC	chr5	112176515	C	T	0.4217	NM_000038.5	exon16	c.5224C>T	p.R1742C	Missense_Mutation
PLS073	APC	chr5	112175416	CTA	TAG	0.0325	NM_000038.5	exon16	c.4125_4127delCTAinsTAG	p.Y1376S	Missense_Mutation
PLS030	APC	chr5	112175639	C	T	0.1973	NM_000038.5	exon16	c.4348C>T	p.R1450*	Nonsense_Mutation
PLS030	APC	chr5	112173704	C	T	0.1897	NM_000038.5	exon16	c.2413C>T	p.R805*	Nonsense_Mutation
PLS037	APC	chr5	112175655	.	A	0.2301	NM_000038.5	exon16	c.4364dup	p.N1455Kfs*2	Frame_Shift_Ins
PLS037	APC	chr5	112175957	.	A	0.2074	NM_000038.5	exon16	c.4666dup	p.T1556Nfs*3	Frame_Shift_Ins
PLS037	APC	chr5	112173917	C	T	0.1891	NM_000038.5	exon16	c.2626C>T	p.R876*	Nonsense_Mutation
PLS054	APC	chr5	112174833	T	.	0.2522	NM_000038.5	exon16	c.3542del	p.L1181*	Nonsense_Mutation
PLS054	APC	chr5	112175684	AG	.	0.2412	NM_000038.5	exon16	c.4393_4394del	p.S1465Wfs*3	Frame_Shift_Del
PLS131	APC	chr5	112175642	G	T	0.2936	NM_000038.5	exon16	c.4351G>T	p.E1451*	Nonsense_Mutation
PLS131	APC	chr5	112162891	C	T	0.2947	NM_000038.5	exon12	c.1495C>T	p.R499*	Nonsense_Mutation
PLS127	APC	chr5	112074163	G	A	0.0413	NM_001127510.2	intron2	c.-19+6G>A	.	Splice_Site
PLS147	APC	chr5	112175685	.	AG	0.2679	NM_000038.5	exon16	c.4393_4394dup	p.S1465Rfs*9	Frame_Shift_Ins
PLS147	APC	chr5	112176487	G	A	0.0655	NM_000038.5	exon16	c.5196G>A	p.M1732I	Missense_Mutation
PLS147	APC	chr5	112173917	C	T	0.303	NM_000038.5	exon16	c.2626C>T	p.R876*	Nonsense_Mutation
PLS152	APC	chr5	112175684	AG	.	0.0431	NM_000038.5	exon16	c.4393_4394del	p.S1465Wfs*3	Frame_Shift_Del
PLS152	APC	chr5	112175825	G	A	0.0425	NM_000038.5	exon16	c.4534G>A	p.D1512N	Missense_Mutation
PLS152	APC	chr5	112164616	C	T	0.039	NM_000038.5	exon14	c.1690C>T	p.R564*	Nonsense_Mutation
PLS080S2	APC	chr5	112179593	A	G	0.0256	NM_000038.5	exon16	c.8302A>G	p.S2768G	Missense_Mutation
PLS032	APC	chr5	112175639	C	T	0.1957	NM_000038.5	exon16	c.4348C>T	p.R1450*	Nonsense_Mutation
PLS032	APC	chr5	112173917	C	T	0.2313	NM_000038.5	exon16	c.2626C>T	p.R876*	Nonsense_Mutation
PLS040	APC	chr5	112173565	A	.	0.1921	NM_000038.5	exon16	c.2274del	p.A759Pfs*2	Frame_Shift_Del
PLS040	APC	chr5	112151250	AC	.	0.1941	NM_000038.5	exon9	c.893_894del	p.H298Lfs*28	Frame_Shift_Del
PLS006	APC	chr5	112175782	A	G	0.0467	NM_000038.5	exon16	c.4491A>G	p.P1497P	Silent
PLS085	APC	chr5	112178936	C	T	0.0391	NM_000038.5	exon16	c.7645C>T	p.R2549C	Missense_Mutation
PLS069	APC	chr5	112111320	AAA	.	0.1837	NM_000038.5	intron4	c.423-6_423-4del	.	Splice_Site
PLS103S2	APC	chr5	112179558	TAGTGGAACGTACCCCATTCAGTTCTA	.	0.0307	NM_000038.5	exon16	c.8267_8293del	p.I2756_S2764del	In_Frame_Del
PLS103S2	APC	chr5	112177050	G	A	0.0125	NM_000038.5	exon16	c.5759G>A	p.R1920Q	Missense_Mutation
PLS099	APC	chr5	112111321	AATA	.	0.0955	NM_000038.5	intron4	c.423-5_423-2delAATA	.	Splice_Site
PLS099	APC	chr5	112173917	C	T	0.2001	NM_000038.5	exon16	c.2626C>T	p.R876*	Nonsense_Mutation
PLS099	APC	chr5	112175957	.	A	0.2051	NM_000038.5	exon16	c.4666dupA	p.T1556Nfs*3	Frame_Shift_Ins
PLS065	APC	chr5	112175571	.	C	0.2641	NM_000038.5	exon16	c.4280dup	p.G1428Wfs*10	Frame_Shift_Ins
PLS065	APC	chr5	112043576	G	C	0.0261	NM_001127511.2	exon1	c.162G>C	p.W54C	Missense_Mutation
PLS065	APC	chr5	112162871	AC	.	0.2758	NM_000038.5	exon12	c.1475_1476del	p.H492Lfs*44	Frame_Shift_Del
PLS065	APC	chr5	112175571	.	C	0.2937	NM_000038.5	exon16	c.4280dup	p.G1428Wfs*10	Frame_Shift_Ins
PLS065	APC	chr5	112162871	AC	.	0.2853	NM_000038.5	exon12	c.1475_1476del	p.H492Lfs*44	Frame_Shift_Del
PLS065	APC	chr5	112043576	G	C	0.0336	NM_001127511.2	exon1	c.162G>C	p.W54C	Missense_Mutation
PLS210S1	APC	chr5	112179692	C	T	0.3634	NM_000038.5	exon16	c.8401C>T	p.R2801W	Missense_Mutation
PLS210S1	APC	chr5	112128191	C	T	0.3281	NM_000038.5	exon7	c.694C>T	p.R232*	Nonsense_Mutation
PLS210S1	APC	chr5	112137078	C	T	0.3309	NM_000038.5	exon8	c.832C>T	p.Q278*	Nonsense_Mutation
PLS060	APC	chr5	112102079	A	G	0.0608	NM_000038.5	exon3	c.192A>G	p.G64G	Silent
PLS060	APC	chr5	112175639	C	T	0.5015	NM_000038.5	exon16	c.4348C>T	p.R1450*	Nonsense_Mutation
PLS060	APC	chr5	112176555	C	T	0.2502	NM_000038.5	exon16	c.5264C>T	p.A1755V	Missense_Mutation
PLS060	APC	chr5	112174111	G	A	0.2651	NM_000038.5	exon16	c.2820G>A	p.S940S	Silent
PLS075	APC	chr5	112178877	C	T	0.2237	NM_000038.5	exon16	c.7586C>T	p.A2529V	Missense_Mutation
PLS103S1	APC	chr5	112128191	C	T	0.0825	NM_000038.5	exon7	c.694C>T	p.R232*	Nonsense_Mutation
PLS103S1	APC	chr5	112174764	GA	.	0.0758	NM_000038.5	exon16	c.3473_3474del	p.R1158Tfs*5	Frame_Shift_Del
PLS163S1	APC	chr5	112175957	.	A	0.0738	NM_000038.5	exon16	c.4666dup	p.T1556Nfs*3	Frame_Shift_Ins
PLS163S1	APC	chr5	112179722	A	G	0.061	NM_000038.5	exon16	c.8431A>G	p.N2811D	Missense_Mutation
PLS163S1	APC	chr5	112174961	A	G	0.0552	NM_000038.5	exon16	c.3670A>G	p.N1224D	Missense_Mutation
PLS050	APC	chr5	112173835	A	.	0.235	NM_000038.5	exon16	c.2544del	p.D849Ifs*12	Frame_Shift_Del
PLS050	APC	chr5	112174132	T	C	0.202	NM_000038.5	exon16	c.2841T>C	p.C947C	Silent
PLS050	APC	chr5	112128143	C	T	0.2017	NM_000038.5	exon7	c.646C>T	p.R216*	Nonsense_Mutation
PLS102	APC	chr5	112179693	G	A	0.155	NM_000038.5	exon16	c.8402G>A	p.R2801Q	Missense_Mutation
PLS102	APC	chr5	112173834	AA	.	0.133	NM_000038.5	exon16	c.2543_2544del	p.K848Rfs*2	Frame_Shift_Del
PLS102	APC	chr5	112175655	A	.	0.1454	NM_000038.5	exon16	c.4364del	p.N1455Ifs*18	Frame_Shift_Del
PLS059	APC	chr5	112175639	C	T	0.2334	NM_000038.5	exon16	c.4348C>T	p.R1450*	Nonsense_Mutation
PLS059	APC	chr5	112173917	C	T	0.2399	NM_000038.5	exon16	c.2626C>T	p.R876*	Nonsense_Mutation
PLS202	APC	chr5	112175416	CTA	TAG	0.0262	NM_000038.5	exon16	c.4125_4127delCTAinsTAG	p.Y1376S	Missense_Mutation
PLS087S1	APC	chr5	112176515	C	T	0.0484	NM_000038.5	exon16	c.5224C>T	p.R1742C	Missense_Mutation
PLS094	APC	chr5	112178211	C	T	0.205	NM_000038.5	exon16	c.6920C>T	p.S2307L	Missense_Mutation
PLS094	APC	chr5	112173704	C	T	0.1965	NM_000038.5	exon16	c.2413C>T	p.R805*	Nonsense_Mutation
PLS094	APC	chr5	112175684	AG	.	0.2108	NM_000038.5	exon16	c.4393_4394del	p.S1465Wfs*3	Frame_Shift_Del
PLS026	APC	chr5	112176108	C	T	0.1159	NM_000038.5	exon16	c.4817C>T	p.A1606V	Missense_Mutation
PLS126	APC	chr5	112174945	G	A	0.1359	NM_000038.5	exon16	c.3654G>A	p.T1218T	Silent
PLS091	APC	chr5	112111321	AA	.	0.1675	NM_000038.5	intron4	c.423-5_423-4del	.	Splice_Site
PLS188	APC	chr5	112128191	C	T	0.5205	NM_000038.5	exon7	c.694C>T	p.R232*	Nonsense_Mutation
PLS052S2	APC	chr5	112151204	C	T	0.2028	NM_000038.5	exon9	c.847C>T	p.R283*	Nonsense_Mutation
PLS052S2	APC	chr5	112175684	AG	.	0.224	NM_000038.5	exon16	c.4393_4394del	p.S1465Wfs*3	Frame_Shift_Del
PLS052S2	APC	chr5	112177762	A	C	0.061	NM_000038.5	exon16	c.6471A>C	p.K2157N	Missense_Mutation
PLS061	APC	chr5	112164569	.	T	0.148	NM_000038.5	exon14	c.1643dup	p.L548Ffs*12	Frame_Shift_Ins
PLS061	APC	chr5	112175957	.	A	0.1536	NM_000038.5	exon16	c.4666dup	p.T1556Nfs*3	Frame_Shift_Ins
PLS148	APC	chr5	112175105	.	T	0.1356	NM_000038.5	exon16	c.3814dupT	p.S1272Ffs*4	Frame_Shift_Ins
PLS148	APC	chr5	112151250	AC	.	0.1698	NM_000038.5	exon9	c.893_894delAC	p.H298Lfs*28	Frame_Shift_Del
PLS148	APC	chr5	112174683	A	G	0.1434	NM_000038.5	exon16	c.3392A>G	p.Q1131R	Missense_Mutation
PLS157S1	APC	chr5	112162944	G	T	0.1586	NM_000038.5	exon12	c.1548G>T	p.K516N	Missense_Mutation
PLS157S1	APC	chr5	112174631	C	T	0.1273	NM_000038.5	exon16	c.3340C>T	p.R1114*	Nonsense_Mutation
PLS114	APC	chr5	112176653	C	T	0.1973	NM_000038.5	exon16	c.5362C>T	p.R1788C	Missense_Mutation
PLS114	APC	chr5	112177862	G	T	0.1816	NM_000038.5	exon16	c.6571G>T	p.G2191*	Nonsense_Mutation
PLS052S1	APC	chr5	112116592	C	T	0.2506	NM_000038.5	exon6	c.637C>T	p.R213*	Nonsense_Mutation
PLS052S1	APC	chr5	112175684	AG	.	0.2214	NM_000038.5	exon16	c.4393_4394del	p.S1465Wfs*3	Frame_Shift_Del
PLS077	ARID1A	chr1	27023485	G	.	0.2521	NM_006015.4	exon1	c.591delG	p.Q199fs	Frame_Shift_Ins
PLS077	ARID1A	chr1	27106476	A	G	0.0962	NM_006015.4	exon20	c.6087A>G	p.L2029L	Silent
PLS221	ARID1A	chr1	27057866	C	A	0.056	NM_006015.4	exon3	c.1574C>A	p.P525H	Missense_Mutation
PLS144	ARID1A	chr1	27106274	A	G	0.0903	NM_006015.4	exon20	c.5885A>G	p.K1962R	Missense_Mutation
PLS144	ARID1A	chr1	27107017	C	T	0.1186	NM_006015.4	exon20	c.6628C>T	p.Q2210*	Nonsense_Mutation
PLS144	ARID1A	chr1	27102179	T	C	0.1209	NM_006015.4	exon19	c.5105T>C	p.M1702T	Missense_Mutation
PLS144	ARID1A	chr1	27023672	T	C	0.1147	NM_006015.4	exon1	c.778T>C	p.S260P	Missense_Mutation
PLS144	ARID1A	chr1	27099947	C	T	0.2042	NM_006015.4	exon15	c.3826C>T	p.R1276*	Nonsense_Mutation
PLS144	ARID1A	chr1	27101523	G	A	0.1108	NM_006015.4	exon18	c.4805G>A	p.S1602N	Missense_Mutation
PLS201	ARID1A	chr1	27057942	C	.	0.1405	NM_006015.4	exon3	c.1650delC	p.Y551fs	Frame_Shift_Del
PLS201	ARID1A	chr1	27106082	C	.	0.1452	NM_006015.4	exon20	c.5693delC	p.P1898fs	Frame_Shift_Del
PLS031	ARID1A	chr1	27101442	C	.	0.1787	NM_006015.4	exon18	c.4724delC	p.P1575fs	Frame_Shift_Del
PLS031	ARID1A	chr1	27100181	C	.	0.1456	NM_006015.4	exon16	c.3977delC	p.P1326fs	Frame_Shift_Del
PLS024	ARID1A	chr1	27101273	C	.	0.3349	NM_006015.4	exon18	c.4555delC	p.Q1519Rfs*8	Frame_Shift_Del
PLS062	ARID1A	chr1	27023489	C	.	0.0386	NM_006015.4	exon1	c.595delC	p.Q199Sfs*33	Frame_Shift_Del
PLS062	ARID1A	chr1	27089684	G	A	0.1903	NM_006015.4	exon8	c.2640G>A	p.G880G	Silent
PLS035	ARID1A	chr1	27023909	G	.	0.169	NM_006015.4	exon1	c.1015delG	p.A339Lfs*24	Frame_Shift_Del
PLS122	ARID1A	chr1	27094273	C	T	0.2744	NM_006015.4	intron10	c.2989-8C>T	.	Splice_Site
PLS122	ARID1A	chr1	27097736	C	T	0.3146	NM_006015.4	exon12	c.3325C>T	p.R1109W	Missense_Mutation
PLS122	ARID1A	chr1	27102205	A	G	0.1176	NM_006015.4	intron19	c.5124+7A>G	.	Splice_Site
PLS122	ARID1A	chr1	27023826	A	G	0.0241	NM_006015.4	exon1	c.932A>G	p.Y311C	Missense_Mutation
PLS010	ARID1A	chr1	27101273	.	C	0.197	NM_006015.4	exon18	c.4555dup	p.Q1519Pfs*13	Frame_Shift_Ins
PLS034	ARID1A	chr1	27105937	G	.	0.2741	NM_006015.4	exon20	c.5548del	p.D1850Tfs*33	Frame_Shift_Del
PLS132	ARID1A	chr1	27099982	AG	.	0.0441	NM_006015.4	exon15	c.3861_3862del	p.R1287Sfs*10	Frame_Shift_Del
PLS132	ARID1A	chr1	27023721	G	.	0.0391	NM_006015.4	exon1	c.827del	p.G276Efs*87	Frame_Shift_Del
PLS078	ARID1A	chr1	27105937	G	.	0.1117	NM_006015.4	exon20	c.5548delG	p.D1850Tfs*33	Frame_Shift_Del
PLS078	ARID1A	chr1	27023518	C	.	0.2156	NM_006015.4	exon1	c.624delC	p.N209Tfs*23	Frame_Shift_Del
PLS007	ARID1A	chr1	27100181	C	.	0.1399	NM_006015.4	exon16	c.3977del	p.P1326Rfs*155	Frame_Shift_Del
PLS007	ARID1A	chr1	27099430	C	T	0.0068	NM_006015.4	exon14	c.3667C>T	p.R1223C	Missense_Mutation
PLS007	ARID1A	chr1	27023721	G	.	0.1026	NM_006015.4	exon1	c.827del	p.G276Efs*87	Frame_Shift_Del
PLS007	ARID1A	chr1	27023139	G	A	0.1336	NM_006015.4	exon1	c.245G>A	p.G82D	Missense_Mutation
PLS007	ARID1A	chr1	27057942	C	.	0.1326	NM_006015.4	exon3	c.1650del	p.Y551Tfs*68	Frame_Shift_Del
PLS049	ARID1A	chr1	27106024	C	T	0.021	NM_006015.4	exon20	c.5635C>T	p.R1879W	Missense_Mutation
PLS049	ARID1A	chr1	27101121	C	.	0.3277	NM_006015.4	exon18	c.4403del	p.P1468Lfs*13	Frame_Shift_Del
PLS049	ARID1A	chr1	27023301	C	T	0.3529	NM_006015.4	exon1	c.407C>T	p.P136L	Missense_Mutation
PLS156	ARID1A	chr1	27088687	C	.	0.0941	NM_006015.4	exon7	c.2296del	p.Q766Sfs*67	Frame_Shift_Del
PLS156	ARID1A	chr1	27105636	G	.	0.1783	NM_006015.4	exon20	c.5247del	p.R1749Sfs*21	Frame_Shift_Del
PLS197	ARID1A	chr1	27099947	C	T	0.0523	NM_006015.4	exon15	c.3826C>T	p.R1276*	Nonsense_Mutation
PLS197	ARID1A	chr1	27088663	C	.	0.1425	NM_006015.4	exon7	c.2272delC	p.Q758Rfs*75	Frame_Shift_Del
PLS211	ARID1A	chr1	27097680	G	A	0.1486	NM_006015.4	exon12	c.3269G>A	p.S1090N	Missense_Mutation
PLS095	ARID1A	chr1	27101574	C	.	0.0608	NM_006015.4	exon18	c.4856del	p.P1619Qfs*7	Frame_Shift_Del
PLS140	ARID1A	chr1	27105550	C	T	0.0196	NM_006015.4	exon20	c.5161C>T	p.R1721*	Nonsense_Mutation
PLS140	ARID1A	chr1	27100207	C	T	0.2472	NM_006015.4	exon16	c.4003C>T	p.R1335*	Nonsense_Mutation
PLS183	ARID1A	chr1	27106082	.	C	0.2807	NM_006015.4	exon20	c.5693dup	p.P1899Tfs*2	Frame_Shift_Ins
PLS048	ARID1A	chr1	27088712	G	A	0.1323	NM_006015.4	exon7	c.2321G>A	p.R774H	Missense_Mutation
PLS048	ARID1A	chr1	27107083	C	T	0.1134	NM_006015.4	exon20	c.6694C>T	p.R2232W	Missense_Mutation
PLS121	ARID1A	chr1	27057761	C	T	0.3945	NM_006015.4	exon3	c.1469C>T	p.P490L	Missense_Mutation
PLS044	ARID1A	chr1	27105568	A	C	0.0445	NM_006015.4	exon20	c.5179A>C	p.I1727L	Missense_Mutation
PLS224	ARID1A	chr1	27105937	G	.	0.1352	NM_006015.4	exon20	c.5548del	p.D1850Tfs*33	Frame_Shift_Del
PLS224	ARID1A	chr1	27101397	C	.	0.1514	NM_006015.4	exon18	c.4679del	p.P1560Lfs*5	Frame_Shift_Del
PLS161	ARID1A	chr1	27106809	C	.	0.1615	NM_006015.4	exon20	c.6420del	p.F2141Sfs*59	Frame_Shift_Del
PLS161	ARID1A	chr1	27100076	A	G	0.1614	NM_006015.4	exon16	c.3872A>G	p.E1291G	Missense_Mutation
PLS161	ARID1A	chr1	27099947	C	T	0.021	NM_006015.4	exon15	c.3826C>T	p.R1276*	Nonsense_Mutation
PLS002	ARID1A	chr1	27106002	C	T	0.2041	NM_006015.4	exon20	c.5613C>T	p.H1871H	Silent
PLS002	ARID1A	chr1	27105937	G	.	0.2089	NM_006015.4	exon20	c.5548del	p.D1850Tfs*33	Frame_Shift_Del
PLS173	ARID1A	chr1	27056270	C	.	0.0518	NM_006015.4	exon2	c.1266delC	p.Y422*	Frame_Shift_Del
PLS173	ARID1A	chr1	27097631	C	T	0.0307	NM_006015.4	exon12	c.3220C>T	p.R1074W	Missense_Mutation
PLS123	ARID1A	chr1	27105937	G	.	0.1713	NM_006015.4	exon20	c.5548del	p.D1850Tfs*33	Frame_Shift_Del
PLS129	ARID1A	chr1	27101260	G	A	0.0324	NM_006015.4	exon18	c.4542G>A	p.T1514T	Silent
PLS154	ARID1A	chr1	27105937	.	G	0.2758	NM_006015.4	exon20	c.5548dup	p.D1850Gfs*4	Frame_Shift_Ins
PLS154	ARID1A	chr1	27106879	C	T	0.3053	NM_006015.4	exon20	c.6490C>T	p.R2164W	Missense_Mutation
PLS087S2	ARID1A	chr1	27023446	G	A	0.3943	NM_006015.4	exon1	c.552G>A	p.L184L	Silent
PLS087S2	ARID1A	chr1	27058074	G	T	0.389	NM_006015.4	exon3	c.1782G>T	p.Q594H	Missense_Mutation
PLS087S2	ARID1A	chr1	27105937	G	.	0.3578	NM_006015.4	exon20	c.5548del	p.D1850Tfs*33	Frame_Shift_Del
PLS087S2	ARID1A	chr1	27023565	C	.	0.3575	NM_006015.4	exon1	c.671del	p.P224Rfs*8	Frame_Shift_Del
PLS022	ARID1A	chr1	27101099	C	T	0.2314	NM_006015.4	exon18	c.4381C>T	p.R1461*	Nonsense_Mutation
PLS022	ARID1A	chr1	27100203	GCA	.	0.2167	NM_006015.4	exon16	c.3999_4001del	p.Q1334del	In_Frame_Del
PLS210S2	ARID1A	chr1	27023835	.	G	0.1261	NM_006015.4	exon1	c.941dup	p.D315Rfs*85	Frame_Shift_Ins
PLS030	ARID1A	chr1	27023721	G	.	0.1901	NM_006015.4	exon1	c.827del	p.G276Efs*87	Frame_Shift_Del
PLS030	ARID1A	chr1	27056354	G	A	0.1947	NM_006015.4	exon2	c.1350G>A	p.Q450Q	Silent
PLS037	ARID1A	chr1	27023376	T	C	0.0629	NM_006015.4	exon1	c.482T>C	p.V161A	Missense_Mutation
PLS175	ARID1A	chr1	27089741	C	T	0.134	NM_006015.4	exon8	c.2697C>T	p.V899V	Silent
PLS175	ARID1A	chr1	27105937	.	G	0.1498	NM_006015.4	exon20	c.5548dup	p.D1850Gfs*4	Frame_Shift_Ins
PLS193	ARID1A	chr1	27087370	C	T	0.1249	NM_006015.4	exon5	c.1944C>T	p.D648D	Silent
PLS193	ARID1A	chr1	27057783	A	G	0.1431	NM_006015.4	exon3	c.1491A>G	p.Q497Q	Silent
PLS131	ARID1A	chr1	27023908	G	A	0.1213	NM_006015.4	exon1	c.1014G>A	p.G338G	Silent
PLS127	ARID1A	chr1	27102207	C	T	0.2912	NM_006015.4	intron19	c.5124+9C>T	.	Intron
PLS127	ARID1A	chr1	27100207	C	T	0.2639	NM_006015.4	exon16	c.4003C>T	p.R1335*	Nonsense_Mutation
PLS032	ARID1A	chr1	27023275	C	T	0.2153	NM_006015.4	exon1	c.381C>T	p.G127G	Silent
PLS040	ARID1A	chr1	27057834	TC	.	0.1816	NM_006015.4	exon3	c.1542_1543del	p.Q515Afs*107	Frame_Shift_Del
PLS040	ARID1A	chr1	27089687	A	G	0.1807	NM_006015.4	exon8	c.2643A>G	p.S881S	Silent
PLS040	ARID1A	chr1	27057834	TC	.	0.1817	NM_006015.4	exon3	c.1542_1543del	p.Q515Afs*107	Frame_Shift_Del
PLS006	ARID1A	chr1	27106809	C	.	0.1222	NM_006015.4	exon20	c.6420del	p.F2141Sfs*59	Frame_Shift_Del
PLS085	ARID1A	chr1	27088787	A	.	0.0259	NM_006015.4	exon7	c.2396del	p.Q799Rfs*34	Frame_Shift_Del
PLS069	ARID1A	chr1	27023998	C	T	0.1678	NM_006015.4	exon1	c.1104C>T	p.G368G	Silent
PLS103S2	ARID1A	chr1	27099108	C	.	0.2638	NM_006015.4	exon13	c.3524del	p.P1175Hfs*5	Frame_Shift_Del
PLS099	ARID1A	chr1	27023773	C	.	0.1359	NM_006015.4	exon1	c.879delC	p.T294Pfs*69	Frame_Shift_Del
PLS099	ARID1A	chr1	27099329	A	G	0.1391	NM_006015.4	exon14	c.3566A>G	p.D1189G	Missense_Mutation
PLS099	ARID1A	chr1	27089680	T	C	0.1234	NM_006015.4	exon8	c.2636T>C	p.V879A	Missense_Mutation
PLS065	ARID1A	chr1	27106809	C	.	0.2763	NM_006015.4	exon20	c.6420del	p.F2141Sfs*59	Frame_Shift_Del
PLS065	ARID1A	chr1	27088793	.	G	0.3106	NM_006015.4	exon7	c.2402dup	p.Q802Sfs*15	Frame_Shift_Ins
PLS065	ARID1A	chr1	27106809	C	.	0.2695	NM_006015.4	exon20	c.6420del	p.F2141Sfs*59	Frame_Shift_Del
PLS065	ARID1A	chr1	27087339	.	AT	0.3017	NM_006015.4	intron4	c.1921-9_1921-8dup	.	Splice_Site
PLS065	ARID1A	chr1	27088793	.	G	0.2938	NM_006015.4	exon7	c.2402dup	p.Q802Sfs*15	Frame_Shift_Ins
PLS065	ARID1A	chr1	27087339	.	AT	0.3415	NM_006015.4	intron4	c.1921-9_1921-8dup	.	Splice_Site
PLS090	ARID1A	chr1	27105937	G	.	0.3474	NM_006015.4	exon20	c.5548del	p.D1850Tfs*33	Frame_Shift_Del
PLS210S1	ARID1A	chr1	27097627	A	.	0.3836	NM_006015.4	exon12	c.3216del	p.K1072Nfs*21	Frame_Shift_Del
PLS060	ARID1A	chr1	27089570	T	C	0.0293	NM_006015.4	exon8	c.2526T>C	p.H842H	Silent
PLS060	ARID1A	chr1	27088709	C	T	0.262	NM_006015.4	exon7	c.2318C>T	p.P773L	Missense_Mutation
PLS075	ARID1A	chr1	27106804	.	AC	0.2617	NM_006015.4	exon20	c.6414_6415dupAC	p.P2139Hfs*62	Frame_Shift_Ins
PLS103S1	ARID1A	chr1	27099367	C	T	0.0734	NM_006015.4	exon14	c.3604C>T	p.R1202W	Missense_Mutation
PLS163S1	ARID1A	chr1	27089667	A	G	0.0823	NM_006015.4	exon8	c.2623A>G	p.M875V	Missense_Mutation
PLS163S1	ARID1A	chr1	27101666	C	T	0.0138	NM_006015.4	exon18	c.4948C>T	p.Q1650*	Nonsense_Mutation
PLS163S1	ARID1A	chr1	27100181	C	.	0.1213	NM_006015.4	exon16	c.3977del	p.P1326Rfs*155	Frame_Shift_Del
PLS163S1	ARID1A	chr1	27088793	G	.	0.0164	NM_006015.4	exon7	c.2402del	p.G801Vfs*32	Frame_Shift_Del
PLS163S1	ARID1A	chr1	27023532	A	G	0.0583	NM_006015.4	exon1	c.638A>G	p.N213S	Missense_Mutation
PLS053	ARID1A	chr1	27087503	C	T	0.049	NM_006015.4	exon5	c.2077C>T	p.R693*	Nonsense_Mutation
PLS057	ARID1A	chr1	27023909	G	.	0.1127	NM_006015.4	exon1	c.1015del	p.A339Lfs*24	Frame_Shift_Del
PLS057	ARID1A	chr1	27023909	G	.	0.0907	NM_006015.4	exon1	c.1015del	p.A339Lfs*24	Frame_Shift_Del
PLS013	ARID1A	chr1	27057762	G	A	0.0157	NM_006015.4	exon3	c.1470G>A	p.P490P	Silent
PLS200	ARID1A	chr1	27105892	C	T	0.0156	NM_006015.4	exon20	c.5503C>T	p.Q1835*	Nonsense_Mutation
PLS187	ARID1A	chr1	27105937	G	.	0.2273	NM_006015.4	exon20	c.5548del	p.D1850Tfs*33	Frame_Shift_Del
PLS187	ARID1A	chr1	27023909	G	.	0.2087	NM_006015.4	exon1	c.1015del	p.A339Lfs*24	Frame_Shift_Del
PLS059	ARID1A	chr1	27100181	C	.	0.2564	NM_006015.4	exon16	c.3977del	p.P1326Rfs*155	Frame_Shift_Del
PLS087S1	ARID1A	chr1	27023446	G	A	0.0409	NM_006015.4	exon1	c.552G>A	p.L184L	Silent
PLS026	ARID1A	chr1	27105937	G	.	0.2066	NM_006015.4	exon20	c.5548del	p.D1850Tfs*33	Frame_Shift_Del
PLS126	ARID1A	chr1	27088687	C	.	0.1379	NM_006015.4	exon7	c.2296del	p.Q766Sfs*67	Frame_Shift_Del
PLS091	ARID1A	chr1	27107084	G	A	0.2641	NM_006015.4	exon20	c.6695G>A	p.R2232Q	Missense_Mutation
PLS051	ARID1A	chr1	27105913	C	T	0.0515	NM_006015.4	exon20	c.5524C>T	p.L1842L	Silent
PLS130	ARID1A	chr1	27023773	C	.	0.3202	NM_006015.4	exon1	c.879del	p.T294Pfs*69	Frame_Shift_Del
PLS130	ARID1A	chr1	27092773	C	T	0.0618	NM_006015.4	exon9	c.2794C>T	p.Q932*	Nonsense_Mutation
PLS052S2	ARID1A	chr1	27101121	C	.	0.2058	NM_006015.4	exon18	c.4403del	p.P1468Lfs*13	Frame_Shift_Del
PLS061	ARID1A	chr1	27101105	C	A	0.1647	NM_006015.4	exon18	c.4387C>A	p.R1463S	Missense_Mutation
PLS001	ARID1A	chr1	27092842	G	A	0.0333	NM_006015.4	exon9	c.2863G>A	p.A955T	Missense_Mutation
PLS148	ARID1A	chr1	27023721	G	.	0.1551	NM_006015.4	exon1	c.827delG	p.G276Efs*87	Frame_Shift_Del
PLS148	ARID1A	chr1	27099936	C	T	0.0497	NM_006015.4	exon15	c.3815C>T	p.A1272V	Missense_Mutation
PLS077	KMT2C	chr7	151845885	T	C	0.0534	NM_170606.2	exon52	c.13127A>G	p.E4376G	Missense_Mutation
PLS077	KMT2C	chr7	151945681	G	A	0.2484	NM_170606.2	exon14	c.1838C>T	p.T613I	Missense_Mutation
PLS221	KMT2C	chr7	151856060	C	T	0.0472	NM_170606.2	exon44	c.11558G>A	p.R3853Q	Missense_Mutation
PLS225	KMT2C	chr7	151878596	A	.	0.1125	NM_170606.2	exon36	c.6349delT	p.S2117fs	Frame_Shift_Del
PLS031	KMT2C	chr7	151960176	C	T	0.1281	NM_170606.2	exon9	c.1224G>A	p.T408T	Silent
PLS031	KMT2C	chr7	151893041	G	A	0.1316	NM_170606.2	exon28	c.4329C>T	p.D1443D	Silent
PLS024	KMT2C	chr7	151836879	AA	.	0.2933	NM_170606.2	intron55	c.14344-4_14344-3delTT	.	Splice_Site
PLS024	KMT2C	chr7	151945089	G	A	0.0585	NM_170606.2	exon14	c.2430C>T	p.N810N	Silent
PLS024	KMT2C	chr7	151864229	A	G	0.1339	NM_170606.2	intron42	c.9750+2T>C	.	Splice_Site
PLS024	KMT2C	chr7	151874148	T	.	0.3745	NM_170606.2	exon38	c.8390delA	p.K2797Rfs*26	Frame_Shift_Del
PLS062	KMT2C	chr7	151874148	T	.	0.2142	NM_170606.2	exon38	c.8390delA	p.K2797Rfs*26	Frame_Shift_Del
PLS062	KMT2C	chr7	151919160	A	.	0.2036	NM_170606.2	intron21	c.3434-9delT	.	Intron
PLS062	KMT2C	chr7	151853397	G	A	0.1817	NM_170606.2	exon45	c.11705C>T	p.A3902V	Missense_Mutation
PLS149	KMT2C	chr7	151879109	G	A	0.1475	NM_170606.2	exon36	c.5836C>T	p.P1946S	Missense_Mutation
PLS149	KMT2C	chr7	151859645	C	T	0.1766	NM_170606.2	exon43	c.11017G>A	p.A3673T	Missense_Mutation
PLS149	KMT2C	chr7	152055767	AA	.	0.1316	NM_170606.2	intron1	c.162-8_162-7delTT	.	Splice_Site
PLS149	KMT2C	chr7	151932925	T	C	0.0214	NM_170606.2	exon16	c.2746A>G	p.I916V	Missense_Mutation
PLS029	KMT2C	chr7	151846197	G	A	0.0251	NM_170606.2	exon52	c.12815C>T	p.T4272M	Missense_Mutation
PLS122	KMT2C	chr7	151836879	A	.	0.4016	NM_170606.2	intron55	c.14344-3del	.	Splice_Site
PLS122	KMT2C	chr7	152055767	AA	.	0.2829	NM_170606.2	intron1	c.162-8_162-7del	.	Splice_Site
PLS122	KMT2C	chr7	151945524	T	C	0.0547	NM_170606.2	exon14	c.1995A>G	p.E665E	Silent
PLS122	KMT2C	chr7	151845429	T	C	0.2229	NM_170606.2	exon52	c.13583A>G	p.Q4528R	Missense_Mutation
PLS122	KMT2C	chr7	151874338	T	C	0.1882	NM_170606.2	exon38	c.8200A>G	p.T2734A	Missense_Mutation
PLS122	KMT2C	chr7	151917629	C	A	0.1773	NM_170606.2	exon23	c.3691G>T	p.G1231C	Missense_Mutation
PLS122	KMT2C	chr7	151879529	T	C	0.0328	NM_170606.2	exon36	c.5416A>G	p.I1806V	Missense_Mutation
PLS122	KMT2C	chr7	151877166	T	C	0.0212	NM_170606.2	exon37	c.7195A>G	p.K2399E	Missense_Mutation
PLS010	KMT2C	chr7	151845523	.	A	0.0613	NM_170606.2	exon52	c.13488dup	p.K4497*	Nonsense_Mutation
PLS034	KMT2C	chr7	151845391	G	A	0.2652	NM_170606.2	exon52	c.13621C>T	p.R4541*	Nonsense_Mutation
PLS034	KMT2C	chr7	151873321	G	A	0.2619	NM_170606.2	exon38	c.9217C>T	p.Q3073*	Nonsense_Mutation
PLS186	KMT2C	chr7	151836340	C	T	0.014	NM_170606.2	exon57	c.14465G>A	p.R4822H	Missense_Mutation
PLS078	KMT2C	chr7	151917701	T	G	0.0906	NM_170606.2	exon23	c.3619A>C	p.K1207Q	Missense_Mutation
PLS176	KMT2C	chr7	151843774	.	T	0.2429	NM_170606.2	exon53	c.13940dup	p.S4648Vfs*2	Frame_Shift_Ins
PLS176	KMT2C	chr7	151884924	A	.	0.2193	NM_170606.2	exon32	c.4669del	p.S1557Hfs*6	Frame_Shift_Del
PLS116	KMT2C	chr7	151853322	G	A	0.0571	NM_170606.2	exon45	c.11780C>T	p.A3927V	Missense_Mutation
PLS197	KMT2C	chr7	151851177	G	A	0.029	NM_170606.2	exon48	c.12194C>T	p.A4065V	Missense_Mutation
PLS162	KMT2C	chr7	151859600	C	T	0.2232	NM_170606.2	exon43	c.11062G>A	p.D3688N	Missense_Mutation
PLS218S1	KMT2C	chr7	151860449	G	A	0.124	NM_170606.2	exon43	c.10213C>T	p.R3405*	Nonsense_Mutation
PLS211	KMT2C	chr7	151873309	G	A	0.15	NM_170606.2	exon38	c.9229C>T	p.R3077C	Missense_Mutation
PLS211	KMT2C	chr7	151859843	T	C	0.149	NM_170606.2	exon43	c.10819A>G	p.T3607A	Missense_Mutation
PLS211	KMT2C	chr7	151875096	C	A	0.1759	NM_170606.2	intron37	c.7443-1G>T	.	Splice_Site
PLS211	KMT2C	chr7	151878237	G	T	0.1133	NM_170606.2	exon36	c.6708C>A	p.S2236S	Silent
PLS211	KMT2C	chr7	151878911	G	A	0.1408	NM_170606.2	exon36	c.6034C>T	p.P2012S	Missense_Mutation
PLS211	KMT2C	chr7	151945024	T	C	0.0373	NM_170606.2	exon14	c.2495A>G	p.K832R	Missense_Mutation
PLS211	KMT2C	chr7	151864261	C	A	0.032	NM_170606.2	exon42	c.9720G>T	p.Q3240H	Missense_Mutation
PLS211	KMT2C	chr7	151845415	G	A	0.1097	NM_170606.2	exon52	c.13597C>T	p.R4533*	Nonsense_Mutation
PLS211	KMT2C	chr7	152132721	C	T	0.1086	NM_170606.2	exon1	c.151G>A	p.A51T	Missense_Mutation
PLS211	KMT2C	chr7	151845759	C	A	0.1301	NM_170606.2	exon52	c.13253G>T	p.R4418M	Missense_Mutation
PLS095	KMT2C	chr7	151884941	A	.	0.1243	NM_170606.2	intron31	c.4661-9del	.	Intron
PLS140	KMT2C	chr7	151873834	C	T	0.0707	NM_170606.2	exon38	c.8704G>A	p.A2902T	Missense_Mutation
PLS140	KMT2C	chr7	151879277	G	A	0.0372	NM_170606.2	exon36	c.5668C>T	p.R1890*	Nonsense_Mutation
PLS048	KMT2C	chr7	151879634	G	A	0.1285	NM_170606.2	exon36	c.5311C>T	p.Q1771*	Nonsense_Mutation
PLS121	KMT2C	chr7	151874148	T	.	0.3226	NM_170606.2	exon38	c.8390del	p.K2797Rfs*26	Frame_Shift_Del
PLS121	KMT2C	chr7	151917690	A	T	0.4492	NM_170606.2	exon23	c.3630T>A	p.N1210K	Missense_Mutation
PLS044	KMT2C	chr7	151884388	T	A	0.085	NM_170606.2	exon33	c.4967A>T	p.Y1656F	Missense_Mutation
PLS224	KMT2C	chr7	151836879	A	.	0.2119	NM_170606.2	intron55	c.14344-3del	.	Splice_Site
PLS161	KMT2C	chr7	151878069	T	C	0.1576	NM_170606.2	exon36	c.6876A>G	p.P2292P	Silent
PLS161	KMT2C	chr7	151874569	A	T	0.1738	NM_170606.2	exon38	c.7969T>A	p.F2657I	Missense_Mutation
PLS161	KMT2C	chr7	151949691	C	T	0.158	NM_170606.2	exon10	c.1409G>A	p.C470Y	Missense_Mutation
PLS161	KMT2C	chr7	151845580	G	A	0.1678	NM_170606.2	exon52	c.13432C>T	p.R4478*	Nonsense_Mutation
PLS161	KMT2C	chr7	151878647	T	C	0.1507	NM_170606.2	exon36	c.6298A>G	p.T2100A	Missense_Mutation
PLS161	KMT2C	chr7	151868361	C	A	0.1744	NM_170606.2	exon40	c.9441G>T	p.Q3147H	Missense_Mutation
PLS161	KMT2C	chr7	151843749	C	A	0.1594	NM_170606.2	exon53	c.13966G>T	p.A4656S	Missense_Mutation
PLS161	KMT2C	chr7	151846069	C	T	0.1596	NM_170606.2	exon52	c.12943G>A	p.A4315T	Missense_Mutation
PLS123	KMT2C	chr7	151873565	T	G	0.0799	NM_170606.2	exon38	c.8973A>C	p.P2991P	Silent
PLS123	KMT2C	chr7	151845933	C	A	0.1967	NM_170606.2	exon52	c.13079G>T	p.W4360L	Missense_Mutation
PLS123	KMT2C	chr7	151874148	T	.	0.3588	NM_170606.2	exon38	c.8390del	p.K2797Rfs*26	Frame_Shift_Del
PLS129	KMT2C	chr7	151860463	C	T	0.0872	NM_170606.2	exon43	c.10199G>A	p.R3400H	Missense_Mutation
PLS154	KMT2C	chr7	151841812	G	A	0.2711	NM_170606.2	exon55	c.14329C>T	p.R4777W	Missense_Mutation
PLS154	KMT2C	chr7	151879672	C	T	0.3084	NM_170606.2	exon36	c.5273G>A	p.R1758H	Missense_Mutation
PLS087S2	KMT2C	chr7	151874148	T	.	0.3731	NM_170606.2	exon38	c.8390del	p.K2797Rfs*26	Frame_Shift_Del
PLS087S2	KMT2C	chr7	151836879	A	.	0.3733	NM_170606.2	intron55	c.14344-3del	.	Splice_Site
PLS022	KMT2C	chr7	151874148	T	.	0.4382	NM_170606.2	exon38	c.8390del	p.K2797Rfs*26	Frame_Shift_Del
PLS022	KMT2C	chr7	151884916	C	T	0.2375	NM_170606.2	exon32	c.4677G>A	p.M1559I	Missense_Mutation
PLS022	KMT2C	chr7	151836879	A	.	0.2556	NM_170606.2	intron55	c.14344-3del	.	Splice_Site
PLS210S2	KMT2C	chr7	151874148	T	.	0.2838	NM_170606.2	exon38	c.8390del	p.K2797Rfs*26	Frame_Shift_Del
PLS210S2	KMT2C	chr7	151919160	AA	.	0.1407	NM_170606.2	intron21	c.3434-10_3434-9del	.	Intron
PLS210S2	KMT2C	chr7	151878564	A	G	0.1412	NM_170606.2	exon36	c.6381T>C	p.S2127S	Silent
PLS037	KMT2C	chr7	151874092	.	T	0.0417	NM_170606.2	exon38	c.8445dup	p.S2816Ifs*6	Frame_Shift_Ins
PLS037	KMT2C	chr7	151836879	A	.	0.1856	NM_170606.2	intron55	c.14344-3del	.	Splice_Site
PLS054	KMT2C	chr7	151836323	G	A	0.2297	NM_170606.2	exon57	c.14482C>T	p.R4828C	Missense_Mutation
PLS054	KMT2C	chr7	151856048	G	A	0.2468	NM_170606.2	exon44	c.11570C>T	p.T3857M	Missense_Mutation
PLS054	KMT2C	chr7	151836879	A	.	0.2271	NM_170606.2	intron55	c.14344-3del	.	Splice_Site
PLS175	KMT2C	chr7	151904485	T	.	0.0312	NM_170606.2	exon24	c.3741del	p.K1247Nfs*56	Frame_Shift_Del
PLS175	KMT2C	chr7	151878106	C	T	0.0358	NM_170606.2	exon36	c.6839G>A	p.G2280E	Missense_Mutation
PLS193	KMT2C	chr7	151960211	A	G	0.1187	NM_170606.2	exon9	c.1189T>C	p.S397P	Missense_Mutation
PLS193	KMT2C	chr7	151878402	T	C	0.1126	NM_170606.2	exon36	c.6543A>G	p.P2181P	Silent
PLS193	KMT2C	chr7	151874738	C	T	0.1407	NM_170606.2	exon38	c.7800G>A	p.P2600P	Silent
PLS193	KMT2C	chr7	151949769	C	A	0.1316	NM_170606.2	exon10	c.1331G>T	p.R444L	Missense_Mutation
PLS127	KMT2C	chr7	151842339	G	A	0.2972	NM_170606.2	exon54	c.14073C>T	p.Y4691Y	Silent
PLS127	KMT2C	chr7	151843732	C	A	0.0313	NM_170606.2	exon53	c.13983G>T	p.E4661D	Missense_Mutation
PLS127	KMT2C	chr7	151917681	G	A	0.0393	NM_170606.2	exon23	c.3639C>T	p.S1213S	Silent
PLS127	KMT2C	chr7	151849845	T	C	0.2736	NM_170606.2	exon49	c.12471A>G	p.L4157L	Silent
PLS127	KMT2C	chr7	151845700	C	A	0.2514	NM_170606.2	exon52	c.13312G>T	p.E4438*	Nonsense_Mutation
PLS147	KMT2C	chr7	151880136	G	A	0.3119	NM_170606.2	exon35	c.5188C>T	p.R1730C	Missense_Mutation
PLS189	KMT2C	chr7	151878121	G	A	0.1514	NM_170606.2	exon36	c.6824C>T	p.T2275I	Missense_Mutation
PLS189	KMT2C	chr7	151891200	T	.	0.1656	NM_170606.2	exon31	c.4554del	p.D1519Mfs*44	Frame_Shift_Del
PLS152	KMT2C	chr7	151878739	ACAG	.	0.0437	NM_170606.2	exon36	c.6203_6206del	p.S2068Lfs*9	Frame_Shift_Del
PLS152	KMT2C	chr7	151836879	A	.	0.0505	NM_170606.2	intron55	c.14344-3del	.	Splice_Site
PLS032	KMT2C	chr7	151874498	C	T	0.0175	NM_170606.2	exon38	c.8040G>A	p.Q2680Q	Silent
PLS032	KMT2C	chr7	151949068	C	G	0.0104	NM_170606.2	exon11	c.1577G>C	p.R526P	Missense_Mutation
PLS032	KMT2C	chr7	152055767	AA	.	0.218	NM_170606.2	intron1	c.162-8_162-7del	.	Splice_Site
PLS040	KMT2C	chr7	151917806	AA	.	0.3187	NM_170606.2	exon23	c.3513_3514del	p.T1173Pfs*8	Frame_Shift_Del
PLS040	KMT2C	chr7	151874148	T	.	0.4674	NM_170606.2	exon38	c.8390del	p.K2797Rfs*26	Frame_Shift_Del
PLS040	KMT2C	chr7	151836879	A	.	0.3184	NM_170606.2	intron55	c.14344-3del	.	Splice_Site
PLS040	KMT2C	chr7	152055767	AA	.	0.1574	NM_170606.2	intron1	c.162-8_162-7del	.	Splice_Site
PLS085	KMT2C	chr7	151874148	T	.	0.1912	NM_170606.2	exon38	c.8390del	p.K2797Rfs*26	Frame_Shift_Del
PLS069	KMT2C	chr7	151874148	TT	.	0.1702	NM_170606.2	exon38	c.8389_8390del	p.K2797Gfs*11	Frame_Shift_Del
PLS069	KMT2C	chr7	151859569	G	A	0.1555	NM_170606.2	exon43	c.11093C>T	p.T3698M	Missense_Mutation
PLS069	KMT2C	chr7	151875060	G	A	0.1897	NM_170606.2	exon38	c.7478C>T	p.P2493L	Missense_Mutation
PLS169	KMT2C	chr7	151879534	C	T	0.1954	NM_170606.2	exon36	c.5411G>A	p.S1804N	Missense_Mutation
PLS169	KMT2C	chr7	151836879	A	.	0.316	NM_170606.2	intron55	c.14344-3del	.	Splice_Site
PLS103S2	KMT2C	chr7	151874046	G	T	0.0774	NM_170606.2	exon38	c.8492C>A	p.S2831Y	Missense_Mutation
PLS099	KMT2C	chr7	151853341	.	A	0.174	NM_170606.2	exon45	c.11760dupT	p.A3921Cfs*4	Frame_Shift_Ins
PLS065	KMT2C	chr7	151970813	T	C	0.0655	NM_170606.2	exon7	c.989A>G	p.H330R	Missense_Mutation
PLS065	KMT2C	chr7	151970813	T	C	0.0766	NM_170606.2	exon7	c.989A>G	p.H330R	Missense_Mutation
PLS065	KMT2C	chr7	151853316	T	C	0.069	NM_170606.2	exon45	c.11786A>G	p.K3929R	Missense_Mutation
PLS065	KMT2C	chr7	151853316	T	C	0.0481	NM_170606.2	exon45	c.11786A>G	p.K3929R	Missense_Mutation
PLS090	KMT2C	chr7	151874148	T	.	0.3522	NM_170606.2	exon38	c.8390del	p.K2797Rfs*26	Frame_Shift_Del
PLS039	KMT2C	chr7	151875096	.	TT	0.0316	NM_170606.2	intron37	c.7443-3_7443-2dup	.	Splice_Site
PLS210S1	KMT2C	chr7	151879277	G	A	0.3632	NM_170606.2	exon36	c.5668C>T	p.R1890*	Nonsense_Mutation
PLS210S1	KMT2C	chr7	152055767	AAA	.	0.2668	NM_170606.2	intron1	c.162-9_162-7del	.	Splice_Site
PLS210S1	KMT2C	chr7	151845190	G	A	0.0228	NM_170606.2	exon52	c.13822C>T	p.R4608C	Missense_Mutation
PLS210S1	KMT2C	chr7	151836879	A	.	0.3425	NM_170606.2	intron55	c.14344-3del	.	Splice_Site
PLS060	KMT2C	chr7	151836855	G	A	0.2798	NM_170606.2	exon56	c.14365C>T	p.R4789*	Nonsense_Mutation
PLS075	KMT2C	chr7	151884339	T	C	0.0246	NM_170606.2	intron33	c.5008+8A>G	.	Splice_Site
PLS103S1	KMT2C	chr7	151921116	A	G	0.0401	NM_170606.2	exon20	c.3307T>C	p.C1103R	Missense_Mutation
PLS103S1	KMT2C	chr7	151900066	G	A	0.0778	NM_170606.2	exon26	c.4045C>T	p.R1349*	Nonsense_Mutation
PLS163S1	KMT2C	chr7	151878049	T	C	0.0771	NM_170606.2	exon36	c.6896A>G	p.Y2299C	Missense_Mutation
PLS163S1	KMT2C	chr7	151921588	T	C	0.0325	NM_170606.2	exon19	c.3090A>G	p.I1030M	Missense_Mutation
PLS163S1	KMT2C	chr7	151879182	T	C	0.0262	NM_170606.2	exon36	c.5763A>G	p.A1921A	Silent
PLS163S1	KMT2C	chr7	151949151	T	C	0.0313	NM_170606.2	exon11	c.1494A>G	p.K498K	Silent
PLS163S1	KMT2C	chr7	151874012	.	T	0.0652	NM_170606.2	exon38	c.8525dup	p.N2842Kfs*2	Frame_Shift_Ins
PLS163S1	KMT2C	chr7	151877852	T	C	0.1374	NM_170606.2	exon36	c.7093A>G	p.T2365A	Missense_Mutation
PLS163S1	KMT2C	chr7	151891188	G	A	0.1509	NM_170606.2	exon31	c.4566C>T	p.D1522D	Silent
PLS163S1	KMT2C	chr7	151843775	T	.	0.056	NM_170606.2	exon53	c.13940del	p.K4647Sfs*12	Frame_Shift_Del
PLS163S1	KMT2C	chr7	151945517	G	A	0.0592	NM_170606.2	exon14	c.2002C>T	p.Q668*	Nonsense_Mutation
PLS163S1	KMT2C	chr7	151946982	T	C	0.0381	NM_170606.2	exon13	c.1792A>G	p.T598A	Missense_Mutation
PLS163S1	KMT2C	chr7	151874318	A	G	0.0441	NM_170606.2	exon38	c.8220T>C	p.T2740T	Silent
PLS050	KMT2C	chr7	151900080	.	T	0.092	NM_170606.2	exon26	c.4030dup	p.I1344Nfs*11	Frame_Shift_Ins
PLS050	KMT2C	chr7	151874148	T	.	0.2147	NM_170606.2	exon38	c.8390del	p.K2797Rfs*26	Frame_Shift_Del
PLS050	KMT2C	chr7	151836296	C	T	0.209	NM_170606.2	exon57	c.14509G>A	p.A4837T	Missense_Mutation
PLS050	KMT2C	chr7	152055767	AA	.	0.2711	NM_170606.2	intron1	c.162-8_162-7del	.	Splice_Site
PLS045	KMT2C	chr7	151879672	C	T	0.0715	NM_170606.2	exon36	c.5273G>A	p.R1758H	Missense_Mutation
PLS045	KMT2C	chr7	151860221	G	A	0.1658	NM_170606.2	exon43	c.10441C>T	p.Q3481*	Nonsense_Mutation
PLS045	KMT2C	chr7	151836295	G	A	0.2	NM_170606.2	exon57	c.14510C>T	p.A4837V	Missense_Mutation
PLS187	KMT2C	chr7	151945399	ATA	GTG	0.0428	NM_170606.2	exon14	c.2118_2120delinsCAC	p.I707T	Missense_Mutation
PLS187	KMT2C	chr7	151944981	C	A	0.0265	NM_170606.2	intron14	c.2532+6G>T	.	Splice_Site
PLS187	KMT2C	chr7	151962168	C	T	0.082	NM_170606.2	exon8	c.1139G>A	p.R380H	Missense_Mutation
PLS187	KMT2C	chr7	151917710	A	G	0.0426	NM_170606.2	exon23	c.3610T>C	p.L1204L	Silent
PLS187	KMT2C	chr7	151921174	G	A	0.0486	NM_170606.2	exon20	c.3249C>T	p.S1083S	Silent
PLS187	KMT2C	chr7	151960202	C	T	0.0242	NM_170606.2	exon9	c.1198G>A	p.D400N	Missense_Mutation
PLS187	KMT2C	chr7	151917769	A	T	0.0379	NM_170606.2	exon23	c.3551T>A	p.M1184K	Missense_Mutation
PLS187	KMT2C	chr7	151960223	A	G	0.0533	NM_170606.2	intron8	c.1185-8T>C	.	Splice_Site
PLS187	KMT2C	chr7	151945524	T	C	0.0516	NM_170606.2	exon14	c.1995A>G	p.E665E	Silent
PLS187	KMT2C	chr7	151917724	C	A	0.0483	NM_170606.2	exon23	c.3596G>T	p.R1199L	Missense_Mutation
PLS187	KMT2C	chr7	151927410	.	A	0.0231	NM_170606.2	intron16	c.2770-5dup	.	Splice_Site
PLS187	KMT2C	chr7	151902221	T	C	0.0581	NM_170606.2	exon25	c.3931A>G	p.I1311V	Missense_Mutation
PLS187	KMT2C	chr7	151917674	C	T	0.0352	NM_170606.2	exon23	c.3646G>A	p.V1216I	Missense_Mutation
PLS187	KMT2C	chr7	151927320	C	T	0.0529	NM_170606.2	exon17	c.2856G>A	p.K952K	Silent
PLS187	KMT2C	chr7	151904454	C	T	0.0312	NM_170606.2	exon24	c.3772G>A	p.D1258N	Missense_Mutation
PLS187	KMT2C	chr7	151921114	A	T	0.0352	NM_170606.2	exon20	c.3309T>A	p.C1103*	Nonsense_Mutation
PLS187	KMT2C	chr7	151921535	C	T	0.0325	NM_170606.2	exon19	c.3143G>A	p.G1048D	Missense_Mutation
PLS187	KMT2C	chr7	151919130	T	C	0.0316	NM_170606.2	exon22	c.3455A>G	p.E1152G	Missense_Mutation
PLS187	KMT2C	chr7	151945638	G	T	0.0294	NM_170606.2	exon14	c.1881C>A	p.D627E	Missense_Mutation
PLS187	KMT2C	chr7	151921614	G	A	0.03	NM_170606.2	exon19	c.3064C>T	p.L1022F	Missense_Mutation
PLS187	KMT2C	chr7	151921255	C	T	0.0296	NM_170606.2	exon20	c.3168G>A	p.W1056*	Nonsense_Mutation
PLS187	KMT2C	chr7	151919085	C	A	0.0308	NM_170606.2	intron22	c.3499+1G>T	.	Splice_Site
PLS187	KMT2C	chr7	151945637	G	T	0.0294	NM_170606.2	exon14	c.1882C>A	p.L628M	Missense_Mutation
PLS059	KMT2C	chr7	151866330	C	T	0.2804	NM_170606.2	exon41	c.9458G>A	p.G3153D	Missense_Mutation
PLS094	KMT2C	chr7	151947038	G	A	0.1182	NM_170606.2	exon13	c.1736C>T	p.A579V	Missense_Mutation
PLS026	KMT2C	chr7	152132759	C	.	0.2843	NM_170606.2	exon1	c.113del	p.G38Afs*67	Frame_Shift_Del
PLS026	KMT2C	chr7	152055767	AA	.	0.2665	NM_170606.2	intron1	c.162-8_162-7del	.	Splice_Site
PLS026	KMT2C	chr7	151836879	A	.	0.2056	NM_170606.2	intron55	c.14344-3del	.	Splice_Site
PLS216	KMT2C	chr7	151860197	G	A	0.042	NM_170606.2	exon43	c.10465C>T	p.Q3489*	Nonsense_Mutation
PLS091	KMT2C	chr7	151874148	T	.	0.2194	NM_170606.2	exon38	c.8390del	p.K2797Rfs*26	Frame_Shift_Del
PLS091	KMT2C	chr7	151945639	T	G	0.2469	NM_170606.2	exon14	c.1880A>C	p.D627A	Missense_Mutation
PLS091	KMT2C	chr7	151873706	C	T	0.2899	NM_170606.2	exon38	c.8832G>A	p.P2944P	Silent
PLS091	KMT2C	chr7	151851508	G	A	0.2901	NM_170606.2	exon47	c.11983C>T	p.R3995*	Nonsense_Mutation
PLS091	KMT2C	chr7	151919160	A	.	0.4794	NM_170606.2	intron21	c.3434-9del	.	Intron
PLS051	KMT2C	chr7	152008982	G	T	0.2124	NM_170606.2	exon5	c.640C>A	p.Q214K	Missense_Mutation
PLS130	KMT2C	chr7	151874147	.	T	0.2356	NM_170606.2	exon38	c.8390dup	p.E2798Gfs*11	Frame_Shift_Ins
PLS052S2	KMT2C	chr7	151873426	C	T	0.0692	NM_170606.2	exon38	c.9112G>A	p.A3038T	Missense_Mutation
PLS052S2	KMT2C	chr7	152055767	AA	.	0.2625	NM_170606.2	intron1	c.162-8_162-7del	.	Splice_Site
PLS061	KMT2C	chr7	151845971	C	T	0.2835	NM_170606.2	exon52	c.13041G>A	p.P4347P	Silent
PLS061	KMT2C	chr7	152055767	AA	.	0.1209	NM_170606.2	intron1	c.162-8_162-7del	.	Splice_Site
PLS001	KMT2C	chr7	151849926	G	A	0.1542	NM_170606.2	exon49	c.12390C>T	p.H4130H	Silent
PLS157S1	KMT2C	chr7	151836804	G	A	0.1428	NM_170606.2	exon56	c.14416C>T	p.R4806*	Nonsense_Mutation
PLS114	KMT2C	chr7	151874147	.	T	0.2011	NM_170606.2	exon38	c.8390dup	p.E2798Gfs*11	Frame_Shift_Ins
PLS114	KMT2C	chr7	151845113	G	A	0.1971	NM_170606.2	intron52	c.13894+5C>T	.	Splice_Site
PLS077	PRKDC	chr8	48845704	A	.	0.1093	NM_006904.6	exon16	c.1652delT	p.F551fs	Frame_Shift_Ins
PLS077	PRKDC	chr8	48686786	G	A	0.0302	NM_006904.6	exon86	c.12332C>T	p.T4111I	Missense_Mutation
PLS144	PRKDC	chr8	48697840	T	C	0.087	NM_006904.6	exon77	c.10938A>G	p.G3646G	Silent
PLS144	PRKDC	chr8	48749023	G	T	0.0864	NM_006904.6	exon58	c.7824C>A	p.T2608T	Silent
PLS144	PRKDC	chr8	48792114	G	A	0.1107	NM_006904.6	exon39	c.5170C>T	p.Q1724*	Nonsense_Mutation
PLS144	PRKDC	chr8	48771449	C	A	0.1549	NM_006904.6	exon47	c.6303G>T	p.K2101N	Missense_Mutation
PLS225	PRKDC	chr8	48842500	.	A	0.2364	NM_006904.6	exon18	c.1964dupT	p.L655fs	Frame_Shift_Ins
PLS201	PRKDC	chr8	48843262	G	A	0.1151	NM_006904.6	exon17	c.1862C>T	p.S621L	Missense_Mutation
PLS031	PRKDC	chr8	48801085	C	T	0.1402	NM_006904.6	exon34	c.4404G>A	p.P1468P	Silent
PLS024	PRKDC	chr8	48868514	T	.	0.0406	NM_006904.6	intron3	c.325-6delA	.	Splice_Site
PLS024	PRKDC	chr8	48800143	C	T	0.315	NM_006904.6	exon35	c.4534G>A	p.G1512R	Missense_Mutation
PLS024	PRKDC	chr8	48744480	G	A	0.31	NM_006904.6	exon60	c.8157C>T	p.A2719A	Silent
PLS062	PRKDC	chr8	48866938	G	A	0.2037	NM_006904.6	exon5	c.468C>T	p.F156F	Silent
PLS062	PRKDC	chr8	48689477	T	.	0.2015	NM_006904.6	exon85	c.12107delA	p.N4037Ifs*15	Frame_Shift_Del
PLS062	PRKDC	chr8	48752575	A	G	0.221	NM_006904.6	intron55	c.7451+2T>C	.	Splice_Site
PLS062	PRKDC	chr8	48774693	G	A	0.1719	NM_006904.6	intron43	c.5917-5C>T	.	Splice_Site
PLS062	PRKDC	chr8	48815204	C	A	0.2058	NM_006904.6	exon27	c.3194G>T	p.S1065I	Missense_Mutation
PLS062	PRKDC	chr8	48846598	C	T	0.1786	NM_006904.6	exon15	c.1550G>A	p.G517D	Missense_Mutation
PLS149	PRKDC	chr8	48777108	G	A	0.1724	NM_006904.6	intron41	c.5568+9C>T	.	Intron
PLS029	PRKDC	chr8	48776124	G	T	0.1007	NM_006904.6	exon42	c.5583C>A	p.T1861T	Silent
PLS035	PRKDC	chr8	48695045	C	T	0.2429	NM_006904.6	exon79	c.11287G>A	p.V3763M	Missense_Mutation
PLS122	PRKDC	chr8	48732075	AAAAAAAAA	.	0.2731	NM_006904.6	intron66	c.9334-12_9334-4del	.	Splice_Site
PLS122	PRKDC	chr8	48777249	A	G	0.0354	NM_006904.6	exon41	c.5436T>C	p.S1812S	Silent
PLS122	PRKDC	chr8	48734159	A	G	0.2284	NM_006904.6	intron65	c.9108+6T>C	.	Splice_Site
PLS122	PRKDC	chr8	48695146	G	A	0.0207	NM_006904.6	exon79	c.11186C>T	p.A3729V	Missense_Mutation
PLS122	PRKDC	chr8	48701803	T	C	0.0294	NM_006904.6	intron74	c.10668-4A>G	.	Splice_Site
PLS010	PRKDC	chr8	48868518	A	.	0.4482	NM_006904.6	intron3	c.325-10del	.	Intron
PLS203	PRKDC	chr8	48689471	T	C	0.0425	NM_006904.6	exon85	c.12113A>G	p.Y4038C	Missense_Mutation
PLS132	PRKDC	chr8	48815248	CTC	.	0.0346	NM_006904.6	exon27	c.3148_3150del	p.E1050del	In_Frame_Del
PLS078	PRKDC	chr8	48775100	A	G	0.0078	NM_006904.6	exon43	c.5750T>C	p.L1917S	Missense_Mutation
PLS078	PRKDC	chr8	48743257	A	G	0.0453	NM_006904.6	exon61	c.8303T>C	p.V2768A	Missense_Mutation
PLS078	PRKDC	chr8	48794005	G	A	0.0658	NM_006904.6	exon38	c.5036C>T	p.A1679V	Missense_Mutation
PLS007	PRKDC	chr8	48800148	G	A	0.0076	NM_006904.6	exon35	c.4529C>T	p.A1510V	Missense_Mutation
PLS007	PRKDC	chr8	48762041	T	C	0.008	NM_006904.6	exon53	c.7026A>G	p.E2342E	Silent
PLS007	PRKDC	chr8	48855917	C	T	0.0391	NM_006904.6	exon10	c.818G>A	p.R273H	Missense_Mutation
PLS007	PRKDC	chr8	48825044	C	A	0.0128	NM_006904.6	exon25	c.2860G>T	p.G954*	Nonsense_Mutation
PLS176	PRKDC	chr8	48798581	A	T	0.2208	NM_006904.6	exon36	c.4697T>A	p.I1566N	Missense_Mutation
PLS116	PRKDC	chr8	48733402	C	T	0.0601	NM_006904.6	exon66	c.9211G>A	p.E3071K	Missense_Mutation
PLS116	PRKDC	chr8	48805788	C	T	0.0734	NM_006904.6	exon31	c.3758G>A	p.R1253H	Missense_Mutation
PLS049	PRKDC	chr8	48809769	G	A	0.3818	NM_006904.6	exon30	c.3550C>T	p.R1184*	Nonsense_Mutation
PLS049	PRKDC	chr8	48695163	.	A	0.3701	NM_006904.6	intron78	c.11173-5dup	.	Splice_Site
PLS156	PRKDC	chr8	48743167	T	C	0.1266	NM_006904.6	exon61	c.8393A>G	p.Q2798R	Missense_Mutation
PLS162	PRKDC	chr8	48805862	G	A	0.2122	NM_006904.6	exon31	c.3684C>T	p.G1228G	Silent
PLS162	PRKDC	chr8	48701554	.	T	0.2979	NM_006904.6	exon76	c.10814dup	p.N3605Kfs*3	Frame_Shift_Ins
PLS211	PRKDC	chr8	48856570	C	A	0.1698	NM_006904.6	exon8	c.741G>T	p.E247D	Missense_Mutation
PLS211	PRKDC	chr8	48732069	A	C	0.1527	NM_006904.6	exon67	c.9336T>G	p.N3112K	Missense_Mutation
PLS211	PRKDC	chr8	48713466	C	A	0.1542	NM_006904.6	exon71	c.10001G>T	p.R3334M	Missense_Mutation
PLS211	PRKDC	chr8	48840351	C	T	0.1382	NM_006904.6	exon20	c.2239G>A	p.A747T	Missense_Mutation
PLS211	PRKDC	chr8	48691639	C	T	0.1469	NM_006904.6	exon81	c.11502G>A	p.P3834P	Silent
PLS211	PRKDC	chr8	48691172	G	A	0.1209	NM_006904.6	exon83	c.11698C>T	p.R3900C	Missense_Mutation
PLS211	PRKDC	chr8	48706884	G	A	0.1119	NM_006904.6	exon74	c.10634C>T	p.S3545F	Missense_Mutation
PLS211	PRKDC	chr8	48713536	C	T	0.1444	NM_006904.6	exon71	c.9931G>A	p.V3311M	Missense_Mutation
PLS211	PRKDC	chr8	48730092	C	T	0.0735	NM_006904.6	exon68	c.9473G>A	p.R3158K	Missense_Mutation
PLS095	PRKDC	chr8	48710968	A	G	0.121	NM_006904.6	intron72	c.10295-10T>C	.	Intron
PLS140	PRKDC	chr8	48766684	G	.	0.2253	NM_006904.6	exon51	c.6850del	p.L2284fs	Frame_Shift_Del
PLS183	PRKDC	chr8	48866909	.	T	0.2675	NM_006904.6	exon5	c.496dup	p.I166Nfs*11	Frame_Shift_Ins
PLS183	PRKDC	chr8	48689476	.	T	0.2893	NM_006904.6	exon85	c.12110dup	p.N4037Kfs*12	Frame_Shift_Ins
PLS048	PRKDC	chr8	48706988	G	A	0.1113	NM_006904.6	exon74	c.10530C>T	p.A3510A	Silent
PLS224	PRKDC	chr8	48690351	T	C	0.022	NM_006904.6	exon84	c.11935A>G	p.M3979V	Missense_Mutation
PLS220	PRKDC	chr8	48749870	A	.	0.1984	NM_006904.6	exon57	c.7664del	p.L2555*	Nonsense_Mutation
PLS161	PRKDC	chr8	48746963	A	G	0.1801	NM_006904.6	intron58	c.7949-6T>C	.	Splice_Site
PLS161	PRKDC	chr8	48866909	.	TT	0.1137	NM_006904.6	exon5	c.495_496dup	p.I166Kfs*7	Frame_Shift_Ins
PLS161	PRKDC	chr8	48869788	T	C	0.1794	NM_006904.6	exon3	c.267A>G	p.L89L	Silent
PLS002	PRKDC	chr8	48802852	G	A	0.1984	NM_006904.6	exon32	c.4034C>T	p.T1345M	Missense_Mutation
PLS002	PRKDC	chr8	48868518	AA	.	0.1646	NM_006904.6	intron3	c.325-11_325-10del	.	Intron
PLS002	PRKDC	chr8	48866945	C	T	0.21	NM_006904.6	exon5	c.461G>A	p.S154N	Missense_Mutation
PLS002	PRKDC	chr8	48743231	C	T	0.2104	NM_006904.6	exon61	c.8329G>A	p.G2777R	Missense_Mutation
PLS064	PRKDC	chr8	48798702	G	A	0.2752	NM_006904.6	exon36	c.4576C>T	p.R1526C	Missense_Mutation
PLS123	PRKDC	chr8	48866909	.	TT	0.1202	NM_006904.6	exon5	c.495_496dup	p.I166Kfs*7	Frame_Shift_Ins
PLS123	PRKDC	chr8	48815183	G	A	0.2038	NM_006904.6	exon27	c.3215C>T	p.A1072V	Missense_Mutation
PLS129	PRKDC	chr8	48798702	G	A	0.0833	NM_006904.6	exon36	c.4576C>T	p.R1526C	Missense_Mutation
PLS129	PRKDC	chr8	48743184	C	T	0.0918	NM_006904.6	exon61	c.8376G>A	p.P2792P	Silent
PLS129	PRKDC	chr8	48740913	A	.	0.0876	NM_006904.6	intron61	c.8395-5del	.	Splice_Site
PLS154	PRKDC	chr8	48748994	C	T	0.303	NM_006904.6	exon58	c.7853G>A	p.R2618H	Missense_Mutation
PLS154	PRKDC	chr8	48689518	T	.	0.3007	NM_006904.6	exon85	c.12069del	p.G4024Efs*8	Frame_Shift_Del
PLS194	PRKDC	chr8	48761873	G	A	0.0446	NM_006904.6	intron53	c.7128-9C>T	.	Intron
PLS022	PRKDC	chr8	48790416	.	A	0.1228	NM_006904.6	intron39	c.5233-5dup	.	Splice_Site
PLS022	PRKDC	chr8	48701806	A	.	0.2343	NM_006904.6	intron74	c.10668-7del	.	Splice_Site
PLS022	PRKDC	chr8	48868518	A	.	0.21	NM_006904.6	intron3	c.325-10del	.	Intron
PLS210S2	PRKDC	chr8	48701555	T	.	0.1867	NM_006904.6	exon76	c.10814del	p.N3605Tfs*48	Frame_Shift_Del
PLS210S2	PRKDC	chr8	48800148	G	T	0.1906	NM_006904.6	exon35	c.4529C>A	p.A1510D	Missense_Mutation
PLS030	PRKDC	chr8	48732075	AAAAAAA	.	0.2606	NM_006904.6	intron66	c.9334-10_9334-4del	.	Splice_Site
PLS037	PRKDC	chr8	48694735	G	A	0.2008	NM_006904.6	exon80	c.11474C>T	p.A3825V	Missense_Mutation
PLS054	PRKDC	chr8	48801632	A	G	0.2515	NM_006904.6	exon33	c.4220T>C	p.M1407T	Missense_Mutation
PLS054	PRKDC	chr8	48801089	A	G	0.2492	NM_006904.6	exon34	c.4400T>C	p.L1467S	Missense_Mutation
PLS054	PRKDC	chr8	48686942	.	A	0.2149	NM_006904.6	intron85	c.12180-5dup	.	Splice_Site
PLS054	PRKDC	chr8	48792132	C	T	0.2443	NM_006904.6	exon39	c.5152G>A	p.V1718I	Missense_Mutation
PLS054	PRKDC	chr8	48706987	C	T	0.2794	NM_006904.6	exon74	c.10531G>A	p.V3511I	Missense_Mutation
PLS054	PRKDC	chr8	48766669	G	T	0.2678	NM_006904.6	exon51	c.6865C>A	p.P2289T	Missense_Mutation
PLS054	PRKDC	chr8	48771503	C	A	0.2408	NM_006904.6	exon47	c.6249G>T	p.E2083D	Missense_Mutation
PLS054	PRKDC	chr8	48815303	C	T	0.247	NM_006904.6	exon27	c.3095G>A	p.C1032Y	Missense_Mutation
PLS054	PRKDC	chr8	48732075	AAAAAA	.	0.2843	NM_006904.6	intron66	c.9334-9_9334-4del	.	Splice_Site
PLS054	PRKDC	chr8	48732011	G	A	0.2415	NM_006904.6	exon67	c.9394C>T	p.Q3132*	Nonsense_Mutation
PLS175	PRKDC	chr8	48701555	T	.	0.0469	NM_006904.6	exon76	c.10814del	p.N3605Tfs*48	Frame_Shift_Del
PLS193	PRKDC	chr8	48842582	CA	AC	0.0908	NM_006904.6	intron17	c.1893-11_1893-10delinsGT	.	Intron
PLS193	PRKDC	chr8	48852129	T	C	0.1054	NM_006904.6	exon11	c.1095A>G	p.G365G	Silent
PLS193	PRKDC	chr8	48711794	C	T	0.1225	NM_006904.6	exon72	c.10271G>A	p.R3424H	Missense_Mutation
PLS131	PRKDC	chr8	48690251	C	T	0.0548	NM_006904.6	exon84	c.12035G>A	p.W4012*	Nonsense_Mutation
PLS131	PRKDC	chr8	48805789	G	A	0.3228	NM_006904.6	exon31	c.3757C>T	p.R1253C	Missense_Mutation
PLS127	PRKDC	chr8	48695065	T	C	0.1169	NM_006904.6	exon79	c.11267A>G	p.D3756G	Missense_Mutation
PLS127	PRKDC	chr8	48805760	C	T	0.1268	NM_006904.6	exon31	c.3786G>A	p.P1262P	Silent
PLS147	PRKDC	chr8	48713500	G	A	0.3107	NM_006904.6	exon71	c.9967C>T	p.R3323C	Missense_Mutation
PLS147	PRKDC	chr8	48772238	G	T	0.0318	NM_006904.6	exon46	c.6138C>A	p.T2046T	Silent
PLS152	PRKDC	chr8	48777241	C	T	0.0413	NM_006904.6	exon41	c.5444G>A	p.R1815H	Missense_Mutation
PLS080S2	PRKDC	chr8	48690444	.	A	0.0323	NM_006904.6	intron83	c.11851-10dup	.	Intron
PLS032	PRKDC	chr8	48866910	T	.	0.2321	NM_006904.6	exon5	c.496del	p.I166Yfs*6	Frame_Shift_Del
PLS040	PRKDC	chr8	48734285	T	C	0.0445	NM_006904.6	exon65	c.8988A>G	p.A2996A	Silent
PLS040	PRKDC	chr8	48707054	G	A	0.245	NM_006904.6	exon74	c.10464C>T	p.S3488S	Silent
PLS085	PRKDC	chr8	48739274	C	G	0.0417	NM_006904.6	exon63	c.8723G>C	p.R2908P	Missense_Mutation
PLS085	PRKDC	chr8	48798603	A	G	0.1002	NM_006904.6	exon36	c.4675T>C	p.Y1559H	Missense_Mutation
PLS069	PRKDC	chr8	48686891	T	C	0.0436	NM_006904.6	exon86	c.12227A>G	p.Y4076C	Missense_Mutation
PLS069	PRKDC	chr8	48694961	T	C	0.0221	NM_006904.6	exon79	c.11371A>G	p.S3791G	Missense_Mutation
PLS099	PRKDC	chr8	48732075	AAAAAAAAAAA	.	0.2638	NM_006904.6	intron66	c.9334-14_9334-4delTTTTTTTTTTT	.	Splice_Site
PLS065	PRKDC	chr8	48868518	AA	.	0.3743	NM_006904.6	intron3	c.325-11_325-10del	.	Intron
PLS065	PRKDC	chr8	48732075	AAAAAAAAA	.	0.3	NM_006904.6	intron66	c.9334-12_9334-4del	.	Splice_Site
PLS065	PRKDC	chr8	48868518	AA	.	0.3427	NM_006904.6	intron3	c.325-11_325-10del	.	Intron
PLS039	PRKDC	chr8	48694771	T	C	0.2612	NM_006904.6	exon80	c.11438A>G	p.D3813G	Missense_Mutation
PLS039	PRKDC	chr8	48746798	.	T	0.2407	NM_006904.6	exon59	c.8110dup	p.R2704Kfs*11	Frame_Shift_Ins
PLS210S1	PRKDC	chr8	48769853	C	T	0.3391	NM_006904.6	exon49	c.6470G>A	p.R2157H	Missense_Mutation
PLS060	PRKDC	chr8	48868518	A	.	0.2795	NM_006904.6	intron3	c.325-10del	.	Intron
PLS075	PRKDC	chr8	48868518	A	.	0.2792	NM_006904.6	intron3	c.325-10delT	.	Intron
PLS075	PRKDC	chr8	48866910	T	.	0.2736	NM_006904.6	exon5	c.496delA	p.I166Yfs*6	Frame_Shift_Del
PLS103S1	PRKDC	chr8	48801172	G	A	0.0992	NM_006904.6	exon34	c.4317C>T	p.D1439D	Silent
PLS103S1	PRKDC	chr8	48694714	C	T	0.0962	NM_006904.6	intron80	c.11486+9G>A	.	Intron
PLS103S1	PRKDC	chr8	48697717	G	A	0.078	NM_006904.6	exon77	c.11061C>T	p.S3687S	Silent
PLS163S1	PRKDC	chr8	48740721	G	A	0.0336	NM_006904.6	intron62	c.8574+8C>T	.	Splice_Site
PLS163S1	PRKDC	chr8	48827940	T	C	0.0347	NM_006904.6	exon23	c.2565A>G	p.V855V	Silent
PLS163S1	PRKDC	chr8	48761848	A	G	0.0262	NM_006904.6	exon54	c.7144T>C	p.F2382L	Missense_Mutation
PLS163S1	PRKDC	chr8	48775016	T	C	0.0224	NM_006904.6	exon43	c.5834A>G	p.N1945S	Missense_Mutation
PLS163S1	PRKDC	chr8	48771530	C	T	0.1547	NM_006904.6	exon47	c.6222G>A	p.T2074T	Silent
PLS163S1	PRKDC	chr8	48843334	G	A	0.1356	NM_006904.6	exon17	c.1790C>T	p.A597V	Missense_Mutation
PLS053	PRKDC	chr8	48772191	G	A	0.0459	NM_006904.6	exon46	c.6185C>T	p.T2062I	Missense_Mutation
PLS050	PRKDC	chr8	48866910	T	.	0.1976	NM_006904.6	exon5	c.496del	p.I166Yfs*6	Frame_Shift_Del
PLS050	PRKDC	chr8	48868518	A	.	0.4978	NM_006904.6	intron3	c.325-10del	.	Intron
PLS045	PRKDC	chr8	48746799	T	.	0.1217	NM_006904.6	exon59	c.8110del	p.R2704Gfs*13	Frame_Shift_Del
PLS102	PRKDC	chr8	48849076	G	A	0.0602	NM_006904.6	exon12	c.1115C>T	p.P372L	Missense_Mutation
PLS059	PRKDC	chr8	48852233	C	T	0.0333	NM_006904.6	exon11	c.991G>A	p.A331T	Missense_Mutation
PLS059	PRKDC	chr8	48794481	T	.	0.0302	NM_006904.6	exon37	c.4954del	p.I1652Ffs*37	Frame_Shift_Del
PLS059	PRKDC	chr8	48839823	C	T	0.0278	NM_006904.6	exon21	c.2350G>A	p.V784I	Missense_Mutation
PLS026	PRKDC	chr8	48686940	T	C	0.2386	NM_006904.6	intron85	c.12180-2A>G	.	Splice_Site
PLS216	PRKDC	chr8	48691172	G	A	0.0441	NM_006904.6	exon83	c.11698C>T	p.R3900C	Missense_Mutation
PLS091	PRKDC	chr8	48866910	T	.	0.2544	NM_006904.6	exon5	c.496del	p.I166Yfs*6	Frame_Shift_Del
PLS091	PRKDC	chr8	48771402	A	G	0.2676	NM_006904.6	intron47	c.6342+8T>C	.	Splice_Site
PLS091	PRKDC	chr8	48691220	G	A	0.2903	NM_006904.6	exon83	c.11650C>T	p.R3884W	Missense_Mutation
PLS052S2	PRKDC	chr8	48752660	G	A	0.2184	NM_006904.6	exon55	c.7368C>T	p.P2456P	Silent
PLS052S2	PRKDC	chr8	48706987	C	T	0.2279	NM_006904.6	exon74	c.10531G>A	p.V3511I	Missense_Mutation
PLS001	PRKDC	chr8	48812924	A	.	0.1632	NM_006904.6	intron28	c.3364+9del	.	Intron
PLS001	PRKDC	chr8	48825076	C	T	0.0552	NM_006904.6	exon25	c.2828G>A	p.G943D	Missense_Mutation
PLS001	PRKDC	chr8	48744402	T	.	0.1387	NM_006904.6	exon60	c.8238del	p.G2747Afs*15	Frame_Shift_Del
PLS001	PRKDC	chr8	48691066	C	T	0.0442	NM_006904.6	exon83	c.11804G>A	p.G3935D	Missense_Mutation
PLS001	PRKDC	chr8	48771552	G	A	0.1357	NM_006904.6	intron46	c.6205-5C>T	.	Splice_Site
PLS114	PRKDC	chr8	48686789	G	A	0.1861	NM_006904.6	exon86	c.12329C>T	p.A4110V	Missense_Mutation
PLS077	NOTCH1	chr9	139400992	C	T	0.2359	NM_017617.4	exon24	c.4001G>A	p.C1334Y	Missense_Mutation
PLS144	NOTCH1	chr9	139390961	C	T	0.1833	NM_017617.4	exon34	c.7230G>A	p.P2410P	Silent
PLS144	NOTCH1	chr9	139391816	G	A	0.2844	NM_017617.4	exon34	c.6375C>T	p.H2125H	Silent
PLS225	NOTCH1	chr9	139390736	G	.	0.2322	NM_017617.4	exon34	c.7455delC	p.S2486fs	Frame_Shift_Del
PLS201	NOTCH1	chr9	139390736	G	.	0.106	NM_017617.4	exon34	c.7455delC	p.S2486fs	Frame_Shift_Del
PLS201	NOTCH1	chr9	139399310	G	.	0.1595	NM_017617.4	exon26	c.4833delC	p.H1611fs	Frame_Shift_Del
PLS031	NOTCH1	chr9	139391119	C	T	0.1394	NM_017617.4	exon34	c.7072G>A	p.A2358T	Missense_Mutation
PLS024	NOTCH1	chr9	139417332	C	T	0.0253	NM_017617.4	exon4	c.712G>A	p.D238N	Missense_Mutation
PLS024	NOTCH1	chr9	139391899	G	A	0.3279	NM_017617.4	exon34	c.6292C>T	p.R2098C	Missense_Mutation
PLS024	NOTCH1	chr9	139395158	G	A	0.3226	NM_017617.4	exon31	c.5780C>T	p.T1927M	Missense_Mutation
PLS062	NOTCH1	chr9	139410085	C	T	0.22	NM_017617.4	exon11	c.1753G>A	p.A585T	Missense_Mutation
PLS062	NOTCH1	chr9	139395290	G	A	0.2457	NM_017617.4	exon31	c.5648C>T	p.T1883I	Missense_Mutation
PLS062	NOTCH1	chr9	139405201	C	T	0.2119	NM_017617.4	exon17	c.2644G>A	p.A882T	Missense_Mutation
PLS149	NOTCH1	chr9	139399876	G	A	0.057	NM_017617.4	exon25	c.4472C>T	p.T1491M	Missense_Mutation
PLS029	NOTCH1	chr9	139413212	C	A	0.1501	NM_017617.4	exon6	c.930G>T	p.G310G	Silent
PLS029	NOTCH1	chr9	139402399	.	C	0.1257	NM_017617.4	intron21	c.3510+7dupG	.	Splice_Site
PLS029	NOTCH1	chr9	139396860	C	T	0.1376	NM_017617.4	exon28	c.5248G>A	p.V1750M	Missense_Mutation
PLS029	NOTCH1	chr9	139390961	C	T	0.1404	NM_017617.4	exon34	c.7230G>A	p.P2410P	Silent
PLS035	NOTCH1	chr9	139404342	G	A	0.2359	NM_017617.4	exon18	c.2812C>T	p.R938W	Missense_Mutation
PLS035	NOTCH1	chr9	139397700	C	T	0.2207	NM_017617.4	exon27	c.5101G>A	p.A1701T	Missense_Mutation
PLS122	NOTCH1	chr9	139397700	C	T	0.4154	NM_017617.4	exon27	c.5101G>A	p.A1701T	Missense_Mutation
PLS122	NOTCH1	chr9	139391330	G	A	0.3672	NM_017617.4	exon34	c.6861C>T	p.G2287G	Silent
PLS122	NOTCH1	chr9	139418283	G	T	0.0318	NM_017617.4	exon3	c.289C>A	p.L97I	Missense_Mutation
PLS122	NOTCH1	chr9	139402533	C	T	0.0212	NM_017617.4	exon21	c.3384G>A	p.T1128T	Silent
PLS010	NOTCH1	chr9	139402533	C	T	0.2629	NM_017617.4	exon21	c.3384G>A	p.T1128T	Silent
PLS203	NOTCH1	chr9	139412252	C	T	0.2536	NM_017617.4	exon8	c.1393G>A	p.A465T	Missense_Mutation
PLS132	NOTCH1	chr9	139395223	G	A	0.0392	NM_017617.4	exon31	c.5715C>T	p.D1905D	Silent
PLS132	NOTCH1	chr9	139391443	C	T	0.0331	NM_017617.4	exon34	c.6748G>A	p.A2250T	Missense_Mutation
PLS186	NOTCH1	chr9	139390543	T	C	0.0139	NM_017617.4	exon34	c.7648A>G	p.I2550V	Missense_Mutation
PLS186	NOTCH1	chr9	139440210	C	T	0.0097	NM_017617.4	exon1	c.29G>A	p.C10Y	Missense_Mutation
PLS186	NOTCH1	chr9	139400085	G	A	0.015	NM_017617.4	exon25	c.4263C>T	p.N1421N	Silent
PLS078	NOTCH1	chr9	139391659	C	T	0.0124	NM_017617.4	exon34	c.6532G>A	p.A2178T	Missense_Mutation
PLS078	NOTCH1	chr9	139401775	AGG	.	0.0726	NM_017617.4	exon22	c.3623_3625delCCT	p.S1208del	In_Frame_Del
PLS078	NOTCH1	chr9	139410531	A	C	0.0805	NM_017617.4	exon10	c.1571T>G	p.L524R	Missense_Mutation
PLS007	NOTCH1	chr9	139413124	CA	.	0.261	NM_017617.4	exon6	c.1017_1018del	p.A340Qfs*12	Frame_Shift_Del
PLS176	NOTCH1	chr9	139396544	G	T	0.2311	NM_017617.4	intron28	c.5385-4C>A	.	Splice_Site
PLS176	NOTCH1	chr9	139391881	G	A	0.2505	NM_017617.4	exon34	c.6310C>T	p.R2104C	Missense_Mutation
PLS116	NOTCH1	chr9	139417330	G	A	0.0745	NM_017617.4	exon4	c.714C>T	p.D238D	Silent
PLS116	NOTCH1	chr9	139400023	G	.	0.0864	NM_017617.4	exon25	c.4325del	p.P1442Rfs*3	Frame_Shift_Del
PLS049	NOTCH1	chr9	139409968	C	T	0.3619	NM_017617.4	exon11	c.1870G>A	p.A624T	Missense_Mutation
PLS156	NOTCH1	chr9	139411824	C	T	0.1451	NM_017617.4	exon9	c.1455G>A	p.V485V	Silent
PLS197	NOTCH1	chr9	139390736	G	.	0.1956	NM_017617.4	exon34	c.7455delC	p.S2486Rfs*103	Frame_Shift_Del
PLS197	NOTCH1	chr9	139407845	G	A	0.2103	NM_017617.4	exon14	c.2352C>T	p.S784S	Silent
PLS197	NOTCH1	chr9	139412214	G	T	0.0374	NM_017617.4	exon8	c.1431C>A	p.I477I	Silent
PLS179	NOTCH1	chr9	139418396	T	C	0.0249	NM_017617.4	exon3	c.176A>G	p.D59G	Missense_Mutation
PLS179	NOTCH1	chr9	139401430	G	A	0.0206	NM_017617.4	intron22	c.3644-5C>T	.	Splice_Site
PLS179	NOTCH1	chr9	139402535	T	C	0.0205	NM_017617.4	exon21	c.3382A>G	p.T1128A	Missense_Mutation
PLS162	NOTCH1	chr9	139405201	C	T	0.2328	NM_017617.4	exon17	c.2644G>A	p.A882T	Missense_Mutation
PLS162	NOTCH1	chr9	139417435	G	C	0.0914	NM_017617.4	exon4	c.609C>G	p.R203R	Silent
PLS218S1	NOTCH1	chr9	139402449	G	A	0.3772	NM_017617.4	exon21	c.3468C>T	p.N1156N	Silent
PLS211	NOTCH1	chr9	139417386	C	T	0.1393	NM_017617.4	exon4	c.658G>A	p.V220M	Missense_Mutation
PLS211	NOTCH1	chr9	139404271	C	T	0.1321	NM_017617.4	exon18	c.2883G>A	p.T961T	Silent
PLS211	NOTCH1	chr9	139390550	G	A	0.1317	NM_017617.4	exon34	c.7641C>T	p.I2547I	Silent
PLS211	NOTCH1	chr9	139401298	C	T	0.1165	NM_017617.4	exon23	c.3771G>A	p.P1257P	Silent
PLS211	NOTCH1	chr9	139401851	C	A	0.0889	NM_017617.4	exon22	c.3549G>T	p.E1183D	Missense_Mutation
PLS211	NOTCH1	chr9	139404387	T	C	0.1246	NM_017617.4	exon18	c.2767A>G	p.T923A	Missense_Mutation
PLS095	NOTCH1	chr9	139404179	G	A	0.1092	NM_017617.4	intron18	c.2969+6C>T	.	Splice_Site
PLS095	NOTCH1	chr9	139391986	C	T	0.1148	NM_017617.4	exon34	c.6205G>A	p.A2069T	Missense_Mutation
PLS183	NOTCH1	chr9	139401263	T	C	0.0436	NM_017617.4	exon23	c.3806A>G	p.N1269S	Missense_Mutation
PLS183	NOTCH1	chr9	139438532	A	G	0.0435	NM_017617.4	exon2	c.84T>C	p.G28G	Silent
PLS048	NOTCH1	chr9	139407583	G	A	0.1027	NM_017617.4	exon15	c.2357C>T	p.P786L	Missense_Mutation
PLS121	NOTCH1	chr9	139396287	C	T	0.4073	NM_017617.4	exon30	c.5551G>A	p.A1851T	Missense_Mutation
PLS121	NOTCH1	chr9	139409860	G	A	0.3807	NM_017617.4	intron11	c.1904-8C>T	.	Splice_Site
PLS121	NOTCH1	chr9	139412697	C	T	0.3944	NM_017617.4	exon7	c.1147G>A	p.E383K	Missense_Mutation
PLS224	NOTCH1	chr9	139405222	G	C	0.0215	NM_017617.4	exon17	c.2623C>G	p.L875V	Missense_Mutation
PLS224	NOTCH1	chr9	139405177	C	T	0.0294	NM_017617.4	exon17	c.2668G>A	p.G890S	Missense_Mutation
PLS161	NOTCH1	chr9	139410085	C	T	0.1902	NM_017617.4	exon11	c.1753G>A	p.A585T	Missense_Mutation
PLS161	NOTCH1	chr9	139402410	G	A	0.1598	NM_017617.4	exon21	c.3507C>T	p.C1169C	Silent
PLS161	NOTCH1	chr9	139399129	G	A	0.2153	NM_017617.4	exon26	c.5014C>T	p.R1672C	Missense_Mutation
PLS161	NOTCH1	chr9	139391897	G	A	0.2087	NM_017617.4	exon34	c.6294C>T	p.R2098R	Silent
PLS123	NOTCH1	chr9	139393655	C	T	0.0158	NM_017617.4	exon32	c.5991G>A	p.T1997T	Silent
PLS129	NOTCH1	chr9	139395223	G	A	0.0955	NM_017617.4	exon31	c.5715C>T	p.D1905D	Silent
PLS129	NOTCH1	chr9	139401238	G	A	0.0936	NM_017617.4	exon23	c.3831C>T	p.D1277D	Silent
PLS154	NOTCH1	chr9	139418328	C	T	0.2964	NM_017617.4	exon3	c.244G>A	p.V82M	Missense_Mutation
PLS154	NOTCH1	chr9	139395154	G	A	0.307	NM_017617.4	exon31	c.5784C>T	p.G1928G	Silent
PLS154	NOTCH1	chr9	139393580	G	A	0.2985	NM_017617.4	exon32	c.6066C>T	p.N2022N	Silent
PLS154	NOTCH1	chr9	139411768	C	T	0.2894	NM_017617.4	exon9	c.1511G>A	p.R504H	Missense_Mutation
PLS087S2	NOTCH1	chr9	139400304	G	A	0.4176	NM_017617.4	exon25	c.4044C>T	p.D1348D	Silent
PLS038	NOTCH1	chr9	139390697	G	.	0.1952	NM_017617.4	exon34	c.7494del	p.S2499Afs*90	Frame_Shift_Del
PLS022	NOTCH1	chr9	139409102	G	A	0.2444	NM_017617.4	exon13	c.2067C>T	p.N689N	Silent
PLS022	NOTCH1	chr9	139396776	C	T	0.2056	NM_017617.4	exon28	c.5332G>A	p.A1778T	Missense_Mutation
PLS022	NOTCH1	chr9	139402694	C	T	0.1371	NM_017617.4	exon20	c.3315G>A	p.A1105A	Silent
PLS210S2	NOTCH1	chr9	139401887	G	A	0.1484	NM_017617.4	exon22	c.3513C>T	p.C1171C	Silent
PLS210S2	NOTCH1	chr9	139391510	C	T	0.1598	NM_017617.4	exon34	c.6681G>A	p.P2227P	Silent
PLS037	NOTCH1	chr9	139402715	G	A	0.23	NM_017617.4	exon20	c.3294C>T	p.S1098S	Silent
PLS037	NOTCH1	chr9	139410466	C	T	0.0433	NM_017617.4	exon10	c.1636G>A	p.G546R	Missense_Mutation
PLS054	NOTCH1	chr9	139391778	G	A	0.2831	NM_017617.4	exon34	c.6413C>T	p.P2138L	Missense_Mutation
PLS054	NOTCH1	chr9	139391655	C	T	0.2295	NM_017617.4	exon34	c.6536G>A	p.R2179Q	Missense_Mutation
PLS054	NOTCH1	chr9	139412252	C	T	0.1861	NM_017617.4	exon8	c.1393G>A	p.A465T	Missense_Mutation
PLS175	NOTCH1	chr9	139413176	C	T	0.0442	NM_017617.4	exon6	c.966G>A	p.V322V	Silent
PLS193	NOTCH1	chr9	139405226	G	A	0.1155	NM_017617.4	exon17	c.2619C>T	p.C873C	Silent
PLS193	NOTCH1	chr9	139418393	G	T	0.1193	NM_017617.4	exon3	c.179C>A	p.P60H	Missense_Mutation
PLS193	NOTCH1	chr9	139396472	A	G	0.1196	NM_017617.4	exon29	c.5453T>C	p.L1818P	Missense_Mutation
PLS193	NOTCH1	chr9	139404390	A	G	0.0299	NM_017617.4	exon18	c.2764T>C	p.C922R	Missense_Mutation
PLS193	NOTCH1	chr9	139412215	A	C	0.1309	NM_017617.4	exon8	c.1430T>G	p.I477S	Missense_Mutation
PLS193	NOTCH1	chr9	139390723	A	G	0.0202	NM_017617.4	exon34	c.7468T>C	p.Y2490H	Missense_Mutation
PLS193	NOTCH1	chr9	139409945	C	T	0.1215	NM_017617.4	exon11	c.1893G>A	p.K631K	Silent
PLS193	NOTCH1	chr9	139396329	G	A	0.14	NM_017617.4	exon30	c.5509C>T	p.Q1837*	Nonsense_Mutation
PLS131	NOTCH1	chr9	139409093	G	T	0.3154	NM_017617.4	exon13	c.2076C>A	p.T692T	Silent
PLS131	NOTCH1	chr9	139405696	G	A	0.3168	NM_017617.4	exon16	c.2495C>T	p.P832L	Missense_Mutation
PLS131	NOTCH1	chr9	139417553	C	T	0.0642	NM_017617.4	exon4	c.491G>A	p.C164Y	Missense_Mutation
PLS131	NOTCH1	chr9	139399471	C	T	0.0754	NM_017617.4	exon26	c.4672G>A	p.G1558R	Missense_Mutation
PLS131	NOTCH1	chr9	139401190	G	A	0.21	NM_017617.4	exon23	c.3879C>T	p.C1293C	Silent
PLS127	NOTCH1	chr9	139417609	G	T	0.2523	NM_017617.4	exon4	c.435C>A	p.A145A	Silent
PLS147	NOTCH1	chr9	139412683	G	A	0.0301	NM_017617.4	exon7	c.1161C>T	p.C387C	Silent
PLS032	NOTCH1	chr9	139405215	G	A	0.2386	NM_017617.4	exon17	c.2630C>T	p.P877L	Missense_Mutation
PLS032	NOTCH1	chr9	139396208	C	T	0.2281	NM_017617.4	exon30	c.5630G>A	p.R1877H	Missense_Mutation
PLS032	NOTCH1	chr9	139390736	G	.	0.2304	NM_017617.4	exon34	c.7455del	p.S2486Rfs*103	Frame_Shift_Del
PLS085	NOTCH1	chr9	139404220	G	A	0.0203	NM_017617.4	exon18	c.2934C>T	p.I978I	Silent
PLS085	NOTCH1	chr9	139391432	G	A	0.1179	NM_017617.4	exon34	c.6759C>T	p.P2253P	Silent
PLS169	NOTCH1	chr9	139395154	G	A	0.198	NM_017617.4	exon31	c.5784C>T	p.G1928G	Silent
PLS103S2	NOTCH1	chr9	139404264	C	T	0.3726	NM_017617.4	exon18	c.2890G>A	p.V964M	Missense_Mutation
PLS103S2	NOTCH1	chr9	139395166	T	A	0.2995	NM_017617.4	exon31	c.5772A>T	p.T1924T	Silent
PLS103S2	NOTCH1	chr9	139390736	G	.	0.054	NM_017617.4	exon34	c.7455del	p.S2486Rfs*103	Frame_Shift_Del
PLS103S2	NOTCH1	chr9	139413143	G	A	0.1281	NM_017617.4	exon6	c.999C>T	p.S333S	Silent
PLS039	NOTCH1	chr9	139400022	.	G	0.2243	NM_017617.4	exon25	c.4325dup	p.P1443Afs*36	Frame_Shift_Ins
PLS039	NOTCH1	chr9	139405650	G	A	0.1709	NM_017617.4	exon16	c.2541C>T	p.S847S	Silent
PLS210S1	NOTCH1	chr9	139412642	G	A	0.3605	NM_017617.4	exon7	c.1202C>T	p.P401L	Missense_Mutation
PLS210S1	NOTCH1	chr9	139390961	C	T	0.1006	NM_017617.4	exon34	c.7230G>A	p.P2410P	Silent
PLS060	NOTCH1	chr9	139412729	A	G	0.0746	NM_017617.4	exon7	c.1115T>C	p.L372P	Missense_Mutation
PLS060	NOTCH1	chr9	139391840	G	T	0.2644	NM_017617.4	exon34	c.6351C>A	p.N2117K	Missense_Mutation
PLS060	NOTCH1	chr9	139397788	C	T	0.2482	NM_017617.4	intron26	c.5019-6G>A	.	Splice_Site
PLS163S1	NOTCH1	chr9	139391877	A	G	0.0267	NM_017617.4	exon34	c.6314T>C	p.M2105T	Missense_Mutation
PLS163S1	NOTCH1	chr9	139396230	C	T	0.025	NM_017617.4	exon30	c.5608G>A	p.D1870N	Missense_Mutation
PLS163S1	NOTCH1	chr9	139405239	T	A	0.0232	NM_017617.4	exon17	c.2606A>T	p.D869V	Missense_Mutation
PLS163S1	NOTCH1	chr9	139417466	C	A	0.0662	NM_017617.4	exon4	c.578G>T	p.G193V	Missense_Mutation
PLS163S1	NOTCH1	chr9	139410022	C	T	0.0252	NM_017617.4	exon11	c.1816G>A	p.E606K	Missense_Mutation
PLS163S1	NOTCH1	chr9	139417350	T	C	0.0208	NM_017617.4	exon4	c.694A>G	p.T232A	Missense_Mutation
PLS163S1	NOTCH1	chr9	139400242	C	A	0.0204	NM_017617.4	exon25	c.4106G>T	p.S1369I	Missense_Mutation
PLS163S1	NOTCH1	chr9	139399390	G	A	0.1148	NM_017617.4	exon26	c.4753C>T	p.L1585L	Silent
PLS163S1	NOTCH1	chr9	139396866	A	G	0.062	NM_017617.4	exon28	c.5242T>C	p.F1748L	Missense_Mutation
PLS163S1	NOTCH1	chr9	139393353	T	C	0.0712	NM_017617.4	exon33	c.6178A>G	p.R2060G	Missense_Mutation
PLS163S1	NOTCH1	chr9	139396449	T	C	0.151	NM_017617.4	intron29	c.5472+4A>G	.	Splice_Site
PLS163S1	NOTCH1	chr9	139391188	G	T	0.1368	NM_017617.4	exon34	c.7003C>A	p.L2335M	Missense_Mutation
PLS163S1	NOTCH1	chr9	139396211	A	T	0.0364	NM_017617.4	exon30	c.5627T>A	p.V1876D	Missense_Mutation
PLS163S1	NOTCH1	chr9	139438550	C	T	0.0448	NM_017617.4	exon2	c.66G>A	p.P22P	Silent
PLS163S1	NOTCH1	chr9	139401768	C	A	0.1469	NM_017617.4	exon22	c.3632G>T	p.R1211L	Missense_Mutation
PLS163S1	NOTCH1	chr9	139401882	G	A	0.0584	NM_017617.4	exon22	c.3518C>T	p.A1173V	Missense_Mutation
PLS163S1	NOTCH1	chr9	139396901	A	G	0.1357	NM_017617.4	exon28	c.5207T>C	p.F1736S	Missense_Mutation
PLS163S1	NOTCH1	chr9	139412348	G	A	0.1352	NM_017617.4	exon8	c.1297C>T	p.L433L	Silent
PLS163S1	NOTCH1	chr9	139401295	G	A	0.1347	NM_017617.4	exon23	c.3774C>T	p.G1258G	Silent
PLS050	NOTCH1	chr9	139400224	A	G	0.2117	NM_017617.4	exon25	c.4124T>C	p.L1375P	Missense_Mutation
PLS050	NOTCH1	chr9	139418308	G	C	0.0428	NM_017617.4	exon3	c.264C>G	p.S88R	Missense_Mutation
PLS057	NOTCH1	chr9	139418361	C	T	0.1283	NM_017617.4	exon3	c.211G>A	p.A71T	Missense_Mutation
PLS057	NOTCH1	chr9	139400097	G	A	0.1159	NM_017617.4	exon25	c.4251C>T	p.P1417P	Silent
PLS057	NOTCH1	chr9	139418361	C	T	0.1256	NM_017617.4	exon3	c.211G>A	p.A71T	Missense_Mutation
PLS057	NOTCH1	chr9	139400097	G	A	0.124	NM_017617.4	exon25	c.4251C>T	p.P1417P	Silent
PLS200	NOTCH1	chr9	139390743	G	A	0.0149	NM_017617.4	exon34	c.7448C>T	p.T2483M	Missense_Mutation
PLS200	NOTCH1	chr9	139390585	C	T	0.0167	NM_017617.4	exon34	c.7606G>A	p.V2536I	Missense_Mutation
PLS187	NOTCH1	chr9	139400266	C	T	0.25	NM_017617.4	exon25	c.4082G>A	p.G1361D	Missense_Mutation
PLS059	NOTCH1	chr9	139401026	C	T	0.2807	NM_017617.4	exon24	c.3967G>A	p.A1323T	Missense_Mutation
PLS059	NOTCH1	chr9	139399445	G	A	0.2671	NM_017617.4	exon26	c.4698C>T	p.P1566P	Silent
PLS087S1	NOTCH1	chr9	139400304	G	A	0.0567	NM_017617.4	exon25	c.4044C>T	p.D1348D	Silent
PLS094	NOTCH1	chr9	139417616	G	T	0.0745	NM_017617.4	exon4	c.428C>A	p.P143Q	Missense_Mutation
PLS216	NOTCH1	chr9	139391325	C	T	0.0472	NM_017617.4	exon34	c.6866G>A	p.S2289N	Missense_Mutation
PLS126	NOTCH1	chr9	139396333	G	A	0.0612	NM_017617.4	exon30	c.5505C>T	p.D1835D	Silent
PLS091	NOTCH1	chr9	139390778	C	T	0.023	NM_017617.4	exon34	c.7413G>A	p.S2471S	Silent
PLS091	NOTCH1	chr9	139395258	C	T	0.0588	NM_017617.4	exon31	c.5680G>A	p.G1894S	Missense_Mutation
PLS091	NOTCH1	chr9	139396894	G	A	0.055	NM_017617.4	exon28	c.5214C>T	p.Y1738Y	Silent
PLS091	NOTCH1	chr9	139401238	G	A	0.0484	NM_017617.4	exon23	c.3831C>T	p.D1277D	Silent
PLS091	NOTCH1	chr9	139402724	G	A	0.5546	NM_017617.4	exon20	c.3285C>T	p.D1095D	Silent
PLS052S2	NOTCH1	chr9	139399350	C	T	0.2257	NM_017617.4	exon26	c.4793G>A	p.R1598H	Missense_Mutation
PLS052S2	NOTCH1	chr9	139401845	G	A	0.2229	NM_017617.4	exon22	c.3555C>T	p.D1185D	Silent
PLS052S2	NOTCH1	chr9	139407904	C	T	0.2375	NM_017617.4	exon14	c.2293G>A	p.G765S	Missense_Mutation
PLS061	NOTCH1	chr9	139391768	C	T	0.1794	NM_017617.4	exon34	c.6423G>A	p.S2141S	Silent
PLS001	NOTCH1	chr9	139399920	G	A	0.1612	NM_017617.4	exon25	c.4428C>T	p.G1476G	Silent
PLS001	NOTCH1	chr9	139440216	A	G	0.1423	NM_017617.4	exon1	c.23T>C	p.L8P	Missense_Mutation
PLS114	NOTCH1	chr9	139401322	G	A	0.2245	NM_017617.4	exon23	c.3747C>T	p.G1249G	Silent
PLS114	NOTCH1	chr9	139400302	G	A	0.0219	NM_017617.4	exon25	c.4046C>T	p.A1349V	Missense_Mutation
PLS052S1	NOTCH1	chr9	139403530	G	.	0.2229	NM_017617.4	intron18	c.2970-7del	.	Splice_Site
PLS052S1	NOTCH1	chr9	139399561	G	.	0.2205	NM_017617.4	intron25	c.4587-5del	.	Splice_Site
PLS052S1	NOTCH1	chr9	139409093	G	T	0.0453	NM_017617.4	exon13	c.2076C>A	p.T692T	Silent
PLS052S1	NOTCH1	chr9	139390736	G	.	0.0219	NM_017617.4	exon34	c.7455del	p.S2486Rfs*103	Frame_Shift_Del
PLS077	FAT3	chr11	92507273	T	.	0.2487	NM_001008781.2	exon6	c.4262delT	p.L1421fs	Frame_Shift_Ins
PLS221	FAT3	chr11	92616396	C	T	0.0587	NM_001008781.2	exon23	c.12774C>T	p.G4258G	Silent
PLS144	FAT3	chr11	92532476	C	A	0.1004	NM_001008781.2	exon9	c.6297C>A	p.P2099P	Silent
PLS144	FAT3	chr11	92531429	T	G	0.1057	NM_001008781.2	exon9	c.5250T>G	p.A1750A	Silent
PLS144	FAT3	chr11	92525994	A	G	0.1121	NM_001008781.2	exon8	c.4673A>G	p.D1558G	Missense_Mutation
PLS225	FAT3	chr11	92534482	A	G	0.2302	NM_001008781.2	exon9	c.8303A>G	p.D2768G	Missense_Mutation
PLS225	FAT3	chr11	92577801	C	T	0.1149	NM_001008781.2	exon18	c.11268C>T	p.G3756G	Silent
PLS201	FAT3	chr11	92087059	G	A	0.0748	NM_001008781.2	exon1	c.1781G>A	p.G594D	Missense_Mutation
PLS031	FAT3	chr11	92087726	G	A	0.0916	NM_001008781.2	exon1	c.2448G>A	p.L816L	Silent
PLS031	FAT3	chr11	92087842	C	T	0.1159	NM_001008781.2	exon1	c.2564C>T	p.A855V	Missense_Mutation
PLS024	FAT3	chr11	92085348	A	G	0.2903	NM_001008781.2	exon1	c.70A>G	p.K24E	Missense_Mutation
PLS024	FAT3	chr11	92543147	C	.	0.3061	NM_001008781.2	exon12	c.9386delC	p.P3129Lfs*22	Frame_Shift_Del
PLS024	FAT3	chr11	92573921	T	C	0.3064	NM_001008781.2	exon17	c.10562T>C	p.V3521A	Missense_Mutation
PLS024	FAT3	chr11	92620272	C	T	0.2887	NM_001008781.2	exon24	c.13044C>T	p.D4348D	Silent
PLS062	FAT3	chr11	92616276	C	T	0.2156	NM_001008781.2	exon23	c.12654C>T	p.G4218G	Silent
PLS062	FAT3	chr11	92086443	T	.	0.1993	NM_001008781.2	exon1	c.1165delT	p.S389Pfs*9	Frame_Shift_Del
PLS062	FAT3	chr11	92577648	G	T	0.0882	NM_001008781.2	exon18	c.11115G>T	p.V3705V	Silent
PLS149	FAT3	chr11	92533543	A	G	0.0278	NM_001008781.2	exon9	c.7364A>G	p.N2455S	Missense_Mutation
PLS149	FAT3	chr11	92085377	G	A	0.202	NM_001008781.2	exon1	c.99G>A	p.L33L	Silent
PLS149	FAT3	chr11	92615932	C	T	0.1791	NM_001008781.2	exon23	c.12310C>T	p.R4104*	Nonsense_Mutation
PLS149	FAT3	chr11	92533011	A	G	0.0474	NM_001008781.2	exon9	c.6832A>G	p.N2278D	Missense_Mutation
PLS029	FAT3	chr11	92616316	G	A	0.1226	NM_001008781.2	exon23	c.12694G>A	p.V4232M	Missense_Mutation
PLS029	FAT3	chr11	92533033	C	.	0.0959	NM_001008781.2	exon9	c.6854delC	p.P2285Lfs*55	Frame_Shift_Del
PLS029	FAT3	chr11	92600166	C	T	0.1383	NM_001008781.2	exon21	c.11918C>T	p.T3973M	Missense_Mutation
PLS029	FAT3	chr11	92533631	T	C	0.1416	NM_001008781.2	exon9	c.7452T>C	p.I2484I	Silent
PLS035	FAT3	chr11	92538310	T	.	0.2372	NM_001008781.2	intron9	c.8897-9delT	.	Intron
PLS122	FAT3	chr11	92532788	A	G	0.0949	NM_001008781.2	exon9	c.6609A>G	p.T2203T	Silent
PLS122	FAT3	chr11	92532889	C	A	0.034	NM_001008781.2	exon9	c.6710C>A	p.T2237N	Missense_Mutation
PLS010	FAT3	chr11	92533007	A	T	0.1118	NM_001008781.2	exon9	c.6828A>T	p.L2276L	Silent
PLS034	FAT3	chr11	92533355	A	G	0.2672	NM_001008781.2	exon9	c.7176A>G	p.P2392P	Silent
PLS034	FAT3	chr11	92577819	C	T	0.2518	NM_001008781.2	exon18	c.11286C>T	p.H3762H	Silent
PLS034	FAT3	chr11	92613995	G	A	0.282	NM_001008781.2	exon22	c.12226G>A	p.D4076N	Missense_Mutation
PLS203	FAT3	chr11	92600215	G	A	0.0923	NM_001008781.2	exon21	c.11967G>A	p.V3989V	Silent
PLS186	FAT3	chr11	92534441	CA	TG	0.0069	NM_001008781.2	exon9	c.8262_8263inv	p.I2755V	Missense_Mutation
PLS078	FAT3	chr11	92600180	G	A	0.0767	NM_001008781.2	exon21	c.11932G>A	p.V3978M	Missense_Mutation
PLS007	FAT3	chr11	92086952	T	C	0.0105	NM_001008781.2	exon1	c.1674T>C	p.H558H	Silent
PLS096	FAT3	chr11	92592427	G	A	0.0127	NM_001008781.2	exon20	c.11597G>A	p.R3866Q	Missense_Mutation
PLS162	FAT3	chr11	92538476	C	T	0.1935	NM_001008781.2	exon10	c.9054C>T	p.S3018S	Silent
PLS162	FAT3	chr11	92085831	G	A	0.2081	NM_001008781.2	exon1	c.553G>A	p.A185T	Missense_Mutation
PLS218S1	FAT3	chr11	92533182	G	T	0.1573	NM_001008781.2	exon9	c.7003G>T	p.D2335Y	Missense_Mutation
PLS095	FAT3	chr11	92623965	C	T	0.1162	NM_001008781.2	exon25	c.13360C>T	p.P4454S	Missense_Mutation
PLS048	FAT3	chr11	92577640	T	C	0.0993	NM_001008781.2	exon18	c.11107T>C	p.F3703L	Missense_Mutation
PLS121	FAT3	chr11	92577795	G	A	0.4231	NM_001008781.2	exon18	c.11262G>A	p.E3754E	Silent
PLS044	FAT3	chr11	92507307	T	A	0.0487	NM_001008781.2	exon6	c.4296T>A	p.S1432R	Missense_Mutation
PLS224	FAT3	chr11	92623877	G	A	0.04	NM_001008781.2	exon25	c.13272G>A	p.P4424P	Silent
PLS224	FAT3	chr11	92088177	C	T	0.0556	NM_001008781.2	exon1	c.2899C>T	p.L967L	Silent
PLS161	FAT3	chr11	92088329	G	A	0.1723	NM_001008781.2	exon1	c.3051G>A	p.R1017R	Silent
PLS161	FAT3	chr11	92534317	A	G	0.1567	NM_001008781.2	exon9	c.8138A>G	p.Y2713C	Missense_Mutation
PLS161	FAT3	chr11	92568197	G	A	0.1989	NM_001008781.2	exon14	c.10033G>A	p.V3345I	Missense_Mutation
PLS161	FAT3	chr11	92616356	C	T	0.1694	NM_001008781.2	exon23	c.12734C>T	p.S4245F	Missense_Mutation
PLS161	FAT3	chr11	92085454	G	T	0.1455	NM_001008781.2	exon1	c.176G>T	p.R59M	Missense_Mutation
PLS161	FAT3	chr11	92495200	G	A	0.1539	NM_001008781.2	exon4	c.3848G>A	p.R1283K	Missense_Mutation
PLS161	FAT3	chr11	92573840	A	C	0.18	NM_001008781.2	exon17	c.10481A>C	p.E3494A	Missense_Mutation
PLS161	FAT3	chr11	92616111	C	T	0.1858	NM_001008781.2	exon23	c.12489C>T	p.F4163F	Silent
PLS161	FAT3	chr11	92616567	G	T	0.1846	NM_001008781.2	intron23	c.12937+8G>T	.	Splice_Site
PLS064	FAT3	chr11	92565177	G	T	0.305	NM_001008781.2	exon13	c.9871G>T	p.G3291W	Missense_Mutation
PLS173	FAT3	chr11	92600197	G	T	0.056	NM_001008781.2	exon21	c.11949G>T	p.Q3983H	Missense_Mutation
PLS123	FAT3	chr11	92564952	C	T	0.178	NM_001008781.2	exon13	c.9646C>T	p.L3216L	Silent
PLS123	FAT3	chr11	92590446	T	C	0.1745	NM_001008781.2	exon19	c.11432T>C	p.V3811A	Missense_Mutation
PLS129	FAT3	chr11	92495154	C	T	0.0842	NM_001008781.2	exon4	c.3802C>T	p.R1268*	Nonsense_Mutation
PLS129	FAT3	chr11	92257814	G	A	0.0793	NM_001008781.2	exon2	c.3307G>A	p.A1103T	Missense_Mutation
PLS129	FAT3	chr11	92565112	C	T	0.0986	NM_001008781.2	exon13	c.9806C>T	p.A3269V	Missense_Mutation
PLS129	FAT3	chr11	92086527	G	T	0.08	NM_001008781.2	exon1	c.1249G>T	p.A417S	Missense_Mutation
PLS194	FAT3	chr11	92087704	C	A	0.0745	NM_001008781.2	exon1	c.2426C>A	p.P809Q	Missense_Mutation
PLS087S2	FAT3	chr11	92088163	A	G	0.4005	NM_001008781.2	exon1	c.2885A>G	p.D962G	Missense_Mutation
PLS038	FAT3	chr11	92569764	C	A	0.1692	NM_001008781.2	exon15	c.10119C>A	p.N3373K	Missense_Mutation
PLS210S2	FAT3	chr11	92615996	C	T	0.1657	NM_001008781.2	exon23	c.12374C>T	p.T4125M	Missense_Mutation
PLS073	FAT3	chr11	92624032	C	T	0.0228	NM_001008781.2	exon25	c.13427C>T	p.P4476L	Missense_Mutation
PLS030	FAT3	chr11	92564882	A	C	0.0325	NM_001008781.2	exon13	c.9576A>C	p.P3192P	Silent
PLS037	FAT3	chr11	92615928	C	T	0.0285	NM_001008781.2	exon23	c.12306C>T	p.C4102C	Silent
PLS054	FAT3	chr11	92616278	G	A	0.0427	NM_001008781.2	exon23	c.12656G>A	p.R4219H	Missense_Mutation
PLS175	FAT3	chr11	92569875	C	T	0.188	NM_001008781.2	intron15	c.10224+6C>T	.	Splice_Site
PLS175	FAT3	chr11	92543229	G	T	0.0405	NM_001008781.2	exon12	c.9468G>T	p.V3156V	Silent
PLS131	FAT3	chr11	92616032	C	A	0.0461	NM_001008781.2	exon23	c.12410C>A	p.P4137H	Missense_Mutation
PLS127	FAT3	chr11	92086051	G	A	0.2801	NM_001008781.2	exon1	c.773G>A	p.R258H	Missense_Mutation
PLS127	FAT3	chr11	92577644	C	T	0.23	NM_001008781.2	exon18	c.11111C>T	p.A3704V	Missense_Mutation
PLS147	FAT3	chr11	92523320	G	A	0.2947	NM_001008781.2	exon7	c.4547G>A	p.G1516D	Missense_Mutation
PLS189	FAT3	chr11	92531356	AG	GGA	0.1423	NM_001008781.2	exon9	c.5177_5178delinsGGA	p.Q1726Rfs*7	Frame_Shift_Ins
PLS032	FAT3	chr11	92087093	C	T	0.2469	NM_001008781.2	exon1	c.1815C>T	p.I605I	Silent
PLS006	FAT3	chr11	92533864	A	.	0.0396	NM_001008781.2	exon9	c.7685del	p.N2562Tfs*3	Frame_Shift_Del
PLS085	FAT3	chr11	92600317	C	T	0.2129	NM_001008781.2	exon21	c.12069C>T	p.D4023D	Silent
PLS085	FAT3	chr11	92616246	G	A	0.0307	NM_001008781.2	exon23	c.12624G>A	p.P4208P	Silent
PLS085	FAT3	chr11	92087189	A	.	0.204	NM_001008781.2	exon1	c.1911del	p.K637Nfs*3	Frame_Shift_Del
PLS169	FAT3	chr11	92590429	A	G	0.2145	NM_001008781.2	exon19	c.11415A>G	p.P3805P	Silent
PLS169	FAT3	chr11	92086359	G	A	0.1903	NM_001008781.2	exon1	c.1081G>A	p.A361T	Missense_Mutation
PLS103S2	FAT3	chr11	92507227	T	A	0.1984	NM_001008781.2	exon6	c.4216T>A	p.F1406I	Missense_Mutation
PLS099	FAT3	chr11	92498124	C	.	0.1964	NM_001008781.2	exon5	c.4064delC	p.P1355Lfs*6	Frame_Shift_Del
PLS180	FAT3	chr11	92533557	C	T	0.0463	NM_001008781.2	exon9	c.7378C>T	p.R2460W	Missense_Mutation
PLS090	FAT3	chr11	92565009	G	A	0.1301	NM_001008781.2	exon13	c.9703G>A	p.V3235M	Missense_Mutation
PLS210S1	FAT3	chr11	92616482	C	A	0.3649	NM_001008781.2	exon23	c.12860C>A	p.P4287H	Missense_Mutation
PLS210S1	FAT3	chr11	92087246	T	C	0.3611	NM_001008781.2	exon1	c.1968T>C	p.T656T	Silent
PLS210S1	FAT3	chr11	92590392	C	T	0.361	NM_001008781.2	exon19	c.11378C>T	p.P3793L	Missense_Mutation
PLS060	FAT3	chr11	92616478	G	A	0.131	NM_001008781.2	exon23	c.12856G>A	p.A4286T	Missense_Mutation
PLS060	FAT3	chr11	92615967	C	T	0.2538	NM_001008781.2	exon23	c.12345C>T	p.N4115N	Silent
PLS060	FAT3	chr11	92087667	T	C	0.2434	NM_001008781.2	exon1	c.2389T>C	p.Y797H	Missense_Mutation
PLS075	FAT3	chr11	92532075	T	A	0.0377	NM_001008781.2	exon9	c.5896T>A	p.S1966T	Missense_Mutation
PLS075	FAT3	chr11	92088318	G	T	0.0782	NM_001008781.2	exon1	c.3040G>T	p.D1014Y	Missense_Mutation
PLS163S1	FAT3	chr11	92534421	C	T	0.112	NM_001008781.2	exon9	c.8242C>T	p.P2748S	Missense_Mutation
PLS163S1	FAT3	chr11	92543069	C	T	0.07	NM_001008781.2	exon12	c.9308C>T	p.A3103V	Missense_Mutation
PLS163S1	FAT3	chr11	92087627	T	C	0.0204	NM_001008781.2	exon1	c.2349T>C	p.L783L	Silent
PLS163S1	FAT3	chr11	92087644	T	C	0.1152	NM_001008781.2	exon1	c.2366T>C	p.M789T	Missense_Mutation
PLS163S1	FAT3	chr11	92507315	T	A	0.0711	NM_001008781.2	exon6	c.4304T>A	p.V1435D	Missense_Mutation
PLS045	FAT3	chr11	92534968	G	A	0.1099	NM_001008781.2	exon9	c.8789G>A	p.R2930Q	Missense_Mutation
PLS003	FAT3	chr11	92577409	C	T	0.0918	NM_001008781.2	exon18	c.10876C>T	p.R3626C	Missense_Mutation
PLS003	FAT3	chr11	92534287	C	T	0.2137	NM_001008781.2	exon9	c.8108C>T	p.T2703M	Missense_Mutation
PLS187	FAT3	chr11	92600154	G	T	0.1955	NM_001008781.2	exon21	c.11906G>T	p.S3969I	Missense_Mutation
PLS059	FAT3	chr11	92616028	C	A	0.165	NM_001008781.2	exon23	c.12406C>A	p.R4136S	Missense_Mutation
PLS026	FAT3	chr11	92086003	G	T	0.2232	NM_001008781.2	exon1	c.725G>T	p.G242V	Missense_Mutation
PLS126	FAT3	chr11	92495335	C	T	0.1474	NM_001008781.2	exon4	c.3983C>T	p.T1328M	Missense_Mutation
PLS126	FAT3	chr11	92085985	G	A	0.1458	NM_001008781.2	exon1	c.707G>A	p.R236Q	Missense_Mutation
PLS091	FAT3	chr11	92532610	C	T	0.2664	NM_001008781.2	exon9	c.6431C>T	p.A2144V	Missense_Mutation
PLS091	FAT3	chr11	92538310	.	T	0.2838	NM_001008781.2	intron9	c.8897-9dup	.	Splice_Site
PLS051	FAT3	chr11	92620194	G	T	0.054	NM_001008781.2	exon24	c.12966G>T	p.V4322V	Silent
PLS052S2	FAT3	chr11	92570934	C	T	0.2186	NM_001008781.2	exon16	c.10330C>T	p.P3444S	Missense_Mutation
PLS148	FAT3	chr11	92620265	C	T	0.154	NM_001008781.2	exon24	c.13037C>T	p.S4346F	Missense_Mutation
PLS157S1	FAT3	chr11	92577554	G	A	0.1392	NM_001008781.2	exon18	c.11021G>A	p.R3674Q	Missense_Mutation
PLS157S1	FAT3	chr11	92085534	G	A	0.0218	NM_001008781.2	exon1	c.256G>A	p.G86R	Missense_Mutation
PLS114	FAT3	chr11	92543020	.	A	0.1656	NM_001008781.2	exon12	c.9259dup	p.T3087Nfs*21	Frame_Shift_Ins
PLS114	FAT3	chr11	92533093	C	A	0.0358	NM_001008781.2	exon9	c.6914C>A	p.P2305H	Missense_Mutation
PLS114	FAT3	chr11	92534328	A	G	0.1814	NM_001008781.2	exon9	c.8149A>G	p.I2717V	Missense_Mutation
PLS077	ARID1B	chr6	157256596	TT	.	0.1403	NM_020732.3	intron4	c.1927-4_1927-3delTT	.	Splice_Site
PLS077	ARID1B	chr6	157100581	C	.	0.2433	NM_020732.3	exon1	c.1518delC	p.G507fs	Frame_Shift_Ins
PLS077	ARID1B	chr6	157100008	A	C	0.2356	NM_020732.3	exon1	c.945A>C	p.G315G	Silent
PLS221	ARID1B	chr6	157528378	C	T	0.0443	NM_020732.3	exon20	c.6103C>T	p.L2035L	Silent
PLS144	ARID1B	chr6	157099584	C	.	0.1252	NM_020732.3	exon1	c.521delC	p.P174fs	Frame_Shift_Ins
PLS144	ARID1B	chr6	157505562	A	G	0.1015	NM_020732.3	exon13	c.3543A>G	p.P1181P	Silent
PLS201	ARID1B	chr6	157528673	C	T	0.143	NM_020732.3	exon20	c.6398C>T	p.A2133V	Missense_Mutation
PLS024	ARID1B	chr6	157256596	TT	.	0.4329	NM_020732.3	intron4	c.1927-4_1927-3delTT	.	Splice_Site
PLS024	ARID1B	chr6	157469898	C	T	0.3356	NM_020732.3	exon9	c.2692C>T	p.R898*	Nonsense_Mutation
PLS024	ARID1B	chr6	157470025	G	A	0.3291	NM_020732.3	exon9	c.2819G>A	p.R940H	Missense_Mutation
PLS024	ARID1B	chr6	157520009	G	A	0.3701	NM_020732.3	exon17	c.4078G>A	p.G1360R	Missense_Mutation
PLS062	ARID1B	chr6	157469810	C	T	0.2101	NM_020732.3	exon9	c.2604C>T	p.S868S	Silent
PLS062	ARID1B	chr6	157521980	C	T	0.2188	NM_020732.3	exon18	c.4252C>T	p.P1418S	Missense_Mutation
PLS149	ARID1B	chr6	157522080	C	T	0.1914	NM_020732.3	exon18	c.4352C>T	p.P1451L	Missense_Mutation
PLS149	ARID1B	chr6	157511297	G	T	0.1826	NM_020732.3	exon15	c.3815G>T	p.R1272M	Missense_Mutation
PLS149	ARID1B	chr6	157505386	C	T	0.1855	NM_020732.3	exon13	c.3367C>T	p.R1123C	Missense_Mutation
PLS029	ARID1B	chr6	157520047	T	C	0.1306	NM_020732.3	intron17	c.4110+6T>C	.	Splice_Site
PLS029	ARID1B	chr6	157469904	C	T	0.1134	NM_020732.3	exon9	c.2698C>T	p.P900S	Missense_Mutation
PLS029	ARID1B	chr6	157256597	T	.	0.2752	NM_020732.3	intron4	c.1927-3delT	.	Splice_Site
PLS035	ARID1B	chr6	157100043	GAGGAG	.	0.1667	NM_020732.3	exon1	c.980_985delGAGGAG	p.G327_G328del	In_Frame_Del
PLS122	ARID1B	chr6	157528239	A	G	0.2624	NM_020732.3	exon20	c.5964A>G	p.R1988R	Silent
PLS122	ARID1B	chr6	157502224	C	T	0.0356	NM_020732.3	exon12	c.3257C>T	p.P1086L	Missense_Mutation
PLS122	ARID1B	chr6	157100046	GAG	.	0.2476	NM_020732.3	exon1	c.983_985del	p.G328del	In_Frame_Del
PLS122	ARID1B	chr6	157522388	C	G	0.0237	NM_020732.3	exon18	c.4660C>G	p.P1554A	Missense_Mutation
PLS122	ARID1B	chr6	157470008	A	G	0.0244	NM_020732.3	exon9	c.2802A>G	p.P934P	Silent
PLS010	ARID1B	chr6	157528646	A	.	0.2673	NM_020732.3	exon20	c.6371del	p.N2124Tfs*21	Frame_Shift_Del
PLS034	ARID1B	chr6	157256597	T	.	0.2579	NM_020732.3	intron4	c.1927-3del	.	Splice_Site
PLS034	ARID1B	chr6	157100265	G	.	0.2424	NM_020732.3	exon1	c.1202del	p.G401Afs*29	Frame_Shift_Del
PLS132	ARID1B	chr6	157406023	TC	.	0.0342	NM_020732.3	exon6	c.2265_2266del	p.P756Cfs*6	Frame_Shift_Del
PLS186	ARID1B	chr6	157528731	G	T	0.0138	NM_020732.3	exon20	c.6456G>T	p.Q2152H	Missense_Mutation
PLS078	ARID1B	chr6	157522131	G	A	0.0691	NM_020732.3	exon18	c.4403G>A	p.R1468H	Missense_Mutation
PLS078	ARID1B	chr6	157528105	C	T	0.0876	NM_020732.3	exon20	c.5830C>T	p.R1944*	Nonsense_Mutation
PLS007	ARID1B	chr6	157256597	T	.	0.144	NM_020732.3	intron4	c.1927-3del	.	Splice_Site
PLS007	ARID1B	chr6	157100265	G	.	0.0203	NM_020732.3	exon1	c.1202del	p.G401Afs*29	Frame_Shift_Del
PLS176	ARID1B	chr6	157522386	C	T	0.3325	NM_020732.3	exon18	c.4658C>T	p.A1553V	Missense_Mutation
PLS176	ARID1B	chr6	157528051	C	T	0.1429	NM_020732.3	exon20	c.5776C>T	p.R1926*	Nonsense_Mutation
PLS176	ARID1B	chr6	157256597	T	.	0.2767	NM_020732.3	intron4	c.1927-3del	.	Splice_Site
PLS116	ARID1B	chr6	157256597	T	.	0.091	NM_020732.3	intron4	c.1927-3del	.	Splice_Site
PLS197	ARID1B	chr6	157528021	A	G	0.1023	NM_020732.3	exon20	c.5746A>G	p.I1916V	Missense_Mutation
PLS197	ARID1B	chr6	157525059	A	G	0.0551	NM_020732.3	exon19	c.4954A>G	p.T1652A	Missense_Mutation
PLS197	ARID1B	chr6	157488190	G	A	0.0404	NM_020732.3	exon10	c.2896G>A	p.G966S	Missense_Mutation
PLS197	ARID1B	chr6	157505415	C	T	0.0483	NM_020732.3	exon13	c.3396C>T	p.G1132G	Silent
PLS211	ARID1B	chr6	157405803	C	T	0.1359	NM_020732.3	exon6	c.2045C>T	p.S682F	Missense_Mutation
PLS211	ARID1B	chr6	157528629	C	T	0.1485	NM_020732.3	exon20	c.6354C>T	p.Y2118Y	Silent
PLS211	ARID1B	chr6	157222614	G	A	0.0873	NM_020732.3	exon4	c.1881G>A	p.A627A	Silent
PLS095	ARID1B	chr6	157256596	TT	.	0.1104	NM_020732.3	intron4	c.1927-4_1927-3del	.	Splice_Site
PLS095	ARID1B	chr6	157525017	C	T	0.1218	NM_020732.3	exon19	c.4912C>T	p.R1638C	Missense_Mutation
PLS224	ARID1B	chr6	157488293	C	T	0.0177	NM_020732.3	exon10	c.2999C>T	p.A1000V	Missense_Mutation
PLS220	ARID1B	chr6	157256597	T	.	0.4252	NM_020732.3	intron4	c.1927-3del	.	Splice_Site
PLS220	ARID1B	chr6	157505447	A	.	0.2443	NM_020732.3	exon13	c.3428del	p.K1143Sfs*68	Frame_Shift_Del
PLS161	ARID1B	chr6	157528624	A	G	0.1823	NM_020732.3	exon20	c.6349A>G	p.R2117G	Missense_Mutation
PLS161	ARID1B	chr6	157100056	AGGAGGAGCAGGAGCGGGAGCTGTGGCGGCGGCGGCC	GGGAGCTGTG	0.0597	NM_020732.3	exon1	c.993_1029delinsGGGAGCTGTG	p.G333_A343delinsAV	In_Frame_Del
PLS002	ARID1B	chr6	157256597	T	.	0.2396	NM_020732.3	intron4	c.1927-3del	.	Splice_Site
PLS064	ARID1B	chr6	157256596	TT	.	0.1736	NM_020732.3	intron4	c.1927-4_1927-3del	.	Splice_Site
PLS064	ARID1B	chr6	157100048	.	GAG	0.0882	NM_020732.3	exon1	c.983_985dup	p.G328dup	In_Frame_Ins
PLS173	ARID1B	chr6	157527541	GA	.	0.0381	NM_020732.3	exon20	c.5266_5267delGA	p.E1756Kfs*3	Frame_Shift_Del
PLS173	ARID1B	chr6	157527763	A	G	0.0461	NM_020732.3	exon20	c.5488A>G	p.I1830V	Missense_Mutation
PLS123	ARID1B	chr6	157256597	T	.	0.1903	NM_020732.3	intron4	c.1927-3del	.	Splice_Site
PLS123	ARID1B	chr6	157099425	.	GCA	0.1424	NM_020732.3	exon1	c.360_362dup	p.Q131dup	In_Frame_Ins
PLS123	ARID1B	chr6	157528910	G	A	0.0933	NM_020732.3	exon20	c.6635G>A	p.R2212H	Missense_Mutation
PLS154	ARID1B	chr6	157528347	G	A	0.3245	NM_020732.3	exon20	c.6072G>A	p.T2024T	Silent
PLS087S2	ARID1B	chr6	157522284	G	A	0.3992	NM_020732.3	exon18	c.4556G>A	p.R1519H	Missense_Mutation
PLS087S2	ARID1B	chr6	157256597	T	.	0.386	NM_020732.3	intron4	c.1927-3del	.	Splice_Site
PLS087S2	ARID1B	chr6	157100581	C	.	0.3659	NM_020732.3	exon1	c.1518del	p.G507Dfs*16	Frame_Shift_Del
[truncated: 3,486 more rows]

## Sheet: Figure 3C
Figure 3C
patient_number	gene	chr	pos	ref	alt	frequency/copy_number	transcript	exon_number	hgvs_c	hgvs_p	variant_classification
PLS226	TP53	chr17	7578259	A	C	0.3291	NM_000546.5	exon6	c.590T>G	p.V197G	Missense_Mutation
PLS138	TP53	chr17	7578406	C	T	0.0018	NM_000546.5	exon5	c.524G>A	p.R175H	Missense_Mutation
PLS138	TP53	chr17	7577121	G	A	0.0138	NM_000546.5	exon8	c.817C>T	p.R273C	Missense_Mutation
PLS128	TP53	chr17	7578461	C	A	0.1301	NM_000546.5	exon5	c.469G>T	p.V157F	Missense_Mutation
PLS027	TP53	chr17	7577120	C	T	0.107	NM_000546.5	exon8	c.818G>A	p.R273H	Missense_Mutation
PLS137	TP53	chr17	7578271	T	A	0.1064	NM_000546.5	exon6	c.578A>T	p.H193L	Missense_Mutation
PLS111	TP53	chr17	7578457	C	A	0.1958	NM_000546.5	exon5	c.473G>T	p.R158L	Missense_Mutation
PLS206	TP53	chr17	7577534	C	A	0.3921	NM_000546.5	exon7	c.747G>T	p.R249S	Missense_Mutation
PLS213	TP53	chr17	7578394	T	C	0.1808	NM_000546.5	exon5	c.536A>G	p.H179R	Missense_Mutation
PLS134	TP53	chr17	7574017	C	A	0.0044	NM_000546.5	exon10	c.1010G>T	p.R337L	Missense_Mutation
PLS084	TP53	chr17	7577548	C	T	0.0586	NM_000546.5	exon7	c.733G>A	p.G245S	Missense_Mutation
PLS135	TP53	chr17	7577097	C	A	0.3604	NM_000546.5	exon8	c.841G>T	p.D281Y	Missense_Mutation
PLS164	TP53	chr17	7574003	G	A	0.4263	NM_000546.5	exon10	c.1024C>T	p.R342*	Nonsense_Mutation
PLS120	TP53	chr17	7579728	G	A	0.1038	NM_000546.5	intron2	c.75-7C>T	.	Splice_Site
PLS198	TP53	chr17	7577047	G	A	0.0208	NM_000546.5	exon8	c.891C>T	p.H297H	Silent
PLS198	TP53	chr17	7577090	C	T	0.2483	NM_000546.5	exon8	c.848G>A	p.R283H	Missense_Mutation
PLS198	TP53	chr17	7579346	AAG	.	0.0982	NM_000546.5	exon4	c.339_341del	p.F113del	In_Frame_Del
PLS125	TP53	chr17	7574018	G	A	0.9268	NM_000546.5	exon10	c.1009C>T	p.R337C	Missense_Mutation
PLS125	TP53	chr17	7574018	G	A	0.9376	NM_000546.5	exon10	c.1009C>T	p.R337C	Missense_Mutation
PLS088	TP53	chr17	7578474	.	G	0.3721	NM_000546.5	exon5	c.455dup	p.P153Afs*28	Frame_Shift_Ins
PLS011	TP53	chr17	7579414	C	T	0.2206	NM_000546.5	exon4	c.273G>A	p.W91*	Nonsense_Mutation
PLS072	TP53	chr17	7578534	C	A	0.1622	NM_000546.5	exon5	c.396G>T	p.K132N	Missense_Mutation
PLS108	TP53	chr17	7578518	C	T	0.3396	NM_000546.5	exon5	c.412G>A	p.A138T	Missense_Mutation
PLS108	TP53	chr17	7578553	T	C	0.3399	NM_000546.5	exon5	c.377A>G	p.Y126C	Missense_Mutation
PLS023	TP53	chr17	7577557	.	G	0.4031	NM_000546.5	exon7	c.723dupC	p.C242Lfs*22	Frame_Shift_Ins
PLS155	TP53	chr17	7578457	C	G	0.3581	NM_000546.5	exon5	c.473G>C	p.R158P	Missense_Mutation
PLS153	TP53	chr17	7578394	T	A	0.0119	NM_000546.5	exon5	c.536A>T	p.H179L	Missense_Mutation
PLS178	TP53	chr17	7572962	.	T	0.3455	NM_000546.5	exon11	c.1146dup	p.L383Tfs*9	Frame_Shift_Ins
PLS076S3	TP53	chr17	7578426	G	CTGC	0.0313	NM_000546.5	exon5	c.504delinsGCAG	p.H168delinsQQ	In_Frame_Ins
PLS110	TP53	chr17	7577580	T	C	0.9153	NM_000546.5	exon7	c.701A>G	p.Y234C	Missense_Mutation
PLS033	TP53	chr17	7578181	G	.	0.5098	NM_000546.5	exon6	c.668delC	p.P223Lfs*24	Frame_Shift_Del
PLS159	TP53	chr17	7579313	G	A	0.1393	NM_000546.5	exon4	c.374C>T	p.T125M	Missense_Mutation
PLS172	TP53	chr17	7579472	G	C	0.3112	NM_000546.5	exon4	c.215C>G	p.P72R	Missense_Mutation
PLS172	TP53	chr17	7579414	C	T	0.4175	NM_000546.5	exon4	c.273G>A	p.W91*	Nonsense_Mutation
PLS213	EGFR	chr7	55242470	TAAGAGAAGCAACATCTC	.	0.1415	NM_005228.3	exon19	c.2240_2257del	p.L747_P753delinsS	In_Frame_Del
PLS084	EGFR	chr7	55249077	T	A	0.0205	NM_005228.3	exon20	c.2375T>A	p.L792H	Missense_Mutation
PLS084	EGFR	chr7	55249071	C	T	0.0378	NM_005228.3	exon20	c.2369C>T	p.T790M	Missense_Mutation
PLS084	EGFR	chr7	55259515	T	G	0.1439	NM_005228.3	exon21	c.2573T>G	p.L858R	Missense_Mutation
PLS084	EGFR	chr7	55249092	G	C	0.0006	NM_005228.3	exon20	c.2390G>C	p.C797S	Missense_Mutation
PLS135	EGFR	chr7	55242464	AGGAATTAAGAGAAGC	A	0.1524	NM_005228.3	exon19	c.2235_2249delGGAATTAAGAGAAGC	p.E746_A750del	In_Frame_Del
PLS135	EGFR	chr7	55242465	GGAATTAAGAGAAGC	.	0.1524	NM_005228.3	exon19	c.2235_2249delGGAATTAAGAGAAGC	p.E746_A750del	In_Frame_Del
PLS120	EGFR	chr7	55249069	CACGCAGCTCAT	.	0.0195	NM_005228.3	exon20	c.2367_2378del	p.I789_L792del	In_Frame_Del
PLS018	EGFR	chr7	55086953	/	/	3.4	NM_005228	/	/	/	Amplification
PLS198	EGFR	chr7	55259446	A	T	0.2991	NM_005228.3	exon21	c.2504A>T	p.H835L	Missense_Mutation
PLS198	EGFR	chr7	55259439	T	G	0.2968	NM_005228.3	exon21	c.2497T>G	p.L833V	Missense_Mutation
PLS125	EGFR	chr7	55086953	/	/	4.8	NM_005228	/	/	/	Amplification
PLS125	EGFR	chr7	55086953	/	/	4.8	NM_005228	/	/	/	Amplification
PLS074	EGFR	chr7	55224360	A	C	0.3788	NM_005228.3	intron9	c.1133+8A>C	.	Splice_Site
PLS097	EGFR	chr7	55086916	/	/	2.62	NM_005228	/	/	/	Amplification
PLS097	EGFR	chr7	55242465	GGAATTAAGAGAAGC	.	0.0795	NM_005228.3	exon19	c.2235_2249delGGAATTAAGAGAAGC	p.E746_A750del	In_Frame_Del
PLS142	EGFR	chr7	55259515	T	G	0.0941	NM_005228.3	exon21	c.2573T>G	p.L858R	Missense_Mutation
PLS072	EGFR	chr7	55242466	GAATTAAGAGAAGCA	.	0.1701	NM_005228.3	exon19	c.2236_2250del	p.E746_A750del	In_Frame_Del
PLS076S1	EGFR	chr7	55259515	T	G	0.0165	NM_005228.3	exon21	c.2573T>G	p.L858R	Missense_Mutation
PLS023	EGFR	chr7	55259515	T	G	0.3428	NM_005228.3	exon21	c.2573T>G	p.L858R	Missense_Mutation
PLS023	EGFR	chr7	55086916	/	/	2.58	NM_005228	/	/	/	Amplification
PLS076S3	EGFR	chr7	55249069	.	GTGATGAGTTGC	0.001	NM_005228.3	exon20	c.2367_2368insGTGATGAGTTGC	p.I789_T790insVMSC	In_Frame_Ins
PLS076S3	EGFR	chr7	55259515	T	G	0.1871	NM_005228.3	exon21	c.2573T>G	p.L858R	Missense_Mutation
PLS033	EGFR	chr7	55086953	/	/	3.09	NM_005228	/	/	/	Amplification
PLS033	EGFR	chr7	55249069	CACGCAGCTCAT	.	0.0012	NM_005228.3	exon20	c.2367_2378delCACGCAGCTCAT	p.I789_L792del	In_Frame_Del
PLS033	EGFR	chr7	55249015	.	ACC	0.3706	NM_005228.3	exon20	c.2313_2314insACC	p.N771_P772insT	In_Frame_Ins
PLS159	EGFR	chr7	55242465	GGAATTAAGAGAAGC	.	0.1766	NM_005228.3	exon19	c.2235_2249del	p.E746_A750del	In_Frame_Del
PLS080S1	EGFR	chr7	55259515	T	G	0.3317	NM_005228.3	exon21	c.2573T>G	p.L858R	Missense_Mutation
PLS076S2	EGFR	chr7	55242470	TAAGAGAAGCAACATCTC	.	0.0063	NM_005228.3	exon19	c.2240_2257del	p.L747_P753delinsS	In_Frame_Del
PLS172	EGFR	chr7	55238087	C	T	0.5077	NM_201284.1	exon16	c.1968C>T	p.H656H	Silent
PLS172	EGFR	chr7	55224216	A	G	0.415	NM_005228.3	intron8	c.1007-10A>G	.	Intron
PLS172	EGFR	chr7	55214443	G	A	0.3967	NM_005228.3	intron4	c.559+10G>A	.	Intron
PLS172	EGFR	chr7	55214348	C	T	0.4332	NM_005228.3	exon4	c.474C>T	p.N158N	Silent
PLS172	EGFR	chr7	55249063	G	A	0.4778	NM_005228.3	exon20	c.2361G>A	p.Q787Q	Silent
PLS172	EGFR	chr7	55268916	C	T	0.5075	NM_005228.3	exon25	c.2982C>T	p.D994D	Silent
PLS111	MUC16	chr19	9061629	C	T	0.0101	NM_024690.2	exon3	c.25817G>A	p.R8606H	Missense_Mutation
PLS111	MUC16	chr19	9072028	G	A	0.2624	NM_024690.2	exon3	c.15418C>T	p.P5140S	Missense_Mutation
PLS111	MUC16	chr19	9083201	C	T	0.0218	NM_024690.2	exon1	c.8614G>A	p.A2872T	Missense_Mutation
PLS111	MUC16	chr19	9063707	C	T	0.2483	NM_024690.2	exon3	c.23739G>A	p.G7913G	Silent
PLS206	MUC16	chr19	9076278	G	A	0.0117	NM_024690.2	exon3	c.11168C>T	p.T3723M	Missense_Mutation
PLS206	MUC16	chr19	9076083	G	A	0.0102	NM_024690.2	exon3	c.11363C>T	p.T3788I	Missense_Mutation
PLS206	MUC16	chr19	9075584	T	A	0.0179	NM_024690.2	exon3	c.11862A>T	p.T3954T	Silent
PLS139	MUC16	chr19	9020756	AG	.	0.011	NM_024690.2	intron20	c.37337+8_37337+9del	.	Splice_Site
PLS134	MUC16	chr19	9048521	T	C	0.0064	NM_024690.2	exon5	c.33110A>G	p.E11037G	Missense_Mutation
PLS166	MUC16	chr19	9059616	C	A	0.115	NM_024690.2	exon3	c.27830G>T	p.R9277M	Missense_Mutation
PLS164	MUC16	chr19	9088127	C	T	0.4536	NM_024690.2	exon1	c.3688G>A	p.E1230K	Missense_Mutation
[truncated: 517 more rows]

## Sheet: Figure 3D-E
Figure 3D-E
[truncated: 192 more rows]

[truncated: 5 more sheets: Figure 4A, Figure 4B, Figure 4C, Figure 4D, Supplementary Figure 1]
